# Supplementary material for: Single‐Cell Transcriptome Atlas and Regulatory Dynamics in Developing Cotton Anthers
Source: Adv Sci (Weinh). 2023 Nov 17;11(3):2304017. doi: 10.1002/advs.202304017 (PMC10797427; doi:10.1002/advs.202304017)
Supplement: Supplementary file 2 — Supplemental Table 1 [file ADVS-11-2304017-s003.xlsx]

## Sheet: Table S1. Cell ranger summary.
Sample ID	NT6-7 scRNA-seq	NT6-7 Multi-omics (scRNA-seq)	HT6-7 scRNA-seq	HT6-7 Multi-omics (scRNA-seq)
10XGenomics Kit	3' v3	3' v3	3' v3	3' v3
Depth (Number of Reads)	700M	700M	700M	700M
Cell Ranger V6.1.2 Raw Cells	25050	8270	11837	8968
Mean Reads per Cell	29028	98856	66253	91996.9
Median Genes per Cell	1918	1427	1018	723
Median UMI Counts per Cell	2387	1763	1313	829
Total Genes Detected	60132	60417	54847	54714
Valid Barcodes	0.926	0.88	0.863	0.748
Sequencing Saturation	0.371	0.92	0.712	0.91
Fraction Reads in Cells	0.708	0.811	0.522	0.717
Reads Mapped to Genome	0.904	0.845	0.588	0.586
Reads Mapped Confidently to Intergenic Regions	0.253	0.197	0.133	0.129
Reads Mapped Confidently to Intronic Regions	0.111	0.112	0.059	0.052
Qualified Cells	17732	6892	9740	6166
Qualified Genes	53755	54571	51266	51266
Cell Ranger Version	6.1.2	6.1.2	6.1.2	6.1.2
Sample ID	NT6-7 Multi-omics (scATAC-seq)	HT6-7 Multi-omics (scATAC-seq)
Sequenced read pairs	467320031	458057182
Valid barcodes	0.99	0.988
Q30 bases in barcode	0.951	0.95
Q30 bases in read 1	0.956	0.935
Q30 bases in read 2	0.942	0.947
Q30 bases in sample index i1	0.904	0.878
Estimated number of cells	8270	8968
Mean raw read pairs per cell	56507.9	51076.8
Fraction of high-quality fragments in cells	0.875	0.887
Fraction of transposition events in peaks in cells	0.472	0.532
Median high-quality fragments per cell	15500	9824
Number of peaks	175253	182573
Fraction of genome in peaks	0.064	0.07
TSS enrichment score	4.06	4.3
Fraction of high-quality fragments overlapping TSS	0.4	0.405
Fraction of high-quality fragments overlapping peaks	0.504	0.554
Cell Ranger Version	6.1.2	6.1.2
