# Supplementary material for: Single‐Cell Transcriptome Atlas and Regulatory Dynamics in Developing Cotton Anthers
Source: Adv Sci (Weinh). 2023 Nov 17;11(3):2304017. doi: 10.1002/advs.202304017 (PMC10797427; doi:10.1002/advs.202304017)
Supplement: Supplementary file 3 — Supplemental Table 2 [file ADVS-11-2304017-s010.xlsx]

## Sheet: clusters-enriched genes
p_val	avg_log2FC	pct.1	pct.2	p_val_adj	cluster	genes in Gossypium hirsutum	homologous gene in Arabidopsis	Symbol	Description
0	1.56803	0.471	0.178	0	0	Ghir_D09G016810	AT3G51860	Symbols: CAX3, ATHCX1, CAX1-LIKE, ATCAX3 | cation exchanger 3	cation exchanger 3;(source:Araport11)
0	1.51292	0.423	0.121	0	0	Ghir_A01G006030	AT5G54250	Symbols: ATCNGC4, CNGC4, HLM1, DND2 | cyclic nucleotide-gated cation channel 4	member of Cyclic nucleotide gated channel family, downstream component of the signaling pathways leading to HR resistance;
3.88841e-300	1.2148	0.744	0.504	2.09021e-295	0	Ghir_D03G003350	AT4G37870	Symbols: PCK1, PEPCK | phosphoenolpyruvate carboxykinase 1	phosphoenolpyruvate carboxykinase 1;Encodes a phosphoenolpyruvate carboxykinase that localizes to the cytosol;
1.28384e-276	1.28757	0.339	0.109	6.90127e-272	0	Ghir_A09G006680	AT4G26740	Symbols: ATS1, CLO1, ATPXG1 | seed gene 1	seed gene 1;Encodes caleosin, a 27-kDa protein found within seed lipid bodies;
3.37426e-276	1.26176	0.345	0.117	1.81383e-271	0	Ghir_A08G022400	AT5G28840	Symbols: GME | GDP-D-mannose 3',5'-epimerase	GDP-D-mannose 3',5'-epimerase;Encodes a protein with GDP-D-mannose 3',5'-epimerase activity;
1.1688e-269	1.45411	0.345	0.119	6.2829e-265	0	Ghir_D08G023190	AT5G28840	Symbols: GME | GDP-D-mannose 3',5'-epimerase	GDP-D-mannose 3',5'-epimerase;Encodes a protein with GDP-D-mannose 3',5'-epimerase activity;
7.25508e-245	1.16469	0.525	0.285	3.89997e-240	0	Ghir_D05G018350	AT2G30600	Symbols: | BTB/POZ domain-containing protein	BTB/POZ domain-containing protein;(source:Araport11)
8.39157e-224	1.07526	0.447	0.214	4.51089e-219	0	Ghir_D05G000350	AT2G06925	Symbols: ATSPLA2-ALPHA, PLA2-ALPHA | Phospholipase A2 family protein	;Encodes a secretory phospholipase A2 enzyme, which specifically hydrolyzes the sn-2 position of phospholipids;
5.61654e-215	1.00982	0.78	0.612	3.01917e-210	0	Ghir_A08G020910	AT5G60800	Symbols: | Heavy metal transport/detoxification superfamily protein	Heavy metal transport/detoxification superfamily protein Heavy metal transport/detoxification superfamily protein;(source:Araport11)
7.04192e-214	1.09427	0.546	0.322	3.78538e-209	0	Ghir_D06G014450	AT1G28330	Symbols: DYL1 | dormancy-associated protein-like 1	;dormancy-associated protein (DRM1);dormancy-associated protein-like 1;(source:Araport11)
2.22794e-197	1.01526	0.382	0.171	1.19763e-192	0	Ghir_A05G000190	AT2G06925	Symbols: ATSPLA2-ALPHA, PLA2-ALPHA | Phospholipase A2 family protein	;Encodes a secretory phospholipase A2 enzyme, which specifically hydrolyzes the sn-2 position of phospholipids;
7.00591e-195	1.07731	0.296	0.11	3.76603e-190	0	Ghir_A05G022450	AT4G33580	Symbols: ATBCA5, BCA5 | beta carbonic anhydrase 5	beta carbonic anhydrase 5;(source:Araport11)
4.58865e-183	1.05979	0.31	0.126	2.46663e-178	0	Ghir_D05G005990	AT5G25220	Symbols: KNAT3 | KNOTTED1-like homeobox gene 3	KNOTTED1-like homeobox gene 3;A member of class II knotted1-like homeobox gene family (together with KNAT4 and KNAT5);
2.2913e-176	1.1943	0.408	0.212	1.23169e-171	0	Ghir_D07G004980	AT5G51190	Symbols: | Integrase-type DNA-binding superfamily protein	Integrase-type DNA-binding superfamily protein;encodes a member of the ERF (ethylene response factor) subfamily B-3 of ERF/AP2 transcription factor family;
8.43088e-160	1.03546	0.443	0.263	4.53202e-155	0	Ghir_D10G018760	AT4G16110	Symbols: ARR2, RR2 | response regulator 2	response regulator 2;Encodes a pollen-specific transcription factor involved in the expression of nuclear genes for components of mitochondrial complex I in Arabidopsis;
2.89019e-158	1.14434	0.356	0.187	1.55362e-153	0	Ghir_A05G022500	AT4G24580	Symbols: REN1 | Rho GTPase activation protein (RhoGAP) with PH domain	;Encodes a Rho GTPase-activating protein that interacts with ROP1 (a Rho GTPase) and regulates pollen tube development;
2.26822e-156	0.700061	0.815	0.683	1.21928e-151	0	Ghir_A03G013420	AT1G14870	Symbols: PCR2 | PLANT CADMIUM RESISTANCE 2	;PCR2 encodes a membrane protein involved in zinc transport and detoxification;
2.86033e-148	1.03393	0.261	0.105	1.53757e-143	0	Ghir_D05G019710	AT1G75240	Symbols: AtHB33, HB33, ZHD5 | homeobox protein 33	homeobox protein 33;Encodes a zinc finger-homeodomain transcription factor ZHD5;
4.43022e-147	1.12349	0.349	0.173	2.38146e-142	0	Ghir_A05G028330	AT3G56400	Symbols: WRKY70, ATWRKY70 | WRKY DNA-binding protein 70	WRKY DNA-binding protein 70;Member of WRKY Transcription Factor; Group III;
4.89387e-141	0.934775	0.425	0.243	2.6307e-136	0	Ghir_A05G016490	AT1G28330	Symbols: DYL1 | dormancy-associated protein-like 1	;dormancy-associated protein (DRM1);dormancy-associated protein-like 1;(source:Araport11)
2.16208e-126	0.770381	0.549	0.381	1.16222e-121	0	Ghir_D07G016040	AT1G02065	Symbols: SPL8 | squamosa promoter binding protein-like 8	squamosa promoter binding protein-like 8;Encodes an SBP-box gene, a member of the SPL gene family;
3.22364e-124	1.00432	0.32	0.163	1.73287e-119	0	Ghir_D05G028330	AT3G56400	Symbols: WRKY70, ATWRKY70 | WRKY DNA-binding protein 70	WRKY DNA-binding protein 70;Member of WRKY Transcription Factor; Group III;
5.20595e-117	0.800677	0.277	0.132	2.79846e-112	0	Ghir_A12G005320	AT1G65900	Symbols: | unknown protein; FUNCTIONS IN: molecular_function unknown; INVOLVED IN: biological_process unknown; LOCATED IN: endomembrane system; EXPRESSED IN: 21 plant structures; EXPRESSED DURING: 13 growth stages; Has 306 Blast hits to 306 proteins in 119 species: Archae - 19; Bacteria - 238; Metazoa - 0; Fungi - 0; Plants - 34; Viruses - 0; Other Eukaryotes - 15 (source: NCBI BLink).	plant/protein;(source:Araport11)
1.35069e-108	0.78102	0.428	0.273	7.26061e-104	0	Ghir_A07G015770	AT1G02065	Symbols: SPL8 | squamosa promoter binding protein-like 8	squamosa promoter binding protein-like 8;Encodes an SBP-box gene, a member of the SPL gene family;
1.21298e-102	0.708159	0.61	0.467	6.52039e-98	0	Ghir_D02G014670	AT1G14870	Symbols: PCR2 | PLANT CADMIUM RESISTANCE 2	;PCR2 encodes a membrane protein involved in zinc transport and detoxification;
6.24328e-99	0.785657	0.261	0.128	3.35608e-94	0	Ghir_D10G015080	AT2G26710	Symbols: BAS1, CYP734A1, CYP72B1 | Cytochrome P450 superfamily protein	Cytochrome P450 superfamily protein;Encodes a member of the cytochrome p450 family that serves as a control point between multiple photoreceptor systems and brassinosteroid signal transduction;
9.47907e-95	0.954412	0.328	0.188	5.09548e-90	0	Ghir_D05G036700	AT5G53750	Symbols: | CBS domain-containing protein	CBS domain-containing proteinCBS domain-containing protein;(source:Araport11)
5.66919e-94	0.768339	0.275	0.145	3.04747e-89	0	Ghir_A05G014550	AT1G53910	Symbols: RAP22 | related to AP2 12	related to AP2 12;Encodes a member of the ERF (ethylene response factor) subfamily B-2 of ERF/AP2 transcription factor family (RAP2;
4.62348e-93	0.741909	0.427	0.287	2.48535e-88	0	Ghir_D11G009570	AT2G45910	Symbols: | U-box domain-containing protein kinase family protein	;Plant U-box type E3 ubiquitin ligase (PUB);
7.39451e-89	0.764118	0.282	0.155	3.97492e-84	0	Ghir_A05G005070	AT2G25737	Symbols: | Sulfite exporter TauE/SafE family protein	Sulfite exporter TauE/SafE family protein;(source:Araport11)
1.53292e-84	0.971481	0.272	0.145	8.24023e-80	0	Ghir_A01G001280	AT5G64120	Symbols: | Peroxidase superfamily protein	Peroxidase superfamily protein;Encodes a cell wall bound peroxidase that is induced by hypo-osmolarity and is involved in the lignification of cell walls;
6.70028e-84	0.780356	0.317	0.189	3.60173e-79	0	Ghir_D09G015900	AT2G39700	Symbols: ATEXPA4, ATEXP4, ATHEXP ALPHA 1.6, EXPA4 | expansin A4	expansin A4;putative expansin;
1.65673e-80	0.688057	0.298	0.173	8.90573e-76	0	Ghir_D10G011510	AT5G63980	Symbols: SAL1, ALX8, ATSAL1, HOS2, FRY1, RON1 | Inositol monophosphatase family protein	Inositol monophosphatase family protein;Encodes a bifunctional protein that has 3'(2'),5'-bisphosphate nucleotidase and inositol polyphosphate 1-phosphatase activities and rescues sulfur assimilation mutants in yeast;
5.14366e-79	0.715481	0.325	0.196	2.76497e-74	0	Ghir_D09G021820	AT2G30360	Symbols: CIPK11, PKS5, SIP4, SNRK3.22 | SOS3-interacting protein 4	SOS3-interacting protein 4;Encodes a SOS2-like protein kinase that is a member of the CBL-interacting protein kinase family;
6.10894e-77	0.635451	0.252	0.136	3.28386e-72	0	Ghir_D11G034640	AT3G14470	Symbols: | NB-ARC domain-containing disease resistance protein	NB-ARC domain-containing disease resistance protein;(source:Araport11)
1.42608e-75	0.583911	0.654	0.619	7.66588e-71	0	Ghir_A11G004400	AT5G62000	Symbols: ARF2, ARF1-BP, HSS, ORE14 | auxin response factor 2	;Encodes an auxin response factor;
5.51296e-75	0.687767	0.289	0.17	2.96349e-70	0	Ghir_A12G012370	AT2G46710	Symbols: | Rho GTPase activating protein with PAK-box/P21-Rho-binding domain	Rho GTPase activating protein with PAK-box/P21-Rho-binding domain;ROP (Rho of plant GTPases) family member Involved in cell wall patterning;
1.77869e-72	0.704922	0.355	0.227	9.56133e-68	0	Ghir_D07G011480	AT2G27830	Symbols: | unknown protein; BEST Arabidopsis thaliana protein match is: unknown protein (TAIR:AT4G22758); Has 131 Blast hits to 131 proteins in 17 species: Archae - 0; Bacteria - 0; Metazoa - 0; Fungi - 0; Plants - 131; Viruses - 0; Other Eukaryotes - 0 (source: NCBI BLink).	hypothetical protein;(source:Araport11)
1.28493e-71	0.69909	0.599	0.562	6.90714e-67	0	Ghir_D09G006030	AT5G26250	Symbols: | Major facilitator superfamily protein	Major facilitator superfamily protein;Sugar transporter expressed strongly in pollen and pollen tubes;
8.65801e-71	0.771434	0.397	0.289	4.65411e-66	0	Ghir_A05G018350	AT2G30600	Symbols: | BTB/POZ domain-containing protein	BTB/POZ domain-containing protein;(source:Araport11)
3.50288e-68	0.706654	0.277	0.164	1.88298e-63	0	Ghir_D06G020840	AT1G80840	Symbols: WRKY40, ATWRKY40 | WRKY DNA-binding protein 40	WRKY DNA-binding protein 40;Pathogen-induced transcription factor;
8.25354e-68	0.705736	0.346	0.235	4.43669e-63	0	Ghir_D06G017960	AT3G51950	Symbols: | Zinc finger (CCCH-type) family protein / RNA recognition motif (RRM)-containing protein	;Contains single CCCH domain;
7.81717e-64	0.631495	0.253	0.148	4.20212e-59	0	Ghir_D09G005860	AT3G06130	Symbols: | Heavy metal transport/detoxification superfamily protein	Heavy metal transport/detoxification superfamily protein Heavy metal transport/detoxification superfamily protein;(source:Araport11)
9.17321e-62	0.799076	0.305	0.195	4.93106e-57	0	Ghir_A07G004940	AT5G51190	Symbols: | Integrase-type DNA-binding superfamily protein	Integrase-type DNA-binding superfamily protein;encodes a member of the ERF (ethylene response factor) subfamily B-3 of ERF/AP2 transcription factor family;
4.38593e-59	0.58002	0.539	0.477	2.35766e-54	0	Ghir_A07G005320	AT5G62000	Symbols: ARF2, ARF1-BP, HSS, ORE14 | auxin response factor 2	;Encodes an auxin response factor;
4.8874e-58	0.630156	0.298	0.192	2.62722e-53	0	Ghir_A04G009370	AT3G53990	Symbols: | Adenine nucleotide alpha hydrolases-like superfamily protein	Adenine nucleotide alpha hydrolases-like superfamily protein;Encodes universal stress protein (USP);
1.6061e-56	0.620521	0.306	0.203	8.6336e-52	0	Ghir_D05G016310	AT1G28330	Symbols: DYL1 | dormancy-associated protein-like 1	;dormancy-associated protein (DRM1);dormancy-associated protein-like 1;(source:Araport11)
1.09115e-54	0.631203	0.323	0.22	5.86546e-50	0	Ghir_D11G029230	AT1G56220	Symbols: | Dormancy/auxin associated family protein	Dormancy/auxin associated family protein;(source:Araport11)
1.25869e-48	0.651047	0.4	0.317	6.76608e-44	0	Ghir_A10G006600	AT2G02410	Symbols: | unknown protein; CONTAINS InterPro DOMAIN/s: Protein of unknown function DUF901 (InterPro:IPR010298); Has 1151 Blast hits to 1151 proteins in 597 species: Archae - 0; Bacteria - 1105; Metazoa - 0; Fungi - 0; Plants - 42; Viruses - 0; Other Eukaryotes - 4 (source: NCBI BLink).	yacP-like NYN domain protein;(source:Araport11)
6.57903e-48	0.58524	0.261	0.171	3.53656e-43	0	Ghir_A10G016030	AT5G63980	Symbols: SAL1, ALX8, ATSAL1, HOS2, FRY1, RON1 | Inositol monophosphatase family protein	Inositol monophosphatase family protein;Encodes a bifunctional protein that has 3'(2'),5'-bisphosphate nucleotidase and inositol polyphosphate 1-phosphatase activities and rescues sulfur assimilation mutants in yeast;
1.00778e-47	0.668323	0.285	0.192	5.4173e-43	0	Ghir_D01G006500	AT4G27280	Symbols: | Calcium-binding EF-hand family protein	Calcium-binding EF-hand family protein;EF-hand Ca2 + -binding protein, which is a Ca2+-dependent transducer of auxin-regulated gene expression and interacts with ICR1;
4.01038e-40	0.611859	0.331	0.25	2.15578e-35	0	Ghir_A06G003670	AT1G78240	Symbols: TSD2, QUA2, OSU1 | S-adenosyl-L-methionine-dependent methyltransferases superfamily protein	S-adenosyl-L-methionine-dependent methyltransferases superfamily protein;Encodes TSD2 (TUMOROUS SHOOT DEVELOPMENT2), a putative methyltransferase with an essential role in cell adhesion, anthocyanin accumulation, and coordinated plant development;
2.31238e-39	0.650949	0.326	0.24	1.24302e-34	0	Ghir_D08G021710	AT5G60800	Symbols: | Heavy metal transport/detoxification superfamily protein	Heavy metal transport/detoxification superfamily protein Heavy metal transport/detoxification superfamily protein;(source:Araport11)
4.04073e-37	0.775835	0.356	0.312	2.17209e-32	0	Ghir_D05G022410	AT4G24580	Symbols: REN1 | Rho GTPase activation protein (RhoGAP) with PH domain	;Encodes a Rho GTPase-activating protein that interacts with ROP1 (a Rho GTPase) and regulates pollen tube development;
5.32148e-36	0.65937	0.317	0.249	2.86056e-31	0	Ghir_A09G012800	AT2G41410	Symbols: | Calcium-binding EF-hand family protein	Calcium-binding EF-hand family proteinCalcium-binding EF-hand family protein;(source:Araport11)
1.00166e-31	0.632888	0.295	0.218	5.38441e-27	0	Ghir_A02G016230	AT4G37870	Symbols: PCK1, PEPCK | phosphoenolpyruvate carboxykinase 1	phosphoenolpyruvate carboxykinase 1;Encodes a phosphoenolpyruvate carboxykinase that localizes to the cytosol;
3.46555e-31	0.604545	0.308	0.243	1.86291e-26	0	Ghir_D10G005010	AT1G30330	Symbols: ARF6 | auxin response factor 6	Derives_from AT1G30330;(source:Araport11)
1.11171e-24	0.628391	0.281	0.225	5.97598e-20	0	Ghir_A13G014970	AT4G27280	Symbols: | Calcium-binding EF-hand family protein	Calcium-binding EF-hand family protein;EF-hand Ca2 + -binding protein, which is a Ca2+-dependent transducer of auxin-regulated gene expression and interacts with ICR1;
1.26929e-20	0.58712	0.282	0.241	6.82309e-16	0	Ghir_D10G008750	AT2G02410	Symbols: | unknown protein; CONTAINS InterPro DOMAIN/s: Protein of unknown function DUF901 (InterPro:IPR010298); Has 1151 Blast hits to 1151 proteins in 597 species: Archae - 0; Bacteria - 1105; Metazoa - 0; Fungi - 0; Plants - 42; Viruses - 0; Other Eukaryotes - 4 (source: NCBI BLink).	yacP-like NYN domain protein;(source:Araport11)
3.62788e-20	0.657832	0.279	0.233	1.95017e-15	0	Ghir_A12G026360	AT5G53460	Symbols: GLT1 | NADH-dependent glutamate synthase 1	NADH-dependent glutamate synthase 1;NADH-dependent glutamate synthase The mRNA is cell-to-cell mobile;
3.4589e-05	0.636804	0.294	0.304	1	0	Ghir_A05G010850	AT3G45090	Symbols: | P-loop containing nucleoside triphosphate hydrolases superfamily protein	P-loop containing nucleoside triphosphate hydrolases superfamily proteinP-loop containing nucleoside triphosphate hydrolases superfamily protein;(source:Araport11)
0	2.07996	0.553	0.193	0	1	Ghir_A09G022640	AT3G08770	Symbols: LTP6 | lipid transfer protein 6	lipid transfer protein 6;Predicted to encode a PR (pathogenesis-related) protein;
0	1.9993	0.503	0.102	0	1	Ghir_D09G022830	AT2G26640	Symbols: KCS11 | 3-ketoacyl-CoA synthase 11	3-ketoacyl-CoA synthase 11;Encodes KCS11, a member of the 3-ketoacyl-CoA synthase family involved in the biosynthesis of VLCFA (very long chain fatty acids);
0	1.90892	0.729	0.3	0	1	Ghir_A04G012950	AT2G14900	Symbols: | Gibberellin-regulated family protein	Gibberellin-regulated family proteinGibberellin-regulated family protein;(source:Araport11)
0	1.80655	0.39	0.11	0	1	Ghir_D09G021890	AT3G08770	Symbols: LTP6 | lipid transfer protein 6	lipid transfer protein 6;Predicted to encode a PR (pathogenesis-related) protein;
0	1.75985	0.439	0.12	0	1	Ghir_A08G026490	AT5G57800	Symbols: FLP1, YRE, CER3, WAX2 | Fatty acid hydroxylase superfamily	Fatty acid hydroxylase superfamily;encodes a transmembrane protein with similarity to the sterol desaturase family at the N-terminus and to the short-chain dehydrogenase/reductase family at the C-terminus;
0	1.71463	0.452	0.105	0	1	Ghir_A10G001660	AT4G21570	Symbols: | Protein of unknown function (DUF300)	organic solute transporter ostalpha protein (DUF300);(source:Araport11)
0	1.63974	0.515	0.106	0	1	Ghir_D06G023020	AT4G05200	Symbols: CRK25 | cysteine-rich RLK (RECEPTOR-like protein kinase) 25	;Encodes a cysteine-rich receptor-like protein kinase;
0	1.61368	0.839	0.487	0	1	Ghir_A13G017270	NoHits
0	1.58109	0.448	0.121	0	1	Ghir_A12G011820	AT2G46225	Symbols: ABIL1 | ABI-1-like 1	ABI-1-like 1;Encodes a subunit of the WAVE complex;
0	1.5797	0.393	0.118	0	1	Ghir_D10G012310	AT5G59320	Symbols: LTP3 | lipid transfer protein 3	lipid transfer protein 3;Predicted to encode a PR (pathogenesis-related) protein;
0	1.25107	0.903	0.686	0	1	Ghir_D13G017930	NoHits
7.11958e-297	1.31809	0.46	0.165	3.82713e-292	1	Ghir_D13G022130	AT5G20230	Symbols: ATBCB, BCB, SAG14 | blue-copper-binding protein	blue-copper-binding protein;Encodes a Al-stress-induced gene;
2.6774e-281	1.06618	0.581	0.248	1.43924e-276	1	Ghir_A02G003670	AT5G43700	Symbols: ATAUX2-11, IAA4 | AUX/IAA transcriptional regulator family protein	AUX/IAA transcriptional regulator family protein;Auxin inducible protein similar to transcription factors;
4.63904e-268	1.2415	0.453	0.179	2.49372e-263	1	Ghir_D06G007160	AT1G35190	Symbols: | 2-oxoglutarate (2OG) and Fe(II)-dependent oxygenase superfamily protein	2-oxoglutarate (2OG) and Fe(II)-dependent oxygenase superfamily protein2-oxoglutarate (2OG) and Fe(II)-dependent oxygenase superfamily protein;(source:Araport11)
5.33546e-266	1.00022	0.78	0.503	2.86808e-261	1	Ghir_A08G021590	AT5G57580	Symbols: | Calmodulin-binding protein	Calmodulin-binding proteinCalmodulin-binding protein;(source:Araport11)
4.10102e-265	1.22716	0.341	0.103	2.2045e-260	1	Ghir_D06G023780	AT1G02205	Symbols: CER1 | Fatty acid hydroxylase superfamily	;Expression of the CER1 gene associated with production of stem epicuticular wax and pollen fertility;
1.03109e-263	1.29896	0.345	0.103	5.54265e-259	1	Ghir_D09G022710	AT3G22930	Symbols: CML11 | calmodulin-like 11	;Encodes a calmodulin-like protein;
2.62535e-247	1.03416	0.45	0.175	1.41126e-242	1	Ghir_A12G011270	AT4G00730	Symbols: ANL2, AHDP | Homeobox-leucine zipper family protein / lipid-binding START domain-containing protein	Homeobox-leucine zipper family protein / lipid-binding START domain-containing protein;Encodes a homeodomain protein of the HD-GLABRA2 group;
2.6297e-245	1.04651	0.399	0.14	1.41359e-240	1	Ghir_A11G032370	AT4G12010	Symbols: | Disease resistance protein (TIR-NBS-LRR class) family	Disease resistance protein (TIR-NBS-LRR class) family;Leucine-rich repeat domain (NLR) receptor;
1.39962e-236	1.00941	0.79	0.525	7.52368e-232	1	Ghir_D08G021700	AT5G60800	Symbols: | Heavy metal transport/detoxification superfamily protein	Heavy metal transport/detoxification superfamily protein Heavy metal transport/detoxification superfamily protein;(source:Araport11)
2.33264e-235	1.12307	0.38	0.133	1.25391e-230	1	Ghir_D11G007580	NoHits
6.90314e-235	1.05227	0.33	0.104	3.71079e-230	1	Ghir_D03G013160	AT1G12740	Symbols: CYP87A2 | cytochrome P450, family 87, subfamily A, polypeptide 2	;encodes a protein with cytochrome P450 domain;cytochrome P450, family 87, subfamily A, polypeptide 2;(source:Araport11)
9.4636e-211	1.18579	0.488	0.231	5.08716e-206	1	Ghir_D11G022080	AT4G37890	Symbols: EDA40 | Zinc finger (C3HC4-type RING finger) family protein	Zinc finger (C3HC4-type RING finger) family protein;Involved in shoot regenaration from root explants;
2.64258e-207	1.05688	0.369	0.139	1.42052e-202	1	Ghir_D03G015370	AT2G30020	Symbols: | Protein phosphatase 2C family protein	Protein phosphatase 2C family protein;Encodes AP2C1;
5.29657e-205	1.09654	0.6	0.355	2.84717e-200	1	Ghir_D02G007770	AT1G29470	Symbols: | S-adenosyl-L-methionine-dependent methyltransferases superfamily protein	S-adenosyl-L-methionine-dependent methyltransferases superfamily proteinS-adenosyl-L-methionine-dependent methyltransferases superfamily protein;(source:Araport11)
8.75464e-205	1.19627	0.394	0.17	4.70605e-200	1	Ghir_D02G011660	AT1G05520	Symbols: | Sec23/Sec24 protein transport family protein	Sec23/Sec24 protein transport family proteinSec23/Sec24 protein transport family protein;(source:Araport11)
3.07968e-201	1.14078	0.407	0.168	1.65548e-196	1	Ghir_A13G021270	AT5G20230	Symbols: ATBCB, BCB, SAG14 | blue-copper-binding protein	blue-copper-binding protein;Encodes a Al-stress-induced gene;
1.27634e-197	1.2899	0.536	0.297	6.86098e-193	1	Ghir_D07G002300	AT2G26190	Symbols: | calmodulin-binding family protein	;IQM4 is a plastid localized, Ca2+ independent calmodulin binding protein that is involved in promoting seed dormancy;
4.69807e-195	1.1323	0.36	0.134	2.52545e-190	1	Ghir_A11G034750	AT3G52870	Symbols: | IQ calmodulin-binding motif family protein	IQ calmodulin-binding motif family proteinIQ calmodulin-binding motif family protein;(source:Araport11)
8.2464e-194	1.07141	0.454	0.208	4.43285e-189	1	Ghir_A11G022320	AT2G22680	Symbols: | Zinc finger (C3HC4-type RING finger) family protein	Zinc finger (C3HC4-type RING finger) family proteinZinc finger (C3HC4-type RING finger) family protein;(source:Araport11)
1.01786e-181	1.30229	0.565	0.339	5.4715e-177	1	Ghir_A07G002280	AT2G26190	Symbols: | calmodulin-binding family protein	;IQM4 is a plastid localized, Ca2+ independent calmodulin binding protein that is involved in promoting seed dormancy;
1.26616e-180	1.07262	0.442	0.203	6.80626e-176	1	Ghir_D05G004620	AT5G11790	Symbols: NDL2 | N-MYC downregulated-like 2	;Plays a role in dehydration stress response;
2.57215e-178	1.02753	0.718	0.549	1.38266e-173	1	Ghir_D09G010740	AT3G43810	Symbols: CAM7 | calmodulin 7	;EF hand domain protein encodes a calmodulin;
5.91644e-161	1.14911	0.429	0.211	3.18038e-156	1	Ghir_D08G014980	AT4G01250	Symbols: WRKY22, AtWRKY22 | WRKY family transcription factor	WRKY family transcription factor;AtWRKY22 is a member of WRKY Transcription Factor; Group II-e;
3.71136e-160	0.77404	0.759	0.556	1.99504e-155	1	Ghir_D08G022360	AT5G57580	Symbols: | Calmodulin-binding protein	Calmodulin-binding proteinCalmodulin-binding protein;(source:Araport11)
1.70373e-155	0.822882	0.369	0.154	9.15839e-151	1	Ghir_D02G004060	AT5G43700	Symbols: ATAUX2-11, IAA4 | AUX/IAA transcriptional regulator family protein	AUX/IAA transcriptional regulator family protein;Auxin inducible protein similar to transcription factors;
7.72853e-152	0.709965	0.844	0.685	4.15447e-147	1	Ghir_A03G013420	AT1G14870	Symbols: PCR2 | PLANT CADMIUM RESISTANCE 2	;PCR2 encodes a membrane protein involved in zinc transport and detoxification;
6.93855e-151	1.08053	0.536	0.365	3.72982e-146	1	Ghir_D11G029810	AT3G13080	Symbols: ATMRP3, MRP3, ABCC3 | multidrug resistance-associated protein 3	;encodes an ATP-dependent MRP-like ABC transporter able to transport glutathione-conjugates as well as chlorophyll catabolites;
9.23515e-141	1.27014	0.272	0.105	4.96435e-136	1	Ghir_D10G020540	AT1G49320	Symbols: ATUSPL1, USPL1 | unknown seed protein like 1	unknown seed protein like 1;Encodes USPL1, a BURP domain protein targeted to the protein storage vacuoles;
4.97703e-140	0.955291	0.291	0.116	2.6754e-135	1	Ghir_A02G006250	AT1G75750	Symbols: GASA1 | GAST1 protein homolog 1	GAST1 protein homolog 1;GA-responsive GAST1 protein homolog regulated by BR and GA antagonistically;
5.18813e-140	0.902617	0.278	0.109	2.78888e-135	1	Ghir_D11G009210	AT4G00730	Symbols: ANL2, AHDP | Homeobox-leucine zipper family protein / lipid-binding START domain-containing protein	Homeobox-leucine zipper family protein / lipid-binding START domain-containing protein;Encodes a homeodomain protein of the HD-GLABRA2 group;
5.65287e-139	0.636112	0.812	0.616	3.0387e-134	1	Ghir_A08G020910	AT5G60800	Symbols: | Heavy metal transport/detoxification superfamily protein	Heavy metal transport/detoxification superfamily protein Heavy metal transport/detoxification superfamily protein;(source:Araport11)
1.48763e-137	0.861682	0.44	0.233	7.99674e-133	1	Ghir_D01G004370	AT1G53440	Symbols: | Leucine-rich repeat transmembrane protein kinase	Leucine-rich repeat transmembrane protein kinaseLeucine-rich repeat transmembrane protein kinase;(source:Araport11)
1.11411e-136	1.23321	0.357	0.168	5.98891e-132	1	Ghir_D12G023020	AT2G35710	Symbols: | Nucleotide-diphospho-sugar transferases superfamily protein	Nucleotide-diphospho-sugar transferases superfamily protein;(source:Araport11)
2.82399e-135	0.9622	0.378	0.183	1.51804e-130	1	Ghir_D11G017800	AT5G38710	Symbols: | Methylenetetrahydrofolate reductase family protein	Methylenetetrahydrofolate reductase family protein;(source:Araport11)
3.28068e-135	0.79027	0.295	0.12	1.76353e-130	1	Ghir_D11G027630	AT1G54510	Symbols: ATNEK1, NEK1 | NIMA-related serine/threonine kinase 1	;Encodes AtNEK1, a member of the NIMA-related serine/threonine kinases (Neks) that have been linked to cell-cycle regulation in fungi and mammals;
1.14142e-130	0.75317	0.329	0.143	6.13569e-126	1	Ghir_A11G032810	AT5G17680	Symbols: | disease resistance protein (TIR-NBS-LRR class), putative	disease resistance protein (TIR-NBS-LRR class);(source:Araport11)
1.30523e-123	0.808596	0.331	0.151	7.01627e-119	1	Ghir_A10G000760	AT1G11905	Symbols: | B-cell receptor-associated protein 31-like	B-cell receptor-associated protein 31-like B-cell receptor-associated protein 31-like protein;(source:Araport11)
1.73318e-119	0.836659	0.328	0.153	9.31669e-115	1	Ghir_D09G024700	AT5G49520	Symbols: WRKY48, ATWRKY48 | WRKY DNA-binding protein 48	WRKY DNA-binding protein 48;Encodes WRKY48, a member of the WRKY Transcription Factor;
1.96025e-117	0.841467	0.334	0.165	1.05373e-112	1	Ghir_A07G010780	AT3G46640	Symbols: PCL1 | Homeodomain-like superfamily protein	Homeodomain-like superfamily protein;Encodes a myb family transcription factor with a single Myb DNA-binding domain (type SHAQKYF) that is unique to plants and is essential for circadian rhythms, specifically for transcriptional regulation within the circadian clock;
7.67866e-116	0.709064	0.347	0.165	4.12766e-111	1	Ghir_A09G020080	AT4G11440	Symbols: | Mitochondrial substrate carrier family protein	Mitochondrial substrate carrier family protein;(source:Araport11)
1.19722e-115	0.80618	0.367	0.187	6.43566e-111	1	Ghir_D06G002150	AT1G27770	Symbols: ACA1, PEA1 | autoinhibited Ca2+-ATPase 1	;Encodes a chloroplast envelope Ca2+-ATPase with an N-terminal autoinhibitor;
2.17595e-115	0.759165	0.275	0.115	1.16968e-110	1	Ghir_D10G027040	AT4G27190	Symbols: | NB-ARC domain-containing disease resistance protein	NB-ARC domain-containing disease resistance proteinNB-ARC domain-containing disease resistance protein;(source:Araport11)
2.96749e-113	0.633894	0.724	0.536	1.59518e-108	1	Ghir_A08G022380	AT1G60690	Symbols: | NAD(P)-linked oxidoreductase superfamily protein	NAD(P)-linked oxidoreductase superfamily proteinNAD(P)-linked oxidoreductase superfamily protein;(source:Araport11)
7.37819e-110	0.879209	0.354	0.182	3.96615e-105	1	Ghir_A03G019420	AT4G24570	Symbols: DIC2 | dicarboxylate carrier 2	dicarboxylate carrier 2;Encodes one of the mitochondrial dicarboxylate carriers (DIC): DIC1 (AT2G22500), DIC2 (AT4G24570), DIC3 (AT5G09470);
1.02036e-107	0.725604	0.41	0.228	5.48494e-103	1	Ghir_A07G014490	AT3G61830	Symbols: ARF18 | auxin response factor 18	auxin response factor 18;(source:Araport11)
4.96348e-107	0.677049	0.653	0.467	2.66812e-102	1	Ghir_D02G014670	AT1G14870	Symbols: PCR2 | PLANT CADMIUM RESISTANCE 2	;PCR2 encodes a membrane protein involved in zinc transport and detoxification;
7.26415e-106	0.897426	0.38	0.207	3.90484e-101	1	Ghir_A08G014080	AT4G01250	Symbols: WRKY22, AtWRKY22 | WRKY family transcription factor	WRKY family transcription factor;AtWRKY22 is a member of WRKY Transcription Factor; Group II-e;
2.38715e-105	0.71189	0.254	0.106	1.28321e-100	1	Ghir_D03G003610	AT5G65470	Symbols: | O-fucosyltransferase family protein	O-fucosyltransferase family proteinO-fucosyltransferase family protein;(source:Araport11)
3.55657e-101	0.703887	0.392	0.213	1.91183e-96	1	Ghir_A09G013360	AT2G42320	Symbols: | nucleolar protein gar2-related	nucleolar protein gar2-like protein;(source:Araport11)
3.72358e-99	0.814698	0.46	0.278	2.00161e-94	1	Ghir_A12G024510	AT4G11280	Symbols: ACS6, ATACS6 | 1-aminocyclopropane-1-carboxylic acid (acc) synthase 6	1-aminocyclopropane-1-carboxylic acid (acc) synthase 6;encodes a a member of the 1-aminocyclopropane-1-carboxylate (ACC) synthase (S-adenosyl-L-methionine methylthioadenosine-lyase, EC 4;
1.19492e-97	0.850033	0.354	0.193	6.4233e-93	1	Ghir_A09G023470	AT3G22930	Symbols: CML11 | calmodulin-like 11	;Encodes a calmodulin-like protein;
3.18967e-96	0.664349	0.741	0.629	1.71461e-91	1	Ghir_D06G000850	AT4G36660	Symbols: | Protein of unknown function (DUF1195)	Protein of unknown function (DUF1195)polyol transporter, putative (DUF1195);(source:Araport11)
7.58305e-95	0.788679	0.422	0.265	4.07627e-90	1	Ghir_A06G007000	AT1G35190	Symbols: | 2-oxoglutarate (2OG) and Fe(II)-dependent oxygenase superfamily protein	2-oxoglutarate (2OG) and Fe(II)-dependent oxygenase superfamily protein2-oxoglutarate (2OG) and Fe(II)-dependent oxygenase superfamily protein;(source:Araport11)
5.373e-93	0.747402	0.551	0.407	2.88825e-88	1	Ghir_A12G027370	AT5G52060	Symbols: ATBAG1, BAG1 | BCL-2-associated athanogene 1	BCL-2-associated athanogene 1;A member of Arabidopsis BAG (Bcl-2-associated athanogene) proteins, plant homologs of mammalian regulators of apoptosis;
5.45024e-93	0.837875	0.259	0.119	2.92978e-88	1	Ghir_A10G004240	AT1G30330	Symbols: ARF6 | auxin response factor 6	Derives_from AT1G30330;(source:Araport11)
1.82003e-92	0.790137	0.412	0.248	9.78356e-88	1	Ghir_D05G027290	AT4G08685	Symbols: SAH7 | Pollen Ole e 1 allergen and extensin family protein	Pollen Ole e 1 allergen and extensin family protein;Encodes a protein, expressed in leaves, with similarity to pollen allergens;
1.88007e-89	0.748374	0.424	0.253	1.01063e-84	1	Ghir_A05G016490	AT1G28330	Symbols: DYL1 | dormancy-associated protein-like 1	;dormancy-associated protein (DRM1);dormancy-associated protein-like 1;(source:Araport11)
3.74061e-88	0.702516	0.33	0.179	2.01076e-83	1	Ghir_D12G011500	AT4G00730	Symbols: ANL2, AHDP | Homeobox-leucine zipper family protein / lipid-binding START domain-containing protein	Homeobox-leucine zipper family protein / lipid-binding START domain-containing protein;Encodes a homeodomain protein of the HD-GLABRA2 group;
5.18576e-88	0.78386	0.407	0.257	2.78761e-83	1	Ghir_D11G003900	AT5G15740	Symbols: | O-fucosyltransferase family protein	O-fucosyltransferase family protein;RRT1 is a member of a novel glycosyltransferase famly in plants;
3.34828e-86	0.697869	0.273	0.132	1.79987e-81	1	Ghir_A06G012720	AT4G31550	Symbols: WRKY11, ATWRKY11 | WRKY DNA-binding protein 11	;member of WRKY Transcription Factor; Group II-d; negative regulator of basal resistance to Pseudomonas syringae;
3.57254e-84	0.675203	0.743	0.662	1.92042e-79	1	Ghir_A09G011180	AT3G43810	Symbols: CAM7 | calmodulin 7	;EF hand domain protein encodes a calmodulin;
6.28026e-84	0.702524	0.61	0.49	3.37595e-79	1	Ghir_D10G017440	NoHits
3.62544e-83	0.662794	0.559	0.42	1.94886e-78	1	Ghir_D07G008550	AT1G66400	Symbols: CML23 | calmodulin like 23	calmodulin like 23;Encodes a calmodulin-like protein;
9.31765e-81	0.686485	0.368	0.212	5.0087e-76	1	Ghir_A09G008080	AT5G44210	Symbols: ERF9, ATERF9, ATERF-9 | erf domain protein 9	erf domain protein 9;encodes a member of the ERF (ethylene response factor) subfamily B-1 of ERF/AP2 transcription factor family (ATERF-9);
6.19748e-80	0.849391	0.454	0.32	3.33145e-75	1	Ghir_A12G021150	AT5G51460	Symbols: ATTPPA | Haloacid dehalogenase-like hydrolase (HAD) superfamily protein	;homologous to the C-terminal part of microbial trehalose-6-phosphate phosphatases;Haloacid dehalogenase-like hydrolase (HAD) superfamily protein;(source:Araport11)
1.40272e-77	0.813526	0.435	0.299	7.54033e-73	1	Ghir_A05G017680	AT4G22120	Symbols: | ERD (early-responsive to dehydration stress) family protein	ERD (early-responsive to dehydration stress) family protein;Calcium-permeable stretch activated cation channel;
3.32146e-76	0.644124	0.278	0.143	1.78545e-71	1	Ghir_A01G022860	AT3G58120	Symbols: ATBZIP61, BZIP61 | Basic-leucine zipper (bZIP) transcription factor family protein	;Encodes a member of the BZIP family of transcription factors;
6.46169e-76	0.630032	0.256	0.127	3.47348e-71	1	Ghir_D12G027170	AT5G52280	Symbols: | Myosin heavy chain-related protein	Myosin heavy chain-related proteinMyosin heavy chain-related protein;(source:Araport11)
1.32877e-75	0.615554	0.606	0.493	7.14282e-71	1	Ghir_D12G027410	AT5G52060	Symbols: ATBAG1, BAG1 | BCL-2-associated athanogene 1	BCL-2-associated athanogene 1;A member of Arabidopsis BAG (Bcl-2-associated athanogene) proteins, plant homologs of mammalian regulators of apoptosis;
1.93668e-75	0.653789	0.291	0.154	1.04106e-70	1	Ghir_D09G007870	AT5G44210	Symbols: ERF9, ATERF9, ATERF-9 | erf domain protein 9	erf domain protein 9;encodes a member of the ERF (ethylene response factor) subfamily B-1 of ERF/AP2 transcription factor family (ATERF-9);
7.66638e-75	0.678641	0.558	0.415	4.12106e-70	1	Ghir_D05G030270	AT3G54810	Symbols: BME3-ZF, BME3, GATA8 | Plant-specific GATA-type zinc finger transcription factor family protein	Plant-specific GATA-type zinc finger transcription factor family protein;Encodes a protein containing a GATA type zinc finger domain that is expressed in the embryo axis and involved in germination;
8.34746e-75	0.68983	0.437	0.298	4.48718e-70	1	Ghir_D12G014670	NoHits
4.91483e-74	0.688301	0.581	0.441	2.64197e-69	1	Ghir_A05G018520	NoHits
1.09312e-71	0.628568	0.331	0.187	5.87604e-67	1	Ghir_A09G011150	AT5G20950	Symbols: | Glycosyl hydrolase family protein	;Encodes a beta-glucosidase involved in xyloglucan metabolism;
7.82778e-71	0.706817	0.419	0.273	4.20782e-66	1	Ghir_A04G011040	AT4G28400	Symbols: | Protein phosphatase 2C family protein	Protein phosphatase 2C family protein;(source:Araport11)
2.96074e-69	0.599082	0.391	0.243	1.59154e-64	1	Ghir_A11G030750	AT4G12010	Symbols: | Disease resistance protein (TIR-NBS-LRR class) family	Disease resistance protein (TIR-NBS-LRR class) family;Leucine-rich repeat domain (NLR) receptor;
1.25124e-68	0.81399	0.344	0.219	6.72601e-64	1	Ghir_A02G001610	AT1G79390	Symbols: | unknown protein; Has 30201 Blast hits to 17322 proteins in 780 species: Archae - 12; Bacteria - 1396; Metazoa - 17338; Fungi - 3422; Plants - 5037; Viruses - 0; Other Eukaryotes - 2996 (source: NCBI BLink).	centrosomal protein;(source:Araport11)
6.49939e-68	0.650762	0.35	0.208	3.49375e-63	1	Ghir_D07G000200	AT4G31550	Symbols: WRKY11, ATWRKY11 | WRKY DNA-binding protein 11	;member of WRKY Transcription Factor; Group II-d; negative regulator of basal resistance to Pseudomonas syringae;
6.97014e-68	0.621173	0.492	0.353	3.7468e-63	1	Ghir_A04G002230	AT1G50600	Symbols: SCL5 | scarecrow-like 5	;Encodes a scarecrow-like protein (SCL5);
1.33719e-66	0.647455	0.54	0.41	7.18806e-62	1	Ghir_A02G007630	AT1G44130	Symbols: | Eukaryotic aspartyl protease family protein	Eukaryotic aspartyl protease family proteinEukaryotic aspartyl protease family protein;(source:Araport11)
8.04191e-66	0.703773	0.382	0.256	4.32293e-61	1	Ghir_A01G009600	AT1G20650	Symbols: | Protein kinase superfamily protein	Protein kinase superfamily proteinProtein kinase superfamily protein;(source:Araport11)
4.95961e-65	0.661219	0.551	0.415	2.66604e-60	1	Ghir_D05G018520	NoHits
1.03889e-64	0.585155	0.552	0.419	5.58457e-60	1	Ghir_D01G005430	AT3G15210	Symbols: ATERF-4, ERF4, RAP2.5, ATERF4 | ethylene responsive element binding factor 4	ethylene responsive element binding factor 4;Encodes a member of the ERF (ethylene response factor) subfamily B-1 of ERF/AP2 transcription factor family (ATERF-4);
8.19291e-61	0.651961	0.439	0.323	4.4041e-56	1	Ghir_A12G012160	AT4G23980	Symbols: ARF9 | auxin response factor 9	auxin response factor 9;Encodes auxin response factor 9 (ARF9);
1.51304e-58	0.613765	0.485	0.367	8.13334e-54	1	Ghir_A10G010530	NoHits
3.95452e-58	0.591266	0.622	0.541	2.12575e-53	1	Ghir_D10G026560	AT2G40140	Symbols: CZF1, ZFAR1, SZF2, ATSZF2 | zinc finger (CCCH-type) family protein	zinc finger (CCCH-type) family proteinzinc finger (CCCH-type) family protein;(source:Araport11)
4.97438e-57	0.616884	0.456	0.33	2.67398e-52	1	Ghir_A06G016290	AT4G22130	Symbols: SRF8 | STRUBBELIG-receptor family 8	STRUBBELIG-receptor family 8STRUBBELIG-receptor family 8;(source:Araport11)
1.46009e-56	0.595211	0.281	0.162	7.84874e-52	1	Ghir_A05G030340	AT3G54810	Symbols: BME3-ZF, BME3, GATA8 | Plant-specific GATA-type zinc finger transcription factor family protein	Plant-specific GATA-type zinc finger transcription factor family protein;Encodes a protein containing a GATA type zinc finger domain that is expressed in the embryo axis and involved in germination;
1.78908e-56	0.801648	0.287	0.168	9.61722e-52	1	Ghir_Scaffold2662G000010	AT5G57560	Symbols: TCH4, XTH22 | Xyloglucan endotransglucosylase/hydrolase family protein	Xyloglucan endotransglucosylase/hydrolase family protein;Encodes a cell wall-modifying enzyme, rapidly upregulated in response to environmental stimuli;
3.69907e-56	0.681451	0.374	0.256	1.98843e-51	1	Ghir_A05G023300	AT1G78080	Symbols: RAP2.4 | related to AP2 4	related to AP2 4;Encodes a member of the DREB subfamily A-6 of ERF/AP2 transcription factor family (RAP2;
1.64804e-54	0.624236	0.319	0.2	8.85904e-50	1	Ghir_A07G007600	AT5G61240	Symbols: | Leucine-rich repeat (LRR) family protein	Leucine-rich repeat (LRR) family proteinLeucine-rich repeat (LRR) family protein;(source:Araport11)
1.44608e-52	0.673762	0.516	0.432	7.77342e-48	1	Ghir_A02G006550	AT4G09830	Symbols: | Uncharacterised conserved protein UCP009193	Uncharacterised conserved protein UCP009193nuclear receptor family 2 group C protein;(source:Araport11)
1.48033e-51	0.644453	0.278	0.162	7.95752e-47	1	Ghir_A11G017740	AT5G38710	Symbols: | Methylenetetrahydrofolate reductase family protein	Methylenetetrahydrofolate reductase family protein;(source:Araport11)
8.35887e-50	0.68788	0.299	0.198	4.49331e-45	1	Ghir_A11G003950	AT5G15740	Symbols: | O-fucosyltransferase family protein	O-fucosyltransferase family protein;RRT1 is a member of a novel glycosyltransferase famly in plants;
4.77438e-49	0.648604	0.273	0.169	2.56647e-44	1	Ghir_A11G000660	AT1G73920	Symbols: | alpha/beta-Hydrolases superfamily protein	alpha/beta-Hydrolases superfamily proteinalpha/beta-Hydrolases superfamily protein;(source:Araport11)
1.96372e-48	0.635536	0.356	0.249	1.0556e-43	1	Ghir_A05G010020	AT5G59740	Symbols: | UDP-N-acetylglucosamine (UAA) transporter family	UDP-N-acetylglucosamine (UAA) transporter familyUDP-N-acetylglucosamine (UAA) transporter family;(source:Araport11)
3.34691e-48	0.614443	0.466	0.361	1.79913e-43	1	Ghir_D11G009910	AT3G61540	Symbols: | alpha/beta-Hydrolases superfamily protein	alpha/beta-Hydrolases superfamily proteinalpha/beta-Hydrolases superfamily protein;(source:Araport11)
2.88945e-47	0.59228	0.274	0.172	1.55322e-42	1	Ghir_D04G010050	AT3G11780	Symbols: | MD-2-related lipid recognition domain-containing protein / ML domain-containing protein	MD-2-related lipid recognition domain-containing protein / ML domain-containing proteinMD-2-related lipid recognition domain-containing protein / ML domain-containing protein;(source:Araport11)
4.74392e-44	0.685826	0.298	0.207	2.55009e-39	1	Ghir_A03G007290	AT5G63320	Symbols: NPX1 | nuclear protein X1	nuclear protein X1;Encodes NPX1 (Nuclear Protein X1), a nuclear factor regulating abscisic acid responses;
9.71726e-41	0.591988	0.322	0.218	5.22351e-36	1	Ghir_D11G009930	AT1G01470	Symbols: LEA14, LSR3 | Late embryogenesis abundant protein	Late embryogenesis abundant protein;Encodes late-embryogenesis abundant protein whose mRNA levels are induced in response to wounding and light stress;
1.53801e-40	0.619097	0.375	0.276	8.26756e-36	1	Ghir_D09G004190	AT3G26980	Symbols: MUB4 | membrane-anchored ubiquitin-fold protein 4 precursor	membrane-anchored ubiquitin-fold protein 4 precursormembrane-anchored ubiquitin-fold protein 4 precursor;(source:Araport11)
2.36941e-40	0.582266	0.305	0.201	1.27368e-35	1	Ghir_A07G004940	AT5G51190	Symbols: | Integrase-type DNA-binding superfamily protein	Integrase-type DNA-binding superfamily protein;encodes a member of the ERF (ethylene response factor) subfamily B-3 of ERF/AP2 transcription factor family;
6.28196e-38	0.595803	0.259	0.164	3.37687e-33	1	Ghir_D12G019080	AT4G19840	Symbols: ATPP2-A1, ATPP2A-1, PP2-A1 | phloem protein 2-A1	phloem protein 2-A1;encodes a phloem lectin, similar to phloem lectin in cucumber and celery;
1.37978e-34	0.586789	0.254	0.171	7.41698e-30	1	Ghir_D03G005440	AT2G23910	Symbols: | NAD(P)-binding Rossmann-fold superfamily protein	NAD(P)-binding Rossmann-fold superfamily protein;(source:Araport11)
1.2428e-31	0.605548	0.468	0.397	6.68068e-27	1	Ghir_A07G007580	AT5G07920	Symbols: DGK1, ATDGK1 | diacylglycerol kinase1	;Encodes a putative diacylglycerol kinase that is mainly expressed in roots, shoots and leaves, but its enzyme product was not active in vitro;
1.84802e-21	0.61739	0.29	0.224	9.93403e-17	1	Ghir_A02G008900	AT5G48810	Symbols: ATB5-B, B5 #3, ATCB5-D, CB5-D | cytochrome B5 isoform D	cytochrome B5 isoform D;Encodes a cytochrome b5 isoform that localizes to the ER;
0	3.649	0.881	0.346	0	2	Ghir_A08G023070	AT5G22810	Symbols: | GDSL-like Lipase/Acylhydrolase superfamily protein	GDSL-like Lipase/Acylhydrolase superfamily protein;GDSL-motif esterase/acyltransferase/lipase;
0	3.33568	0.962	0.276	0	2	Ghir_A08G023040	AT5G22810	Symbols: | GDSL-like Lipase/Acylhydrolase superfamily protein	GDSL-like Lipase/Acylhydrolase superfamily protein;GDSL-motif esterase/acyltransferase/lipase;
0	3.12747	0.943	0.147	0	2	Ghir_D01G017540	AT4G35000	Symbols: APX3 | ascorbate peroxidase 3	ascorbate peroxidase 3;Encodes a microsomal ascorbate peroxidase APX3;
0	3.07433	0.963	0.24	0	2	Ghir_D07G013980	AT2G47240	Symbols: CER8, LACS1 | AMP-dependent synthetase and ligase family protein	AMP-dependent synthetase and ligase family protein;(source:Araport11)
0	3.06547	0.984	0.337	0	2	Ghir_A03G000960	AT2G19170	Symbols: SLP3 | subtilisin-like serine protease 3	;Encodes a novel subtilisin-like serine protease;
0	2.90529	0.935	0.194	0	2	Ghir_D08G023970	AT5G22810	Symbols: | GDSL-like Lipase/Acylhydrolase superfamily protein	GDSL-like Lipase/Acylhydrolase superfamily protein;GDSL-motif esterase/acyltransferase/lipase;
0	2.82001	0.908	0.102	0	2	Ghir_A01G016020	AT4G35000	Symbols: APX3 | ascorbate peroxidase 3	ascorbate peroxidase 3;Encodes a microsomal ascorbate peroxidase APX3;
0	2.63593	0.955	0.288	0	2	Ghir_D03G004680	AT5G09970	Symbols: CYP78A7 | cytochrome P450, family 78, subfamily A, polypeptide 7	cytochrome P450, family 78, subfamily A, polypeptide 7;Member of CYP78A family;
0	2.63479	0.963	0.296	0	2	Ghir_D03G018230	AT4G30020	Symbols: | PA-domain containing subtilase family protein	PA-domain containing subtilase family protein;(source:Araport11)
0	2.60103	0.915	0.19	0	2	Ghir_A07G013740	AT2G47240	Symbols: CER8, LACS1 | AMP-dependent synthetase and ligase family protein	AMP-dependent synthetase and ligase family protein;(source:Araport11)
0	2.52627	0.81	0.219	0	2	Ghir_A08G015640	AT4G19450	Symbols: | Major facilitator superfamily protein	Major facilitator superfamily protein;(source:Araport11)
0	2.47866	0.989	0.557	0	2	Ghir_A12G003710	AT2G16910	Symbols: AMS | basic helix-loop-helix (bHLH) DNA-binding superfamily protein	basic helix-loop-helix (bHLH) DNA-binding superfamily protein;Encodes a basic helix-loop helix transcription factor involved in tapetal cell development, that directly regulates MGT5 expression in tapetum cells;
0	2.47389	0.957	0.388	0	2	Ghir_D05G017120	AT1G61720	Symbols: BAN | NAD(P)-binding Rossmann-fold superfamily protein	NAD(P)-binding Rossmann-fold superfamily protein;Negative regulator of flavonoid biosynthesis, mutants accumulate flavonoid pigments in their seed coat, putative oxidoreductase;
0	2.4155	0.891	0.162	0	2	Ghir_D12G013280	AT2G43670	Symbols: | Carbohydrate-binding X8 domain superfamily protein	Carbohydrate-binding X8 domain superfamily proteinCarbohydrate-binding X8 domain superfamily protein;(source:Araport11)
0	2.41387	0.969	0.428	0	2	Ghir_A05G010400	AT2G27040	Symbols: AGO4, OCP11 | Argonaute family protein	Argonaute family protein;AGO4 is a member of a class of PAZ/PIWI domain containing proteins involved in siRNA mediated gene silencing;
0	2.4054	0.934	0.238	0	2	Ghir_D05G035470	AT3G03300	Symbols: DCL2, ATDCL2 | dicer-like 2	;Encodes a Dicer-like protein that functions in the antiviral silencing response in turnip-crinkle virus-infected plants but not in TMV or CMV-strain-Y-infected plants;
0	2.36403	0.979	0.487	0	2	Ghir_A01G016640	AT1G20550	Symbols: | O-fucosyltransferase family protein	O-fucosyltransferase family proteinO-fucosyltransferase family protein;(source:Araport11)
0	2.35358	0.85	0.129	0	2	Ghir_D05G006250	AT4G31820	Symbols: ENP, NPY1, MAB4 | Phototropic-responsive NPH3 family protein	;A member of the NPY family genes (NPY1/AT4G31820, NPY2/AT2G14820, NPY3/AT5G67440, NPY4/AT2G23050, NPY5/AT4G37590);
0	2.33887	0.997	0.662	0	2	Ghir_D12G003620	AT2G16910	Symbols: AMS | basic helix-loop-helix (bHLH) DNA-binding superfamily protein	basic helix-loop-helix (bHLH) DNA-binding superfamily protein;Encodes a basic helix-loop helix transcription factor involved in tapetal cell development, that directly regulates MGT5 expression in tapetum cells;
0	2.32715	0.928	0.327	0	2	Ghir_D11G023820	AT1G10370	Symbols: GST30, ATGSTU17, GST30B, ERD9 | Glutathione S-transferase family protein	Glutathione S-transferase family protein;Encodes GSTU17 (Glutathione S-Transferase U17);
0	2.3162	0.898	0.21	0	2	Ghir_A03G009640	AT5G01750	Symbols: | Protein of unknown function (DUF567)	Protein of unknown function (DUF567)LURP-one-like protein (DUF567);(source:Araport11)
0	2.3161	0.841	0.124	0	2	Ghir_A08G006480	AT3G60450	Symbols: | Phosphoglycerate mutase family protein	Phosphoglycerate mutase family protein;(source:Araport11)
0	2.29499	0.91	0.207	0	2	Ghir_A11G016250	AT2G05760	Symbols: | Xanthine/uracil permease family protein	Xanthine/uracil permease family proteinXanthine/uracil permease family protein;(source:Araport11)
0	2.294	0.861	0.167	0	2	Ghir_A13G005330	AT1G13340	Symbols: | Regulator of Vps4 activity in the MVB pathway protein	Regulator of Vps4 activity in the MVB pathway proteinRegulator of Vps4 activity in the MVB pathway protein;(source:Araport11)
0	2.26109	0.829	0.164	0	2	Ghir_D03G003430	AT4G37900	Symbols: | Protein of unknown function (duplicated DUF1399)	;Protein of unknown function that contains DUF1399 domain and putative RNA binding motif;
0	2.21701	0.928	0.214	0	2	Ghir_A09G026210	AT5G63530	Symbols: ATFP3, FP3 | farnesylated protein 3	farnesylated protein 3;Farnesylated protein that binds metals;
0	2.16425	0.866	0.168	0	2	Ghir_A12G024340	AT1G19330	Symbols: | unknown protein; FUNCTIONS IN: molecular_function unknown; INVOLVED IN: biological_process unknown; LOCATED IN: cellular_component unknown; EXPRESSED IN: 22 plant structures; EXPRESSED DURING: 13 growth stages; BEST Arabidopsis thaliana protein match is: unknown protein (TAIR:AT1G75060).	;Evening-expressed key component of Sin3-HDAC complex, which bind directly to the CIRCADIAN CLOCK ASSOCIATED 1 (CCA1) and PSEUDO-RESPONSE REGULATOR 9 (PRR9) promoters and catalyze histone 3 (H3) deacetylation at the cognate regions to repress expression, allowing the declining phase of their expression at dusk;
0	2.09882	0.875	0.151	0	2	Ghir_A09G007950	AT3G15390	Symbols: SDE5 | silencing defective 5	;Encodes a novel protein that is similar to PRL1 interacting factor and is involved in virus induced silencing;
0	2.04909	0.809	0.137	0	2	Ghir_A07G023720	AT5G14760	Symbols: AO | L-aspartate oxidase	L-aspartate oxidase;At5g14760 encodes for L-aspartate oxidase involved in the early steps of NAD biosynthesis;
0	2.03462	0.856	0.184	0	2	Ghir_A08G022730	NoHits
0	2.00711	0.918	0.302	0	2	Ghir_A11G008730	AT3G60800	Symbols: | DHHC-type zinc finger family protein	DHHC-type zinc finger family protein;Encodes a protein S-acyltransferase that, together with PAT13, cooperatively regulates leaf senescence;
0	1.96432	0.821	0.126	0	2	Ghir_A05G040390	AT5G16460	Symbols: | Putative adipose-regulatory protein (Seipin)	Putative adipose-regulatory protein (Seipin);Membrane protein involved in lipid droplet biogenesis primarily in embryos;
0	1.96001	0.784	0.112	0	2	Ghir_A02G011040	AT4G23740	Symbols: | Leucine-rich repeat protein kinase family protein	Leucine-rich repeat protein kinase family protein;(source:Araport11)
0	1.92529	0.872	0.513	0	2	Ghir_D05G001130	AT5G23570	Symbols: SGS3, ATSGS3 | XS domain-containing protein / XS zinc finger domain-containing protein-related	;Required for posttranscriptional gene silencing and natural virus resistance;
0	1.92207	0.856	0.192	0	2	Ghir_D08G019490	AT1G63020	Symbols: NRPD1A, POL IVA, SDE4, NRPD1, SMD2 | nuclear RNA polymerase D1A	;Encodes the unique largest subunit of nuclear DNA-dependent RNA polymerase IV; homologous to budding yeast RPB1 and the E;
0	1.92072	0.952	0.352	0	2	Ghir_A07G011000	AT5G59010	Symbols: | Protein kinase protein with tetratricopeptide repeat domain	Protein kinase protein with tetratricopeptide repeat domainkinase with tetratricopeptide repeat domain-containing protein;(source:Araport11)
0	1.88128	0.874	0.226	0	2	Ghir_D09G025440	AT5G23720	Symbols: PHS1 | dual specificity protein phosphatase family protein	dual specificity protein phosphatase family protein;Encodes a protein tyrosine phosphatase Propyzamide-Hypersensitive 1 (PHS1);
0	1.87411	0.741	0.105	0	2	Ghir_D08G024900	AT1G31360	Symbols: RECQL2, ATRECQ2, MED34 | RECQ helicase L2	;Encodes a (d)NTP-dependent 3 Prime->5 Prime DNA helicase;
0	1.85373	0.687	0.146	0	2	Ghir_D08G000580	AT5G59610	Symbols: | Chaperone DnaJ-domain superfamily protein	Chaperone DnaJ-domain superfamily protein;(source:Araport11)
0	1.81042	0.85	0.225	0	2	Ghir_A02G014990	AT5G09970	Symbols: CYP78A7 | cytochrome P450, family 78, subfamily A, polypeptide 7	cytochrome P450, family 78, subfamily A, polypeptide 7;Member of CYP78A family;
0	1.7902	0.83	0.179	0	2	Ghir_D07G000740	AT2G20050	Symbols: | protein serine/threonine phosphatases;protein kinases;catalytics;cAMP-dependent protein kinase regulators;ATP binding;protein serine/threonine phosphatases	protein serine/threonine phosphatases;protein kinases;catalytics;cAMP-dependent protein kinase regulators;ATP binding;protein serine/threonine phosphatasesprotein phosphatase 2C and cyclic nucleotide-binding/kinase domain-containing protein;(source:Araport11)
0	1.7901	0.861	0.228	0	2	Ghir_A07G000420	AT2G20050	Symbols: | protein serine/threonine phosphatases;protein kinases;catalytics;cAMP-dependent protein kinase regulators;ATP binding;protein serine/threonine phosphatases	protein serine/threonine phosphatases;protein kinases;catalytics;cAMP-dependent protein kinase regulators;ATP binding;protein serine/threonine phosphatasesprotein phosphatase 2C and cyclic nucleotide-binding/kinase domain-containing protein;(source:Araport11)
0	1.77682	0.81	0.205	0	2	Ghir_A06G021190	AT1G78520	Symbols: | Carbohydrate-binding X8 domain superfamily protein	Carbohydrate-binding X8 domain superfamily proteinCarbohydrate-binding X8 domain superfamily protein;(source:Araport11)
0	1.76642	0.851	0.215	0	2	Ghir_D01G014520	AT1G10520	Symbols: | DNA polymerase lambda (POLL)	;Encodes a homolog of the mammalian DNA polymerase lambda that is involved in the repair of UV-B induced DNA damage;
0	1.75784	0.806	0.157	0	2	Ghir_D09G025330	AT5G63530	Symbols: ATFP3, FP3 | farnesylated protein 3	farnesylated protein 3;Farnesylated protein that binds metals;
0	1.74566	0.826	0.222	0	2	Ghir_D07G012290	AT5G20930	Symbols: TSL | Protein kinase superfamily protein	Protein kinase superfamily protein;Nuclear serine/threonine protein kinase that requires a coiled-coil region for oligomerization and catalytic activity;
0	1.74202	0.971	0.565	0	2	Ghir_A05G021300	AT2G14900	Symbols: | Gibberellin-regulated family protein	Gibberellin-regulated family proteinGibberellin-regulated family protein;(source:Araport11)
0	1.73142	0.758	0.135	0	2	Ghir_A05G014210	AT3G14000	Symbols: ATBRXL2, BRX-LIKE2 | DZC (Disease resistance/zinc finger/chromosome condensation-like region) domain containing protein	DZC (Disease resistance/zinc finger/chromosome condensation-like region) domain containing protein;Belongs to five-member BRX gene family;
0	1.71159	0.793	0.15	0	2	Ghir_A10G004360	AT5G45100	Symbols: | SBP (S-ribonuclease binding protein) family protein	SBP (S-ribonuclease binding protein) family protein;Encodes one of the BRGs (BOI-related gene) involved in resistance to Botrytis cinerea;
0	1.68558	0.797	0.226	0	2	Ghir_A08G010900	AT5G52200	Symbols: | phosphoprotein phosphatase inhibitors	;Encodes an inhibitor of protein phosphatase one (PP1);
0	1.66398	0.844	0.249	0	2	Ghir_A05G040200	AT2G44870	Symbols: | unknown protein; FUNCTIONS IN: molecular_function unknown; INVOLVED IN: biological_process unknown; LOCATED IN: chloroplast; EXPRESSED IN: 22 plant structures; EXPRESSED DURING: 15 growth stages; Has 39 Blast hits to 39 proteins in 18 species: Archae - 0; Bacteria - 2; Metazoa - 0; Fungi - 0; Plants - 37; Viruses - 0; Other Eukaryotes - 0 (source: NCBI BLink).	replicase polyprotein 1ab protein;(source:Araport11)
0	1.64812	0.861	0.239	0	2	Ghir_D08G025180	AT1G33430	Symbols: | Galactosyltransferase family protein	;UPEX1 is arabinogalactan b-(1,3)-galactosyltransferase involved in the formation of pollen exine;
0	1.6404	0.842	0.258	0	2	Ghir_A10G011200	AT5G43330	Symbols: | Lactate/malate dehydrogenase family protein	Lactate/malate dehydrogenase family protein;predicted to encode a cytosolic malate dehydrogenase;
0	1.61946	0.877	0.302	0	2	Ghir_A13G023140	AT5G19390	Symbols: | Rho GTPase activation protein (RhoGAP) with PH domain	Rho GTPase activation protein (RhoGAP) with PH domain;Encodes a protein with similarity to REN1, a Rho GTPase activating protein;
0	1.60719	0.699	0.136	0	2	Ghir_D06G005570	AT5G20270	Symbols: HHP1 | heptahelical transmembrane protein1	heptahelical transmembrane protein1;heptahelical transmembrane protein homologous to human adiponectin receptors and progestin receptors;heptahelical transmembrane protein1;(source:Araport11)
0	1.60667	0.733	0.108	0	2	Ghir_D12G019560	AT5G61110	Symbols: | zinc ion binding	zinc ion binding;PHD finger-containing protein;
0	1.60236	0.705	0.116	0	2	Ghir_A12G002630	AT2G15900	Symbols: | Phox-associated domain;Phox-like;Sorting nexin, C-terminal	Phox-associated domain;Phox-like;Sorting nexin, C-terminal;Encodes a member of the Arabidopsis sorting nexin family;
0	1.60066	0.874	0.298	0	2	Ghir_D13G023770	AT5G19390	Symbols: | Rho GTPase activation protein (RhoGAP) with PH domain	Rho GTPase activation protein (RhoGAP) with PH domain;Encodes a protein with similarity to REN1, a Rho GTPase activating protein;
0	1.60037	0.814	0.212	0	2	Ghir_A08G024290	AT1G33430	Symbols: | Galactosyltransferase family protein	;UPEX1 is arabinogalactan b-(1,3)-galactosyltransferase involved in the formation of pollen exine;
0	1.59914	0.966	0.564	0	2	Ghir_D12G001210	AT4G35420	Symbols: DRL1 | dihydroflavonol 4-reductase-like1	dihydroflavonol 4-reductase-like1;Encodes DRL1 (Dihydroflavonol 4-reductase-like1), a closely related homolog of the rice anther-specific gene OsDFR2;
0	1.59555	0.837	0.219	0	2	Ghir_A06G000200	AT4G35070	Symbols: | SBP (S-ribonuclease binding protein) family protein	SBP (S-ribonuclease binding protein) family proteinSBP (S-ribonuclease binding protein) family protein;(source:Araport11)
0	1.56345	0.76	0.163	0	2	Ghir_D07G023990	AT5G14550	Symbols: | Core-2/I-branching beta-1,6-N-acetylglucosaminyltransferase family protein	Core-2/I-branching beta-1,6-N-acetylglucosaminyltransferase family protein;(source:Araport11)
0	1.5495	0.71	0.141	0	2	Ghir_A05G009730	AT2G39700	Symbols: ATEXPA4, ATEXP4, ATHEXP ALPHA 1.6, EXPA4 | expansin A4	expansin A4;putative expansin;
0	1.54575	0.908	0.353	0	2	Ghir_D02G018650	AT1G53025	Symbols: | Ubiquitin-conjugating enzyme family protein	Ubiquitin-conjugating enzyme family protein;(source:Araport11)
0	1.5338	0.682	0.115	0	2	Ghir_D07G023800	AT5G14760	Symbols: AO | L-aspartate oxidase	L-aspartate oxidase;At5g14760 encodes for L-aspartate oxidase involved in the early steps of NAD biosynthesis;
0	1.51996	0.715	0.147	0	2	Ghir_D05G009460	AT2G39700	Symbols: ATEXPA4, ATEXP4, ATHEXP ALPHA 1.6, EXPA4 | expansin A4	expansin A4;putative expansin;
0	1.51103	0.814	0.213	0	2	Ghir_A05G027510	AT1G77130	Symbols: PGSIP2, GUX3 | plant glycogenin-like starch initiation protein 2	plant glycogenin-like starch initiation protein 2;Encodes a glucuronyltransferase responsible for the addition of GlcA residues onto xylan and for secondary wall deposition;
0	1.50888	0.823	0.349	0	2	Ghir_D01G017660	AT4G35070	Symbols: | SBP (S-ribonuclease binding protein) family protein	SBP (S-ribonuclease binding protein) family proteinSBP (S-ribonuclease binding protein) family protein;(source:Araport11)
0	1.50205	0.867	0.311	0	2	Ghir_A11G026530	AT5G18480	Symbols: PGSIP6 | plant glycogenin-like starch initiation protein 6	plant glycogenin-like starch initiation protein 6;Encodes an IPC (inositol phosphorylceramide) glucuronosyltransferase;
0	1.47762	0.794	0.203	0	2	Ghir_A08G011330	AT5G46290	Symbols: KASI | 3-ketoacyl-acyl carrier protein synthase I	3-ketoacyl-acyl carrier protein synthase I;Encodes beta-ketoacyl-[acyl carrier protein] synthase I (KASI);
0	1.47359	0.739	0.144	0	2	Ghir_A05G014510	AT1G72660	Symbols: | P-loop containing nucleoside triphosphate hydrolases superfamily protein	P-loop containing nucleoside triphosphate hydrolases superfamily protein;(source:Araport11)
0	1.47082	0.63	0.112	0	2	Ghir_D06G018790	AT5G13820	Symbols: TBP1, ATBP-1, ATBP1, ATTBP1, HPPBF-1 | telomeric DNA binding protein 1	;Encodes a protein that specifically binds plant telomeric DNA repeats;
0	1.45382	0.777	0.174	0	2	Ghir_A06G006580	AT4G36670	Symbols: | Major facilitator superfamily protein	Major facilitator superfamily proteinMajor facilitator superfamily protein;(source:Araport11)
0	1.45013	0.717	0.14	0	2	Ghir_A08G014710	AT3G60340	Symbols: | alpha/beta-Hydrolases superfamily protein	alpha/beta-Hydrolases superfamily proteinalpha/beta-Hydrolases superfamily protein;(source:Araport11)
0	1.43814	0.663	0.102	0	2	Ghir_A12G014820	AT4G28190	Symbols: ULT1 | Developmental regulator, ULTRAPETALA	Developmental regulator, ULTRAPETALA;Encodes a novel Cys-rich protein with a B-box like domain that acts as a negative regulator of meristem cell accumulation in inflorescence and floral meristems as loss-of-function ult1 mutations cause inflorescence meristem enlargement, the production of extra flowers and floral organs, and a decrease in floral meristem determinacy;
0	1.43556	0.695	0.121	0	2	Ghir_A11G024230	AT5G35970	Symbols: | P-loop containing nucleoside triphosphate hydrolases superfamily protein	P-loop containing nucleoside triphosphate hydrolases superfamily proteinP-loop containing nucleoside triphosphate hydrolases superfamily protein;(source:Araport11)
0	1.42782	0.865	0.34	0	2	Ghir_A06G017860	AT3G12560	Symbols: TRFL9, ATTBP2 | TRF-like 9	;Encodes a telomeric DNA-binding protein;
0	1.42704	0.835	0.28	0	2	Ghir_A05G019840	AT1G75170	Symbols: | Sec14p-like phosphatidylinositol transfer family protein	Sec14p-like phosphatidylinositol transfer family proteinSec14p-like phosphatidylinositol transfer family protein;(source:Araport11)
0	1.41554	0.767	0.184	0	2	Ghir_A09G021880	AT1G05950	Symbols: | unknown protein; Has 50 Blast hits to 45 proteins in 14 species: Archae - 5; Bacteria - 0; Metazoa - 4; Fungi - 0; Plants - 34; Viruses - 0; Other Eukaryotes - 7 (source: NCBI BLink).	hypothetical protein;(source:Araport11)
0	1.41182	0.784	0.222	0	2	Ghir_D03G008880	AT4G23740	Symbols: | Leucine-rich repeat protein kinase family protein	Leucine-rich repeat protein kinase family protein;(source:Araport11)
0	1.40905	0.702	0.225	0	2	Ghir_D11G002940	AT5G47080	Symbols: CKB1 | casein kinase II beta chain 1	casein kinase II beta chain 1;Regulatory subunit beta of casein kinase II (CK2);
0	1.40155	0.83	0.293	0	2	Ghir_D13G006010	AT5G23450	Symbols: ATLCBK1, LCBK1 | long-chain base (LCB) kinase 1	;Encodes a sphingosine kinase that specifically phosphorylates D-erythro-dihydrosphingosine (DHS), but not N-acetyl-DHS or D-threo-DHS;
0	1.40099	0.654	0.134	0	2	Ghir_A07G004240	AT2G13290	Symbols: | beta-1,4-N-acetylglucosaminyltransferase family protein	beta-1,4-N-acetylglucosaminyltransferase family proteinbeta-1,4-N-acetylglucosaminyltransferase family protein;(source:Araport11)
0	1.39032	0.679	0.128	0	2	Ghir_D08G015520	AT3G60340	Symbols: | alpha/beta-Hydrolases superfamily protein	alpha/beta-Hydrolases superfamily proteinalpha/beta-Hydrolases superfamily protein;(source:Araport11)
0	1.38401	0.743	0.175	0	2	Ghir_D08G016290	AT3G52130	Symbols: | Bifunctional inhibitor/lipid-transfer protein/seed storage 2S albumin superfamily protein	Bifunctional inhibitor/lipid-transfer protein/seed storage 2S albumin superfamily proteinBifunctional inhibitor/lipid-transfer protein/seed storage 2S albumin superfamily protein;(source:Araport11)
0	1.37867	0.62	0.102	0	2	Ghir_A12G002030	AT1G49850	Symbols: | RING/U-box superfamily protein	RING/U-box superfamily proteinRING/U-box superfamily protein;(source:Araport11)
0	1.37433	0.739	0.178	0	2	Ghir_D05G020730	AT5G42900	Symbols: COR27 | cold regulated gene 27	cold regulated gene 27;Acts with COR28 as a key regulator in the COP1-HY5 regulatory hub by regulating HY5 activity to ensure proper skotomorphogenic growth in the dark and photomorphogenic development in the light;
0	1.35823	0.645	0.14	0	2	Ghir_A10G016830	AT4G02380	Symbols: SAG21, AtLEA5 | senescence-associated gene 21	;Encodes AtLEA5 (late embryogenesis abundant like protein);
0	1.3491	0.754	0.205	0	2	Ghir_A01G002100	AT1G01630	Symbols: | Sec14p-like phosphatidylinositol transfer family protein	Sec14p-like phosphatidylinositol transfer family proteinSec14p-like phosphatidylinositol transfer family protein;(source:Araport11)
0	1.33917	0.718	0.167	0	2	Ghir_D05G011870	AT5G48930	Symbols: HCT | hydroxycinnamoyl-CoA shikimate/quinate hydroxycinnamoyl transferase	hydroxycinnamoyl-CoA shikimate/quinate hydroxycinnamoyl transferase;At5g48930 has been shown to encode for the hydroxycinnamoyl-Coenzyme A shikimate/quinate hydroxycinnamoyltransferase (HCT) both synthesizing and catabolizing the hydroxycinnamoylesters (coumaroyl/caffeoyl shikimate and quinate) involved in the phenylpropanoid pathway;
0	1.32534	0.671	0.161	0	2	Ghir_D07G019870	AT1G14130	Symbols: | 2-oxoglutarate (2OG) and Fe(II)-dependent oxygenase superfamily protein	2-oxoglutarate (2OG) and Fe(II)-dependent oxygenase superfamily protein;DAO1 is an IAA oxidase expressed in many different plant parts;
0	1.31442	0.718	0.186	0	2	Ghir_A12G005250	AT2G01260	Symbols: | Protein of unknown function (DUF789)	Protein of unknown function (DUF789)hypothetical protein (DUF789);(source:Araport11)
0	1.30517	0.877	0.326	0	2	Ghir_A06G013680	AT4G05020	Symbols: NDB2 | NAD(P)H dehydrogenase B2	NAD(P)H dehydrogenase B2;Miitochondrial alternative NADH dehydrogenase;
0	1.29992	0.637	0.149	0	2	Ghir_D03G016870	AT1G63100	Symbols: | GRAS family transcription factor	;Transcription factor belonging to the GRAS family which controls the mitotic cell cycle and division plane orientation;
0	1.29421	0.737	0.248	0	2	Ghir_D02G018970	AT4G28190	Symbols: ULT1 | Developmental regulator, ULTRAPETALA	Developmental regulator, ULTRAPETALA;Encodes a novel Cys-rich protein with a B-box like domain that acts as a negative regulator of meristem cell accumulation in inflorescence and floral meristems as loss-of-function ult1 mutations cause inflorescence meristem enlargement, the production of extra flowers and floral organs, and a decrease in floral meristem determinacy;
0	1.2896	0.734	0.126	0	2	Ghir_D06G017050	AT4G22080	Symbols: RHS14 | root hair specific 14	root hair specific 14root hair specific 14;(source:Araport11)
0	1.28381	0.776	0.238	0	2	Ghir_D11G024950	AT5G17770	Symbols: ATCBR, CBR1, CBR | NADH:cytochrome B5 reductase 1	NADH:cytochrome B5 reductase 1;Encodes NADH:cytochrome (Cyt) b5 reductase that displayed strict specificity to NADH for the reduction of a recombinant Cyt b5 (AtB5-A), whereas no Cyt b5 reduction was observed when NADPH was used as the electron donor;
0	1.28028	0.804	0.27	0	2	Ghir_A05G034800	AT5G13990	Symbols: ATEXO70C2, EXO70C2 | exocyst subunit exo70 family protein C2	exocyst subunit exo70 family protein C2;A member of EXO70 gene family, putative exocyst subunits, conserved in land plants;
0	1.276	0.66	0.149	0	2	Ghir_D12G005210	AT2G01260	Symbols: | Protein of unknown function (DUF789)	Protein of unknown function (DUF789)hypothetical protein (DUF789);(source:Araport11)
0	1.25921	0.668	0.141	0	2	Ghir_D12G018660	AT5G16970	Symbols: AT-AER, AER | alkenal reductase	alkenal reductase;encodes a 2-alkenal reductase (EC 1;
0	1.24952	0.713	0.179	0	2	Ghir_D12G008570	AT4G37790	Symbols: HAT22 | Homeobox-leucine zipper protein family	Homeobox-leucine zipper protein family;Encodes homeobox protein HAT22, member of the HD-Zip II family;
0	1.24826	0.595	0.108	0	2	Ghir_D02G017050	AT1G60070	Symbols: | Adaptor protein complex AP-1, gamma subunit	Adaptor protein complex AP-1, gamma subunit;Gamma subunit 1 of AP-1 adaptor protein complex;
0	1.24604	0.89	0.405	0	2	Ghir_A04G004240	AT4G18596	Symbols: | Pollen Ole e 1 allergen and extensin family protein	Pollen Ole e 1 allergen and extensin family protein;(source:Araport11)
0	1.2434	0.636	0.107	0	2	Ghir_A08G014760	AT1G02120	Symbols: VAD1 | GRAM domain family protein	;Encodes VAD1 (Vascular Associated Death1), a regulator of cell death and defense responses in vascular tissues;
0	1.23929	0.995	0.902	0	2	Ghir_D12G025770	AT5G24610	Symbols: | unknown protein; BEST Arabidopsis thaliana protein match is: unknown protein (TAIR:AT3G49550); Has 1807 Blast hits to 1807 proteins in 277 species: Archae - 0; Bacteria - 0; Metazoa - 736; Fungi - 347; Plants - 385; Viruses - 0; Other Eukaryotes - 339 (source: NCBI BLink).	cyclic AMP-responsive element-binding protein;(source:Araport11)
0	1.23666	0.724	0.219	0	2	Ghir_A07G019580	AT1G14130	Symbols: | 2-oxoglutarate (2OG) and Fe(II)-dependent oxygenase superfamily protein	2-oxoglutarate (2OG) and Fe(II)-dependent oxygenase superfamily protein;DAO1 is an IAA oxidase expressed in many different plant parts;
0	1.23188	0.735	0.277	0	2	Ghir_D03G004380	AT2G22240	Symbols: ATMIPS2, MIPS2, ATIPS2 | myo-inositol-1-phosphate synthase 2	;** Referred to as MIPS1 in Mitsuhashi et al 2008;
0	1.22129	0.594	0.122	0	2	Ghir_A01G016120	AT4G35070	Symbols: | SBP (S-ribonuclease binding protein) family protein	SBP (S-ribonuclease binding protein) family proteinSBP (S-ribonuclease binding protein) family protein;(source:Araport11)
0	1.21893	0.798	0.277	0	2	Ghir_A12G020700	NoHits
0	1.2149	0.655	0.125	0	2	Ghir_A03G010240	AT1G17840	Symbols: WBC11, ABCG11, DSO, COF1, ATWBC11 | white-brown complex homolog protein 11	white-brown complex homolog protein 11;Encodes a plasma membrane-localized ATP-binding cassette transporter, that is required for cutin transport to the extracellular matrix;
0	1.21487	0.685	0.155	0	2	Ghir_D11G008320	AT2G44950	Symbols: RDO4, HUB1 | histone mono-ubiquitination 1	;The gene encodes one of two orthologous E3 ubiquitin ligases in Arabidopsis that are involved in monoubiquitination of histone H2B;
0	1.20476	0.591	0.113	0	2	Ghir_D12G014970	AT4G28190	Symbols: ULT1 | Developmental regulator, ULTRAPETALA	Developmental regulator, ULTRAPETALA;Encodes a novel Cys-rich protein with a B-box like domain that acts as a negative regulator of meristem cell accumulation in inflorescence and floral meristems as loss-of-function ult1 mutations cause inflorescence meristem enlargement, the production of extra flowers and floral organs, and a decrease in floral meristem determinacy;
0	1.1926	0.746	0.223	0	2	Ghir_D11G008170	AT1G80940	Symbols: | unknown protein; Has 30201 Blast hits to 17322 proteins in 780 species: Archae - 12; Bacteria - 1396; Metazoa - 17338; Fungi - 3422; Plants - 5037; Viruses - 0; Other Eukaryotes - 2996 (source: NCBI BLink).	Snf1 kinase interactor-like protein;(source:Araport11)
0	1.19201	0.678	0.19	0	2	Ghir_A11G013530	AT2G30580	Symbols: DRIP2 | DREB2A-interacting protein 2	;Encodes a C3HC4 RING-domain-containing ubiquitin E3 ligase capable of interacting with DREB2A;
0	1.19122	0.686	0.177	0	2	Ghir_D08G020950	AT2G20300	Symbols: ALE2 | Protein kinase superfamily protein	Protein kinase superfamily protein;Encodes ABNORMAL LEAF SHAPE 2 (ALE2), a receptor-like protein kinase (RLK) with a cluster of basic amino acid residues followed by a cysteine-containing sequence in the putative extracellular domain;
0	1.18586	0.657	0.133	0	2	Ghir_A11G000960	AT5G51940	Symbols: NRPB6A, NRPD6A, NRPE6A | RNA polymerase Rpb6	RNA polymerase Rpb6;One of two highly similar proteins that can serve as a non-catalytic subunit of nuclear DNA-dependent RNA polymerases II, IV and V; homologous to budding yeast RPB6 and the E;
0	1.18297	0.759	0.249	0	2	Ghir_D10G025200	AT3G55580	Symbols: | Regulator of chromosome condensation (RCC1) family protein	Regulator of chromosome condensation (RCC1) family protein;TCF1 encodes a member of the RCC1 gene family and is required for chromatin based gene regulation of cold responsive genes in a CBF-independent manner;
0	1.17758	0.649	0.135	0	2	Ghir_D02G005050	AT3G05030	Symbols: NHX2, ATNHX2 | sodium hydrogen exchanger 2	;Encodes a vacuolar K+/H+ exchanger essential for active K+ uptake at the tonoplast and involved in regulating stomatal closure;
0	1.17645	0.638	0.147	0	2	Ghir_A05G012150	AT5G48930	Symbols: HCT | hydroxycinnamoyl-CoA shikimate/quinate hydroxycinnamoyl transferase	hydroxycinnamoyl-CoA shikimate/quinate hydroxycinnamoyl transferase;At5g48930 has been shown to encode for the hydroxycinnamoyl-Coenzyme A shikimate/quinate hydroxycinnamoyltransferase (HCT) both synthesizing and catabolizing the hydroxycinnamoylesters (coumaroyl/caffeoyl shikimate and quinate) involved in the phenylpropanoid pathway;
0	1.16846	0.672	0.167	0	2	Ghir_A05G005650	AT3G49500	Symbols: RDR6, SGS2, SDE1 | RNA-dependent RNA polymerase 6	;Encodes RNA-dependent RNA polymerase;
0	1.16738	0.898	0.502	0	2	Ghir_D01G014020	AT5G03730	Symbols: CTR1, SIS1, AtCTR1 | Protein kinase superfamily protein	Protein kinase superfamily protein;Homologous to the RAF family of serine/threonine protein kinases;
0	1.16669	0.774	0.262	0	2	Ghir_D02G010190	AT1G20550	Symbols: | O-fucosyltransferase family protein	O-fucosyltransferase family proteinO-fucosyltransferase family protein;(source:Araport11)
0	1.16139	0.6	0.103	0	2	Ghir_D13G013840	AT1G79530	Symbols: GAPCP-1 | glyceraldehyde-3-phosphate dehydrogenase of plastid 1	glyceraldehyde-3-phosphate dehydrogenase of plastid 1;Encodes one of the chloroplast/plastid localized GAPDH isoforms (GAPCp1/At1g79530 and GAPCp2/At1g16300);
0	1.16081	0.639	0.134	0	2	Ghir_A07G024350	AT1G13440	Symbols: GAPC-2, GAPC2 | glyceraldehyde-3-phosphate dehydrogenase C2	glyceraldehyde-3-phosphate dehydrogenase C2;The expression level of GAPC-2 is upregulated in Arabidopsis seedlings exposed to cadmium;
0	1.15754	0.588	0.124	0	2	Ghir_A03G015780	AT1G60070	Symbols: | Adaptor protein complex AP-1, gamma subunit	Adaptor protein complex AP-1, gamma subunit;Gamma subunit 1 of AP-1 adaptor protein complex;
0	1.15603	0.663	0.172	0	2	Ghir_A02G016150	AT4G37900	Symbols: | Protein of unknown function (duplicated DUF1399)	;Protein of unknown function that contains DUF1399 domain and putative RNA binding motif;
0	1.15469	0.618	0.115	0	2	Ghir_D13G022700	AT5G57800	Symbols: FLP1, YRE, CER3, WAX2 | Fatty acid hydroxylase superfamily	Fatty acid hydroxylase superfamily;encodes a transmembrane protein with similarity to the sterol desaturase family at the N-terminus and to the short-chain dehydrogenase/reductase family at the C-terminus;
0	1.14872	0.645	0.149	0	2	Ghir_A11G010120	AT3G61610	Symbols: | Galactose mutarotase-like superfamily protein	Galactose mutarotase-like superfamily protein;(source:Araport11)
0	1.13643	0.702	0.188	0	2	Ghir_D11G031320	AT5G17680	Symbols: | disease resistance protein (TIR-NBS-LRR class), putative	disease resistance protein (TIR-NBS-LRR class);(source:Araport11)
0	1.13585	0.638	0.19	0	2	Ghir_D09G011970	AT4G09510	Symbols: CINV2 | cytosolic invertase 2	cytosolic invertase 2;CINV2 appears to function as a neutral invertase based on the phenotype of a cinv1(AT1G35580)/cinv2 double mutant;
0	1.13247	0.616	0.126	0	2	Ghir_D06G007420	AT4G29210	Symbols: GGT3, GGT4 | gamma-glutamyl transpeptidase 4	gamma-glutamyl transpeptidase 4;The gene encodes a gamma-glutamyltransferase (AKA gamma-glutamyl transpeptidase, EC 2;
0	1.13126	0.623	0.125	0	2	Ghir_D08G012090	AT5G46290	Symbols: KASI | 3-ketoacyl-acyl carrier protein synthase I	3-ketoacyl-acyl carrier protein synthase I;Encodes beta-ketoacyl-[acyl carrier protein] synthase I (KASI);
0	1.12768	0.654	0.168	0	2	Ghir_D13G014150	AT5G23810	Symbols: AAP7 | amino acid permease 7	;Encodes nonfunctional amino acid transporter;
0	1.12332	0.733	0.234	0	2	Ghir_D08G019240	AT3G13960	Symbols: AtGRF5, GRF5 | growth-regulating factor 5	growth-regulating factor 5;Growth regulating factor encoding transcription activator;
0	1.11353	0.622	0.155	0	2	Ghir_A06G022580	AT4G20410	Symbols: GSNAP, GAMMA-SNAP | gamma-soluble NSF attachment protein	;Encodes a member of the gamma-soluble NSF attachment protein (gSNAP) gene family;
0	1.10787	0.848	0.462	0	2	Ghir_A03G002220	AT5G07250	Symbols: ATRBL3, RBL3 | RHOMBOID-like protein 3	RHOMBOID-like protein 3RHOMBOID-like protein 3;(source:Araport11)
0	1.1038	0.628	0.138	0	2	Ghir_D05G033270	AT1G10417	Symbols: | Encodes protein with unknown function whose expression is repressed by inoculation with Agrobacterium tumerifaciens.	;Encodes protein with unknown function whose expression is repressed by inoculation with Agrobacterium tumerifaciens;
0	1.10162	0.873	0.469	0	2	Ghir_A05G017060	AT4G32010	Symbols: HSL1, HSI2-L1, VAL2 | HSI2-like 1	;Transcriptional repressor involved in the recruitment of PRC2 for genome-wide polycomb silencing;
0	1.10018	0.72	0.219	0	2	Ghir_D08G022380	AT5G26940	Symbols: | Polynucleotidyl transferase, ribonuclease H-like superfamily protein	Polynucleotidyl transferase, ribonuclease H-like superfamily protein;Encodes a Mg2+-dependent DNA exonuclease that degrades organelle DNA during Arabidopsis pollen development;
0	1.09956	0.733	0.283	0	2	Ghir_A01G004080	AT1G78570	Symbols: RHM1, ROL1, ATRHM1 | rhamnose biosynthesis 1	rhamnose biosynthesis 1;Encodes a UDP-L-Rhamnose synthase involved in the biosynthesis of rhamnose, a major monosaccharide component of pectin;
0	1.0912	0.714	0.2	0	2	Ghir_D07G024400	AT1G13440	Symbols: GAPC-2, GAPC2 | glyceraldehyde-3-phosphate dehydrogenase C2	glyceraldehyde-3-phosphate dehydrogenase C2;The expression level of GAPC-2 is upregulated in Arabidopsis seedlings exposed to cadmium;
0	1.08966	0.654	0.166	0	2	Ghir_A12G019020	AT5G61390	Symbols: | Polynucleotidyl transferase, ribonuclease H-like superfamily protein	Polynucleotidyl transferase, ribonuclease H-like superfamily proteinPolynucleotidyl transferase, ribonuclease H-like superfamily protein;(source:Araport11)
0	1.0874	0.686	0.234	0	2	Ghir_D10G011040	AT5G09920	Symbols: RPB15.9, ATRPB15.9, RPB15.9.9, NRPB4 | RNA polymerase II, Rpb4, core protein	RNA polymerase II, Rpb4, core protein;Non-catalytic subunit specific to DNA-dependent RNA polymerase II; the ortholog of budding yeast RPB4);RNA polymerase II, Rpb4, core protein;(source:Araport11)
0	1.08094	0.719	0.201	0	2	Ghir_D05G025000	AT1G34020	Symbols: | Nucleotide-sugar transporter family protein	;Nucleotide-sugar transporter family protein;
0	1.07912	0.823	0.407	0	2	Ghir_A13G008990	AT4G38890	Symbols: | FMN-linked oxidoreductases superfamily protein	FMN-linked oxidoreductases superfamily proteinFMN-linked oxidoreductases superfamily protein;(source:Araport11)
0	1.07794	0.744	0.243	0	2	Ghir_A01G004310	NoHits
0	1.07187	0.849	0.4	0	2	Ghir_D10G027650	AT1G79690	Symbols: atnudt3, NUDT3 | nudix hydrolase homolog 3	;Encodes a dual activity enzyme which catalyses the hydrolysis of a peptide bond and of a phosphate bond, acting both as a dipeptidyl peptidase III and an atypical Nudix hydrolase;
0	1.06656	0.69	0.206	0	2	Ghir_D07G018550	AT2G32520	Symbols: | alpha/beta-Hydrolases superfamily protein	alpha/beta-Hydrolases superfamily protein;(source:Araport11)
0	1.05953	0.708	0.198	0	2	Ghir_A12G010390	AT3G60340	Symbols: | alpha/beta-Hydrolases superfamily protein	alpha/beta-Hydrolases superfamily proteinalpha/beta-Hydrolases superfamily protein;(source:Araport11)
0	1.05603	0.857	0.396	0	2	Ghir_D12G019240	AT5G61390	Symbols: | Polynucleotidyl transferase, ribonuclease H-like superfamily protein	Polynucleotidyl transferase, ribonuclease H-like superfamily proteinPolynucleotidyl transferase, ribonuclease H-like superfamily protein;(source:Araport11)
0	1.05538	0.669	0.183	0	2	Ghir_D07G015430	AT3G53740	Symbols: | Ribosomal protein L36e family protein	Ribosomal protein L36e family proteinRibosomal protein L36e family protein;(source:Araport11)
0	1.05248	0.6	0.133	0	2	Ghir_D02G012140	AT3G62270	Symbols: | HCO3- transporter family	HCO3- transporter family;BOR2 is involved in efficient borate crosslinking of rhamnogalacturonan II in cell walls under boron limitation;
0	1.04894	0.593	0.117	0	2	Ghir_A03G021160	AT4G22200	Symbols: AKT2/3, AKT3, AKT2, KT2/3 | potassium transport 2/3	;Encodes AKT2, a photosynthate- and light-dependent inward rectifying potassium channel with unique gating properties that are regulated by phosphorylation;
0	1.04788	0.669	0.177	0	2	Ghir_A05G038500	AT5G47900	Symbols: | Protein of unknown function (DUF1624)	heparan-alpha-glucosaminide N-acetyltransferase-like protein (DUF1624);(source:Araport11)
0	1.03133	0.661	0.171	0	2	Ghir_D11G007930	AT1G69830	Symbols: ATAMY3, AMY3 | alpha-amylase-like 3	alpha-amylase-like 3;Encodes a plastid-localized &#945;-amylase;
0	1.02746	0.533	0.101	0	2	Ghir_D02G016110	AT1G67750	Symbols: | Pectate lyase family protein	Pectate lyase family proteinPectate lyase family protein;(source:Araport11)
0	1.0255	0.687	0.195	0	2	Ghir_D05G019860	AT1G75170	Symbols: | Sec14p-like phosphatidylinositol transfer family protein	Sec14p-like phosphatidylinositol transfer family proteinSec14p-like phosphatidylinositol transfer family protein;(source:Araport11)
0	1.02402	0.98	0.813	0	2	Ghir_D13G003430	AT2G21660	Symbols: ATGRP7, CCR2, GR-RBP7, GRP7 | cold, circadian rhythm, and rna binding 2	cold, circadian rhythm, and rna binding 2;Encodes a small glycine-rich RNA binding protein that is part of a negative-feedback loop through which AtGRP7 regulates the circadian oscillations of its own transcript;
0	1.02334	0.663	0.226	0	2	Ghir_A02G014700	AT2G22240	Symbols: ATMIPS2, MIPS2, ATIPS2 | myo-inositol-1-phosphate synthase 2	;** Referred to as MIPS1 in Mitsuhashi et al 2008;
0	1.01992	0.483	0.142	0	2	Ghir_D05G039280	AT5G56110	Symbols: AtMYB103, ATMYB80, MYB103, MS188 | myb domain protein 103	myb domain protein 103;Encodes a member of the R2R3 MYB transcription factor gene family that is required for anther development by regulation tapetum development, callose dissolution and exine formation;
0	1.0155	0.634	0.181	0	2	Ghir_D12G024570	AT2G46170	Symbols: | Reticulon family protein	Reticulon family proteinReticulon family protein;(source:Araport11)
0	1.01219	0.717	0.232	0	2	Ghir_D10G012900	AT3G59690	Symbols: IQD13 | IQ-domain 13	;Member of IQ67 (CaM binding) domain containing family;
0	1.00481	0.588	0.152	0	2	Ghir_D05G027360	AT1G21980	Symbols: ATPIP5K1, ATPIPK1, PIP5K1 | phosphatidylinositol-4-phosphate 5-kinase 1	phosphatidylinositol-4-phosphate 5-kinase 1;Type I phosphatidylinositol-4-phosphate 5-kinase;
0	0.99227	0.572	0.122	0	2	Ghir_D05G023190	AT1G36050	Symbols: | Endoplasmic reticulum vesicle transporter protein	Endoplasmic reticulum vesicle transporter proteinEndoplasmic reticulum vesicle transporter protein;(source:Araport11)
0	0.985922	0.715	0.229	0	2	Ghir_D10G007530	AT3G14470	Symbols: | NB-ARC domain-containing disease resistance protein	NB-ARC domain-containing disease resistance protein;(source:Araport11)
0	0.984095	0.557	0.113	0	2	Ghir_A11G008350	AT2G44950	Symbols: RDO4, HUB1 | histone mono-ubiquitination 1	;The gene encodes one of two orthologous E3 ubiquitin ligases in Arabidopsis that are involved in monoubiquitination of histone H2B;
0	0.981938	0.731	0.256	0	2	Ghir_D01G010560	AT5G66100	Symbols: | winged-helix DNA-binding transcription factor family protein	;Encodes a LAM domain containing protein that is involved in leaf senescence;
0	0.981871	0.682	0.199	0	2	Ghir_D12G010590	AT3G60340	Symbols: | alpha/beta-Hydrolases superfamily protein	alpha/beta-Hydrolases superfamily proteinalpha/beta-Hydrolases superfamily protein;(source:Araport11)
0	0.977228	0.931	0.553	0	2	Ghir_A09G011580	AT2G27020	Symbols: PAG1 | 20S proteasome alpha subunit G1	;Encodes 20S proteasome alpha 7 subunit PAG1;
0	0.971697	0.797	0.302	0	2	Ghir_A12G001200	AT4G35420	Symbols: DRL1 | dihydroflavonol 4-reductase-like1	dihydroflavonol 4-reductase-like1;Encodes DRL1 (Dihydroflavonol 4-reductase-like1), a closely related homolog of the rice anther-specific gene OsDFR2;
0	0.971057	0.811	0.352	0	2	Ghir_A12G006160	NoHits
0	0.967499	0.703	0.21	0	2	Ghir_A11G015190	AT5G48480	Symbols: | Lactoylglutathione lyase / glyoxalase I family protein	Lactoylglutathione lyase / glyoxalase I family proteinLactoylglutathione lyase / glyoxalase I family protein;(source:Araport11)
0	0.964373	0.773	0.322	0	2	Ghir_A01G000620	AT3G18990	Symbols: VRN1, REM39 | AP2/B3-like transcriptional factor family protein	;Required for vernalization;
0	0.962968	0.61	0.145	0	2	Ghir_A01G008310	AT5G55970	Symbols: | RING/U-box superfamily protein	;Drought-induced gene encoding an ER-localized RING-type E3 Ub ligase;
0	0.959228	0.684	0.213	0	2	Ghir_A08G011070	AT4G25680	Symbols: | PPPDE putative thiol peptidase family protein	PPPDE putative thiol peptidase family proteinPPPDE putative thiol peptidase family protein;(source:Araport11)
0	0.9487	0.667	0.201	0	2	Ghir_D11G002970	AT1G32740	Symbols: | SBP (S-ribonuclease binding protein) family protein	SBP (S-ribonuclease binding protein) family protein;(source:Araport11)
0	0.948676	0.553	0.121	0	2	Ghir_A09G026320	AT5G23720	Symbols: PHS1 | dual specificity protein phosphatase family protein	dual specificity protein phosphatase family protein;Encodes a protein tyrosine phosphatase Propyzamide-Hypersensitive 1 (PHS1);
0	0.947798	0.704	0.233	0	2	Ghir_A13G000930	AT5G03990	Symbols: | unknown protein; BEST Arabidopsis thaliana protein match is: unknown protein (TAIR:AT3G51940); Has 30201 Blast hits to 17322 proteins in 780 species: Archae - 12; Bacteria - 1396; Metazoa - 17338; Fungi - 3422; Plants - 5037; Viruses - 0; Other Eukaryotes - 2996 (source: NCBI BLink).	FK506-binding-like protein;(source:Araport11)
0	0.94534	0.524	0.109	0	2	Ghir_D13G006920	AT1G68550	Symbols: | Integrase-type DNA-binding superfamily protein	Derives_from AT1G68550;(source:Araport11)
0	0.937932	0.713	0.246	0	2	Ghir_D12G011110	AT2G45290	Symbols: | Transketolase	Transketolase;(source:Araport11)
0	0.936745	0.545	0.113	0	2	Ghir_D08G015570	AT1G02120	Symbols: VAD1 | GRAM domain family protein	;Encodes VAD1 (Vascular Associated Death1), a regulator of cell death and defense responses in vascular tissues;
0	0.936044	0.737	0.248	0	2	Ghir_D03G016350	AT1G75060	Symbols: | unknown protein; BEST Arabidopsis thaliana protein match is: unknown protein (TAIR:AT1G19330.2); Has 104 Blast hits to 104 proteins in 22 species: Archae - 0; Bacteria - 0; Metazoa - 0; Fungi - 0; Plants - 104; Viruses - 0; Other Eukaryotes - 0 (source: NCBI BLink).	;Evening-expressed key component of Sin3-HDAC complex, which bind directly to the CIRCADIAN CLOCK ASSOCIATED 1 (CCA1) and PSEUDO-RESPONSE REGULATOR 9 (PRR9) promoters and catalyze histone 3 (H3) deacetylation at the cognate regions to repress expression, allowing the declining phase of their expression at dusk;
0	0.931018	0.558	0.113	0	2	Ghir_A12G020810	AT5G07440	Symbols: GDH2 | glutamate dehydrogenase 2	glutamate dehydrogenase 2;Encodes the alpha-subunit of the glutamate dehydrogenase;
0	0.926704	0.722	0.258	0	2	Ghir_A04G015910	AT2G03150	Symbols: emb1579 | ATP/GTP-binding protein family	;Encodes a nuclear-localized calcium-binding protein RSA1 (SHORT ROOT IN SALT MEDIUM 1), which is required for salt tolerance;
0	0.925275	0.705	0.197	0	2	Ghir_A07G005410	AT5G23660	Symbols: MTN3, SWEET12, AtSWEET12 | homolog of Medicago truncatula MTN3	homolog of Medicago truncatula MTN3;Encodes a member of the SWEET sucrose efflux transporter family proteins;
0	0.924694	0.796	0.312	0	2	Ghir_D07G024970	AT3G02040	Symbols: SRG3 | senescence-related gene 3	senescence-related gene 3;Encodes a member of the glycerophosphodiester phosphodiesterase (GDPD) family;
0	0.92049	0.615	0.212	0	2	Ghir_D05G022940	AT1G78230	Symbols: | Outer arm dynein light chain 1 protein	Outer arm dynein light chain 1 proteinOuter arm dynein light chain 1 protein;(source:Araport11)
0	0.917763	0.622	0.164	0	2	Ghir_A11G013480	AT1G03030	Symbols: | P-loop containing nucleoside triphosphate hydrolases superfamily protein	P-loop containing nucleoside triphosphate hydrolases superfamily protein;(source:Araport11)
0	0.916132	0.582	0.135	0	2	Ghir_A09G016370	AT2G37660	Symbols: | NAD(P)-binding Rossmann-fold superfamily protein	NAD(P)-binding Rossmann-fold superfamily proteinNAD(P)-binding Rossmann-fold superfamily protein;(source:Araport11)
0	0.91341	0.605	0.151	0	2	Ghir_D03G008060	AT2G41460	Symbols: ARP | apurinic endonuclease-redox protein	;Apurinic endonuclease-redox protein;
0	0.908058	0.804	0.355	0	2	Ghir_A05G040260	AT2G02250	Symbols: AtPP2-B2, PP2-B2 | phloem protein 2-B2	phloem protein 2-B2phloem protein 2-B2;(source:Araport11)
0	0.907516	0.604	0.167	0	2	Ghir_D11G001590	AT3G49350	Symbols: | Ypt/Rab-GAP domain of gyp1p superfamily protein	Ypt/Rab-GAP domain of gyp1p superfamily proteinYpt/Rab-GAP domain of gyp1p superfamily protein;(source:Araport11)
0	0.903521	0.784	0.318	0	2	Ghir_D06G006950	NoHits
0	0.900198	0.877	0.498	0	2	Ghir_A08G023420	AT1G80490	Symbols: TPR1 | TOPLESS-related 1	;Encodes a protein with a Lissen-cephaly type-1-like homology (LisH) domain at the N terminus,a C-terminal to LisH (CTLH) domain, and 12 WD (tryptophan-aspartic acid)-40 repeats at the C terminus;
0	0.89893	0.643	0.225	0	2	Ghir_A02G010270	AT4G10850	Symbols: SWEET7, AtSWEET7 | Nodulin MtN3 family protein	Nodulin MtN3 family proteinNodulin MtN3 family protein;(source:Araport11)
0	0.898408	0.525	0.151	0	2	Ghir_D05G007760	AT2G28470	Symbols: BGAL8 | beta-galactosidase 8	;putative beta-galactosidase (BGAL8 gene);beta-galactosidase 8;(source:Araport11)
0	0.897896	0.613	0.164	0	2	Ghir_D02G005980	AT3G17100	Symbols: | sequence-specific DNA binding transcription factors	sequence-specific DNA binding transcription factorssequence-specific DNA binding transcription factor;(source:Araport11)
0	0.89741	0.674	0.207	0	2	Ghir_A09G014610	AT3G17590	Symbols: BSH | transcription regulatory protein SNF5, putative (BSH)	;Encodes the Arabidopsis homologue of yeast SNF5 and represents a conserved subunit of plant SWI/SNF complexes;
0	0.896958	0.497	0.102	0	2	Ghir_A04G014690	AT1G24030	Symbols: | Protein kinase superfamily protein	Protein kinase superfamily protein;(source:Araport11)
0	0.89294	0.758	0.289	0	2	Ghir_D13G001220	AT5G03990	Symbols: | unknown protein; BEST Arabidopsis thaliana protein match is: unknown protein (TAIR:AT3G51940); Has 30201 Blast hits to 17322 proteins in 780 species: Archae - 12; Bacteria - 1396; Metazoa - 17338; Fungi - 3422; Plants - 5037; Viruses - 0; Other Eukaryotes - 2996 (source: NCBI BLink).	FK506-binding-like protein;(source:Araport11)
0	0.888819	0.723	0.27	0	2	Ghir_A09G013490	NoHits
0	0.888525	0.542	0.106	0	2	Ghir_A08G004780	AT3G42170	Symbols: | BED zinc finger ;hAT family dimerisation domain	;transposase-like gene with conserved domains from the family of hAT transposases that includes hobo from Drosophila melanogaster, Activator (Ac) from maize, and Tam3 from snapdragon but lacks several amino acids known to be essential for Ac transposition5;
0	0.880021	0.695	0.233	0	2	Ghir_D07G013540	NoHits
0	0.878033	0.776	0.349	0	2	Ghir_A05G024980	AT1G22770	Symbols: GI, FB | gigantea protein (GI)	gigantea protein (GI);Together with CONSTANTS (CO) and FLOWERING LOCUS T (FT), GIGANTEA promotes flowering under long days in a circadian clock-controlled flowering pathway;
0	0.874566	0.735	0.288	0	2	Ghir_A12G020190	AT4G19570	Symbols: | Chaperone DnaJ-domain superfamily protein	Chaperone DnaJ-domain superfamily proteinChaperone DnaJ-domain superfamily protein;(source:Araport11)
0	0.862231	0.57	0.159	0	2	Ghir_A05G027350	AT1G21980	Symbols: ATPIP5K1, ATPIPK1, PIP5K1 | phosphatidylinositol-4-phosphate 5-kinase 1	phosphatidylinositol-4-phosphate 5-kinase 1;Type I phosphatidylinositol-4-phosphate 5-kinase;
0	0.862063	0.64	0.179	0	2	Ghir_D10G005120	AT5G45100	Symbols: | SBP (S-ribonuclease binding protein) family protein	SBP (S-ribonuclease binding protein) family protein;Encodes one of the BRGs (BOI-related gene) involved in resistance to Botrytis cinerea;
0	0.861817	0.821	0.321	0	2	Ghir_D06G000830	AT1G75170	Symbols: | Sec14p-like phosphatidylinositol transfer family protein	Sec14p-like phosphatidylinositol transfer family proteinSec14p-like phosphatidylinositol transfer family protein;(source:Araport11)
0	0.860842	0.496	0.12	0	2	Ghir_D06G015610	AT2G34560	Symbols: | P-loop containing nucleoside triphosphate hydrolases superfamily protein	P-loop containing nucleoside triphosphate hydrolases superfamily proteinP-loop containing nucleoside triphosphate hydrolases superfamily protein;(source:Araport11)
0	0.859571	0.534	0.127	0	2	Ghir_D10G016200	AT4G14240	Symbols: | CBS domain-containing protein with a domain of unknown function (DUF21)	CBS domain protein with a domain protein (DUF21);(source:Araport11)
0	0.855385	0.702	0.249	0	2	Ghir_A11G007950	AT1G69830	Symbols: ATAMY3, AMY3 | alpha-amylase-like 3	alpha-amylase-like 3;Encodes a plastid-localized &#945;-amylase;
0	0.852918	0.63	0.199	0	2	Ghir_D04G016330	AT2G17410	Symbols: | ARID/BRIGHT DNA-binding domain-containing protein	;AT Rich domain protein;
0	0.851888	0.523	0.12	0	2	Ghir_D11G031330	AT5G17680	Symbols: | disease resistance protein (TIR-NBS-LRR class), putative	disease resistance protein (TIR-NBS-LRR class);(source:Araport11)
0	0.847445	0.565	0.141	0	2	Ghir_A05G024960	AT4G09810	Symbols: | Nucleotide-sugar transporter family protein	;Nucleotide-sugar transporter family protein;
0	0.843527	0.734	0.279	0	2	Ghir_A09G010930	AT1G08470	Symbols: SSL3 | strictosidine synthase-like 3	strictosidine synthase-like 3;Although this enzyme is predicted to encode a strictosidine synthase (SS), it lacks a conserved catalytic glutamate residue found in active SS enzymes and it is not expected to have SS activity;
0	0.84264	0.488	0.138	0	2	Ghir_D11G027040	AT1G08650	Symbols: PPCK1, ATPPCK1 | phosphoenolpyruvate carboxylase kinase 1	phosphoenolpyruvate carboxylase kinase 1;Encodes a phosphoenolpyruvate carboxylase kinase that is expressed at highest levels in leaves;
0	0.83992	0.762	0.325	0	2	Ghir_A01G004900	AT1G53280	Symbols: | Class I glutamine amidotransferase-like superfamily protein	;Encodes a homolog of animal DJ-1 superfamily protein;
0	0.837905	0.602	0.173	0	2	Ghir_D04G015950	AT5G23190	Symbols: CYP86B1 | cytochrome P450, family 86, subfamily B, polypeptide 1	cytochrome P450, family 86, subfamily B, polypeptide 1;cytochrome P450 CYP86B1, nuclear gene for chloroplast product;
0	0.83605	0.533	0.118	0	2	Ghir_A01G011150	AT1G65590	Symbols: HEXO3, ATHEX1 | beta-hexosaminidase 3	beta-hexosaminidase 3;Encodes a protein with beta-hexosaminidase activity;
0	0.83461	0.649	0.215	0	2	Ghir_A08G000250	AT5G59100	Symbols: | Subtilisin-like serine endopeptidase family protein	Subtilisin-like serine endopeptidase family proteinSubtilisin-like serine endopeptidase family protein;(source:Araport11)
0	0.822084	0.477	0.102	0	2	Ghir_A03G014130	AT1G67370	Symbols: ASY1, ATASY1 | DNA-binding HORMA family protein	DNA-binding HORMA family protein;Meiotic asynaptic mutant 1 (ASY1);
0	0.820636	0.468	0.102	0	2	Ghir_D08G021630	AT2G28315	Symbols: | Nucleotide/sugar transporter family protein	;UXT1 is a member of the NST-KT subfamily of nucleotide/sugar transporters;
0	0.818971	0.561	0.117	0	2	Ghir_A12G019300	AT1G18650	Symbols: PDCB3 | plasmodesmata callose-binding protein 3	;Encodes a member of the X8-GPI family of proteins;
0	0.818832	0.64	0.148	0	2	Ghir_A12G005210	AT1G68540	Symbols: | NAD(P)-binding Rossmann-fold superfamily protein	NAD(P)-binding Rossmann-fold superfamily proteinNAD(P)-binding Rossmann-fold superfamily protein;(source:Araport11)
0	0.816629	0.557	0.146	0	2	Ghir_A12G010190	AT3G52130	Symbols: | Bifunctional inhibitor/lipid-transfer protein/seed storage 2S albumin superfamily protein	Bifunctional inhibitor/lipid-transfer protein/seed storage 2S albumin superfamily proteinBifunctional inhibitor/lipid-transfer protein/seed storage 2S albumin superfamily protein;(source:Araport11)
0	0.80944	0.515	0.121	0	2	Ghir_A08G004530	AT4G02120	Symbols: | CTP synthase family protein	;Cytidine triphosphate synthase;
0	0.807205	0.566	0.162	0	2	Ghir_A11G008500	AT4G00060	Symbols: MEE44 | Nucleotidyltransferase family protein	Nucleotidyltransferase family protein;(source:Araport11)
0	0.802923	0.491	0.101	0	2	Ghir_D03G006470	AT1G21460	Symbols: SWEET1, AtSWEET1 | Nodulin MtN3 family protein	Nodulin MtN3 family protein;(source:Araport11)
0	0.80026	0.494	0.104	0	2	Ghir_A02G016400	AT4G37790	Symbols: HAT22 | Homeobox-leucine zipper protein family	Homeobox-leucine zipper protein family;Encodes homeobox protein HAT22, member of the HD-Zip II family;
0	0.789637	0.615	0.204	0	2	Ghir_D11G027780	AT3G04910	Symbols: WNK1, ZIK4, ATWNK1 | with no lysine (K) kinase 1	with no lysine (K) kinase 1;Serine/threonine protein kinase, whose transcription is regulated by circadian rhythm;
0	0.788143	0.776	0.301	0	2	Ghir_D11G029980	AT1G09430	Symbols: ACLA-3 | ATP-citrate lyase A-3	ATP-citrate lyase A-3;Encodes subunit A of the heteromeric enzyme ATP citrate lyase (ACL);
0	0.782229	0.652	0.222	0	2	Ghir_A12G017680	AT2G02800	Symbols: APK2B | protein kinase 2B	protein kinase 2B;Encodes protein kinase APK2b;
0	0.781454	0.663	0.24	0	2	Ghir_A10G022750	AT3G55580	Symbols: | Regulator of chromosome condensation (RCC1) family protein	Regulator of chromosome condensation (RCC1) family protein;TCF1 encodes a member of the RCC1 gene family and is required for chromatin based gene regulation of cold responsive genes in a CBF-independent manner;
0	0.780923	0.845	0.284	0	2	Ghir_D12G005160	AT1G68540	Symbols: | NAD(P)-binding Rossmann-fold superfamily protein	NAD(P)-binding Rossmann-fold superfamily proteinNAD(P)-binding Rossmann-fold superfamily protein;(source:Araport11)
0	0.778151	0.643	0.233	0	2	Ghir_A13G016990	AT3G54280	Symbols: RGD3 | DNA binding;ATP binding;nucleic acid binding;binding;helicases;ATP binding;DNA binding;helicases	DNA binding;ATP binding;nucleic acid binding;binding;helicases;ATP binding;DNA binding;helicasesROOT GROWTH DEFECTIVE 3;(source:Araport11)
0	0.777908	0.601	0.177	0	2	Ghir_D13G009840	AT2G38000	Symbols: | chaperone protein dnaJ-related	chaperone protein dnaJ-relatedchaperone protein dnaJ-like protein;(source:Araport11)
0	0.777004	0.532	0.146	0	2	Ghir_A12G000330	AT1G03080	Symbols: | kinase interacting (KIP1-like) family protein	kinase interacting (KIP1-like) family protein;(source:Araport11)
0	0.775404	0.513	0.129	0	2	Ghir_D02G012990	AT1G69580	Symbols: | Homeodomain-like superfamily protein	Homeodomain-like superfamily proteinHomeodomain-like superfamily protein;(source:Araport11)
0	0.773697	0.465	0.12	0	2	Ghir_A13G017010	AT5G17910	Symbols: | unknown protein; FUNCTIONS IN: molecular_function unknown; INVOLVED IN: biological_process unknown; LOCATED IN: mitochondrion; EXPRESSED IN: 23 plant structures; EXPRESSED DURING: 15 growth stages; BEST Arabidopsis thaliana protein match is: unknown protein (TAIR:AT2G29620); Has 1807 Blast hits to 1807 proteins in 277 species: Archae - 0; Bacteria - 0; Metazoa - 736; Fungi - 347; Plant…	cardiomyopathy-associated protein;(source:Araport11)
0	0.772736	0.641	0.193	0	2	Ghir_A10G024230	AT2G40320	Symbols: TBL33 | TRICHOME BIREFRINGENCE-LIKE 33	TRICHOME BIREFRINGENCE-LIKE 33;Encodes a member of the TBL (TRICHOME BIREFRINGENCE-LIKE) gene family containing a plant-specific DUF231 (domain of unknown function) domain;
0	0.77208	0.551	0.158	0	2	Ghir_D05G014720	AT5G45100	Symbols: | SBP (S-ribonuclease binding protein) family protein	SBP (S-ribonuclease binding protein) family protein;Encodes one of the BRGs (BOI-related gene) involved in resistance to Botrytis cinerea;
0	0.762074	0.476	0.108	0	2	Ghir_A02G005630	AT3G17100	Symbols: | sequence-specific DNA binding transcription factors	sequence-specific DNA binding transcription factorssequence-specific DNA binding transcription factor;(source:Araport11)
0	0.761561	0.497	0.13	0	2	Ghir_A02G013940	AT1G21460	Symbols: SWEET1, AtSWEET1 | Nodulin MtN3 family protein	Nodulin MtN3 family protein;(source:Araport11)
0	0.757608	0.569	0.169	0	2	Ghir_A02G017160	AT2G23360	Symbols: | Plant protein of unknown function (DUF869)	Plant protein of unknown function (DUF869)filament-like protein (DUF869);(source:Araport11)
0	0.753838	0.589	0.174	0	2	Ghir_D06G006700	AT4G36670	Symbols: | Major facilitator superfamily protein	Major facilitator superfamily proteinMajor facilitator superfamily protein;(source:Araport11)
0	0.753176	0.523	0.141	0	2	Ghir_A09G010180	AT2G27760	Symbols: ATIPT2, IPPT, IPT2 | tRNAisopentenyltransferase 2	tRNAisopentenyltransferase 2;Encodes tRNA isopentenyltransferase, similar to yeast MOD5;
0	0.752442	0.572	0.173	0	2	Ghir_A11G028240	NoHits
0	0.751267	0.608	0.2	0	2	Ghir_A01G009790	AT4G35890	Symbols: | winged-helix DNA-binding transcription factor family protein	;Encodes a cytoplasmic LAM domain containing protein that is involved in leaf senescence;
0	0.748254	0.934	0.423	0	2	Ghir_D12G017700	AT1G69500	Symbols: CYP704B1 | cytochrome P450, family 704, subfamily B, polypeptide 1	cytochrome P450, family 704, subfamily B, polypeptide 1;Encodes a cytochrome P450, designated CYP704B1;
0	0.746514	0.59	0.189	0	2	Ghir_A05G017970	NoHits
0	0.740879	0.494	0.108	0	2	Ghir_D04G011450	AT4G12080	Symbols: AHL1, ATAHL1 | AT-hook motif nuclear-localized protein 1	AT-hook motif nuclear-localized protein 1AT-hook motif nuclear-localized protein 1;(source:Araport11)
0	0.737837	0.507	0.142	0	2	Ghir_D08G006340	AT1G28710	Symbols: | Nucleotide-diphospho-sugar transferase family protein	Nucleotide-diphospho-sugar transferase family protein;(source:Araport11)
0	0.736071	0.513	0.131	0	2	Ghir_D11G027110	AT3G63380	Symbols: | ATPase E1-E2 type family protein / haloacid dehalogenase-like hydrolase family protein	ATPase E1-E2 type family protein / haloacid dehalogenase-like hydrolase family proteinATPase E1-E2 type family protein / haloacid dehalogenase-like hydrolase family protein;(source:Araport11)
0	0.734454	0.525	0.143	0	2	Ghir_A08G012650	AT2G47500	Symbols: | P-loop nucleoside triphosphate hydrolases superfamily protein with CH (Calponin Homology) domain	P-loop nucleoside triphosphate hydrolases superfamily protein with CH (Calponin Homology) domain-containing protein;(source:Araport11)
0	0.731032	0.572	0.155	0	2	Ghir_D11G021920	AT4G37790	Symbols: HAT22 | Homeobox-leucine zipper protein family	Homeobox-leucine zipper protein family;Encodes homeobox protein HAT22, member of the HD-Zip II family;
0	0.730158	0.529	0.148	0	2	Ghir_D03G016770	AT5G07250	Symbols: ATRBL3, RBL3 | RHOMBOID-like protein 3	RHOMBOID-like protein 3RHOMBOID-like protein 3;(source:Araport11)
0	0.72865	0.553	0.159	0	2	Ghir_A11G012910	AT2G48160	Symbols: | Tudor/PWWP/MBT domain-containing protein	;HUA and HUA-LIKE (HULK) genes act redundantly to regulate a subset of essential genes, with some (or all) family members also having specific functions;
0	0.711156	0.465	0.102	0	2	Ghir_A08G016550	AT5G46640	Symbols: | AT hook motif DNA-binding family protein	AT hook motif DNA-binding family proteinAT hook motif DNA-binding family protein;(source:Araport11)
0	0.709526	0.484	0.118	0	2	Ghir_D12G021330	AT1G31500	Symbols: | DNAse I-like superfamily protein	;HESP identified based on similarity to nocturnins and presence circadian regulatory elements in the promoter;
0	0.695697	0.473	0.122	0	2	Ghir_A06G007030	AT4G26080	Symbols: ABI1, AtABI1 | Protein phosphatase 2C family protein	Protein phosphatase 2C family protein;Involved in abscisic acid (ABA) signal transduction;
0	0.690871	0.662	0.223	0	2	Ghir_A09G001710	AT5G39785	Symbols: | Protein of unknown function (DUF1666)	hypothetical protein (DUF1666);(source:Araport11)
0	0.688786	0.569	0.161	0	2	Ghir_D10G026670	AT2G40320	Symbols: TBL33 | TRICHOME BIREFRINGENCE-LIKE 33	TRICHOME BIREFRINGENCE-LIKE 33;Encodes a member of the TBL (TRICHOME BIREFRINGENCE-LIKE) gene family containing a plant-specific DUF231 (domain of unknown function) domain;
0	0.688166	0.453	0.11	0	2	Ghir_D01G012230	AT1G58520	Symbols: RXW8 | lipases;hydrolases, acting on ester bonds	GDSL-like lipase/acylhydrolase superfamily protein;(source:Araport11)
0	0.685849	0.539	0.157	0	2	Ghir_A02G009070	AT2G38650	Symbols: GAUT7, LGT7 | galacturonosyltransferase 7	;Galacturonosyltransferase (GAUT) family member, interacts with GAUT1;
0	0.68027	0.526	0.16	0	2	Ghir_D02G002090	NoHits
0	0.678309	0.515	0.148	0	2	Ghir_D06G007190	AT4G26080	Symbols: ABI1, AtABI1 | Protein phosphatase 2C family protein	Protein phosphatase 2C family protein;Involved in abscisic acid (ABA) signal transduction;
0	0.676493	0.54	0.154	0	2	Ghir_A04G012970	AT3G19510	Symbols: HAT3 | Homeodomain-like protein with RING/FYVE/PHD-type zinc finger domain	;Encodes a member of the PHD-finger homeodomain protein family;
0	0.674372	0.432	0.108	0	2	Ghir_D12G018790	AT5G62680	Symbols: | Major facilitator superfamily protein	Major facilitator superfamily protein;Encodes a high-affinity, proton-dependent glucosinolate-specific transporter that is crucial for the transport of both methionine- and tryptophan-derived glucosinolates to seeds;
0	0.667759	0.429	0.111	0	2	Ghir_D10G004980	AT2G34630	Symbols: GPPS, GPS1 | geranyl diphosphate synthase 1	geranyl diphosphate synthase 1;Encodes a geranyl diphosphate synthase;
0	0.666831	0.441	0.109	0	2	Ghir_A04G010680	AT1G10470	Symbols: ARR4, MEE7, ATRR1, IBC7 | response regulator 4	;Encodes a two-component response regulator;
0	0.666144	0.534	0.16	0	2	Ghir_A12G000560	AT4G02880	Symbols: | unknown protein; FUNCTIONS IN: molecular_function unknown; INVOLVED IN: biological_process unknown; LOCATED IN: cellular_component unknown; EXPRESSED IN: 24 plant structures; EXPRESSED DURING: 15 growth stages; BEST Arabidopsis thaliana protein match is: unknown protein (TAIR:AT1G03290.2).	ELKS/Rab6-interacting/CAST family protein;(source:Araport11)
0	0.664413	0.479	0.127	0	2	Ghir_D12G027580	AT5G51840	Symbols: | unknown protein; Has 30201 Blast hits to 17322 proteins in 780 species: Archae - 12; Bacteria - 1396; Metazoa - 17338; Fungi - 3422; Plants - 5037; Viruses - 0; Other Eukaryotes - 2996 (source: NCBI BLink).	junctophilin-like protein;(source:Araport11)
0	0.663691	0.443	0.112	0	2	Ghir_A03G023080	AT4G33740	Symbols: | unknown protein; BEST Arabidopsis thaliana protein match is: unknown protein (TAIR:AT4G37820); Has 138210 Blast hits to 73191 proteins in 2959 species: Archae - 732; Bacteria - 18006; Metazoa - 48521; Fungi - 16820; Plants - 7078; Viruses - 1046; Other Eukaryotes - 46007 (source: NCBI BLink).	myb-like protein X;(source:Araport11)
0	0.658859	0.616	0.204	0	2	Ghir_D05G000710	AT4G30210	Symbols: ATR2, AR2 | P450 reductase 2	;Encodes NADPH-cytochrome P450 reductase that catalyzes the first oxidative step of the phenylpropanoid general pathway;
0	0.655058	0.458	0.103	0	2	Ghir_D08G024890	AT1G31810	Symbols: AFH14 | Formin Homology 14	;Encodes the Type II Arabidopsis formin14;
0	0.635571	0.533	0.151	0	2	Ghir_D04G005850	AT3G27870	Symbols: | ATPase E1-E2 type family protein / haloacid dehalogenase-like hydrolase family protein	ATPase E1-E2 type family protein / haloacid dehalogenase-like hydrolase family protein;(source:Araport11)
0	0.626782	0.426	0.102	0	2	Ghir_A13G022970	AT5G12430	Symbols: TPR16 | Heat shock protein DnaJ with tetratricopeptide repeat	Heat shock protein DnaJ with tetratricopeptide repeat;Encodes one of the 36 carboxylate clamp (CC)-tetratricopeptide repeat (TPR) proteins (Prasad 2010, Pubmed ID: 20856808) with potential to interact with Hsp90/Hsp70 as co-chaperones;
0	0.61363	0.425	0.104	0	2	Ghir_A09G000610	AT5G08720	Symbols: | CONTAINS InterPro DOMAIN/s: Streptomyces cyclase/dehydrase (InterPro:IPR005031); BEST Arabidopsis thaliana protein match is: Polyketide cyclase / dehydrase and lipid transport protein (TAIR:AT4G01650); Has 30201 Blast hits to 17322 proteins in 780 species: Archae - 12; Bacteria - 1396; Metazoa - 17338; Fungi - 3422; Plants - 5037; Viruses - 0; Other Eukaryotes - 2996 (source: NCBI BLin…	;Encodes PIN2 PROMOTER BINDING PROTEIN 1 (PPP1), an evolutionary conserved plant-specific DNA binding protein that acts on transcription of PIN genes;
0	0.608568	0.464	0.121	0	2	Ghir_A12G027160	AT3G48890	Symbols: ATMP2, ATMAPR3, MSBP2, MAPR3 | membrane-associated progesterone binding protein 3	membrane-associated progesterone binding protein 3;putative progesterone-binding protein homolog (Atmp2) mRNA, The mRNA is cell-to-cell mobile;
0	0.596163	0.431	0.103	0	2	Ghir_A09G023270	AT3G22750	Symbols: | Protein kinase superfamily protein	Protein kinase superfamily proteinProtein kinase superfamily protein;(source:Araport11)
0	0.591393	0.429	0.111	0	2	Ghir_A06G005740	AT3G15790	Symbols: MBD11, ATMBD11 | methyl-CPG-binding domain 11	;Protein containing methyl-CpG-binding domain;
1.26491e-307	0.948306	0.479	0.141	6.79953e-303	2	Ghir_D03G018270	AT5G13210	Symbols: | Uncharacterised conserved protein UCP015417, vWA	Uncharacterised conserved protein UCP015417, vWAUncharacterized conserved protein UCP015417, vWA;(source:Araport11)
1.78596e-307	0.752941	0.556	0.18	9.60041e-303	2	Ghir_A11G001590	AT3G49350	Symbols: | Ypt/Rab-GAP domain of gyp1p superfamily protein	Ypt/Rab-GAP domain of gyp1p superfamily proteinYpt/Rab-GAP domain of gyp1p superfamily protein;(source:Araport11)
1.88285e-306	0.658816	0.519	0.158	1.01213e-301	2	Ghir_D11G008480	AT4G00060	Symbols: MEE44 | Nucleotidyltransferase family protein	Nucleotidyltransferase family protein;(source:Araport11)
5.00398e-305	0.698112	0.537	0.168	2.68989e-300	2	Ghir_D11G035630	AT2G36620	Symbols: RPL24A | ribosomal protein L24	ribosomal protein L24;RPL24A encodes ribosomal protein L24, homolog of cytosolic RPL24, found in archaea and higher eukaryotes;
8.94415e-305	0.762974	0.641	0.234	4.80793e-300	2	Ghir_A05G024100	AT1G21750	Symbols: ATPDIL1-1, ATPDI5, PDI5, PDIL1-1 | PDI-like 1-1	PDI-like 1-1;Encodes a protein disulfide isomerase-like (PDIL) protein, a member of a multigene family within the thioredoxin (TRX) superfamily; isoform contains non-consensus GA donor splice site at intron 9;
1.97491e-304	0.617004	0.564	0.174	1.06161e-299	2	Ghir_D12G015670	AT3G48000	Symbols: ALDH2B4, ALDH2, ALDH2A | aldehyde dehydrogenase 2B4	aldehyde dehydrogenase 2B4;Encodes a putative (NAD+) aldehyde dehydrogenase;
1.1473e-303	0.582817	0.419	0.108	6.1673e-299	2	Ghir_D07G018540	AT1G69010	Symbols: BIM2 | BES1-interacting Myc-like protein 2	BES1-interacting Myc-like protein 2;Encodes BES1-INTERACTING MYC-LIKE 2 (BIM2), a PAR1 (PHYTOCHROME RAPIDLY REGULATED 1)-interacting protein that positively modulates the shade avoidance syndrome in Arabidopsis seedlings;
1.20564e-302	0.702844	0.563	0.179	6.48091e-298	2	Ghir_A11G026960	AT3G63380	Symbols: | ATPase E1-E2 type family protein / haloacid dehalogenase-like hydrolase family protein	ATPase E1-E2 type family protein / haloacid dehalogenase-like hydrolase family proteinATPase E1-E2 type family protein / haloacid dehalogenase-like hydrolase family protein;(source:Araport11)
6.25705e-301	0.660599	0.505	0.154	3.36348e-296	2	Ghir_A08G000040	NoHits
4.10703e-300	0.618238	0.552	0.17	2.20773e-295	2	Ghir_A05G018420	AT1G76250	Symbols: | unknown protein; INVOLVED IN: biological_process unknown; LOCATED IN: endomembrane system; EXPRESSED IN: 6 plant structures; EXPRESSED DURING: 4 anthesis, petal differentiation and expansion stage; Has 74 Blast hits to 74 proteins in 16 species: Archae - 0; Bacteria - 0; Metazoa - 1; Fungi - 0; Plants - 69; Viruses - 0; Other Eukaryotes - 4 (source: NCBI BLink).	transmembrane protein;(source:Araport11)
1.88228e-298	0.66516	0.537	0.17	1.01182e-293	2	Ghir_D05G039360	AT1G55680	Symbols: | Transducin/WD40 repeat-like superfamily protein	Transducin/WD40 repeat-like superfamily proteinTransducin/WD40 repeat-like superfamily protein;(source:Araport11)
9.1108e-298	0.659123	0.552	0.173	4.89751e-293	2	Ghir_A03G010870	AT3G62270	Symbols: | HCO3- transporter family	HCO3- transporter family;BOR2 is involved in efficient borate crosslinking of rhamnogalacturonan II in cell walls under boron limitation;
9.67613e-298	0.637238	0.531	0.166	5.2014e-293	2	Ghir_D08G016300	AT3G52140	Symbols: | tetratricopeptide repeat (TPR)-containing protein	tetratricopeptide repeat (TPR)-containing protein;Involved in regulating mitochondrial quality control;
2.54965e-297	0.647965	0.446	0.123	1.37057e-292	2	Ghir_A13G017550	AT5G15010	Symbols: | Tetratricopeptide repeat (TPR)-like superfamily protein	Tetratricopeptide repeat (TPR)-like superfamily proteinTetratricopeptide repeat (TPR)-like superfamily protein;(source:Araport11)
3.64458e-297	0.603753	0.513	0.155	1.95914e-292	2	Ghir_D11G012850	AT3G63070	Symbols: | Tudor/PWWP/MBT domain-containing protein	Tudor/PWWP/MBT domain-containing protein;HUA and HUA-LIKE (HULK) genes act redundantly to regulate a subset of essential genes, with some (or all) family members also having specific functions;
5.30734e-297	0.582593	0.471	0.134	2.85296e-292	2	Ghir_D10G015950	AT4G34670	Symbols: | Ribosomal protein S3Ae	Ribosomal protein S3AeRibosomal protein S3Ae;(source:Araport11)
6.56146e-297	0.797487	0.407	0.106	3.52711e-292	2	Ghir_A05G005920	AT5G11070	Symbols: | unknown protein; Has 1807 Blast hits to 1807 proteins in 277 species: Archae - 0; Bacteria - 0; Metazoa - 736; Fungi - 347; Plants - 385; Viruses - 0; Other Eukaryotes - 339 (source: NCBI BLink).	hypothetical protein;(source:Araport11)
1.44081e-296	0.659633	0.52	0.161	7.7451e-292	2	Ghir_A12G011400	AT2G38040	Symbols: CAC3 | acetyl Co-enzyme a carboxylase carboxyltransferase alpha subunit	acetyl Co-enzyme a carboxylase carboxyltransferase alpha subunit;encodes the carboxyltransferase alpha subunit of acetyl-CoA carboxylase, involved in de novo fatty acid biosynthesis;acetyl Co-enzyme a carboxylase carboxyltransferase alpha subunit;(source:Araport11)
4.78218e-296	0.642598	0.731	0.287	2.57066e-291	2	Ghir_D10G021420	AT1G55490	Symbols: CPN60B, LEN1 | chaperonin 60 beta	;encodes the beta subunit of the chloroplast chaperonin 60, a homologue of bacterial GroEL;
7.34131e-294	0.609495	0.435	0.119	3.94632e-289	2	Ghir_D06G005800	AT3G15790	Symbols: MBD11, ATMBD11 | methyl-CPG-binding domain 11	;Protein containing methyl-CpG-binding domain;
4.60052e-293	0.656442	0.46	0.129	2.47301e-288	2	Ghir_A08G006790	AT2G38820	Symbols: | Protein of unknown function (DUF506)	Protein of unknown function (DUF506) DNA-directed RNA polymerase subunit beta-beta protein, putative (DUF506);(source:Araport11)
9.51198e-293	0.690764	0.474	0.139	5.11317e-288	2	Ghir_D04G015200	AT5G13410	Symbols: | FKBP-like peptidyl-prolyl cis-trans isomerase family protein	FKBP-like peptidyl-prolyl cis-trans isomerase family protein;(source:Araport11)
9.40193e-292	0.848852	0.875	0.511	5.05401e-287	2	Ghir_A13G019780	AT4G19810	Symbols: | Glycosyl hydrolase family protein with chitinase insertion domain	;ChiC encodes a Class V chitinase that is a part of glycoside hydrolase family 18 based on CAZy groupings;
1.09511e-291	0.674725	0.611	0.217	5.88675e-287	2	Ghir_A02G013380	AT2G34750	Symbols: | RNA polymerase I specific transcription initiation factor RRN3 protein	RNA polymerase I specific transcription initiation factor RRN3 proteinRNA polymerase I specific transcription initiation factor RRN3 protein;(source:Araport11)
1.28977e-291	1.02328	0.918	0.689	6.93316e-287	2	Ghir_D07G019060	AT5G38290	Symbols: | Peptidyl-tRNA hydrolase family protein	Peptidyl-tRNA hydrolase family proteinPeptidyl-tRNA hydrolase family protein;(source:Araport11)
5.33269e-290	0.766338	0.703	0.277	2.86659e-285	2	Ghir_D04G009370	AT4G37790	Symbols: HAT22 | Homeobox-leucine zipper protein family	Homeobox-leucine zipper protein family;Encodes homeobox protein HAT22, member of the HD-Zip II family;
2.86914e-288	0.796735	0.749	0.332	1.5423e-283	2	Ghir_A10G024760	AT5G49410	Symbols: | unknown protein; BEST Arabidopsis thaliana protein match is: unknown protein (TAIR:AT1G73940); Has 1807 Blast hits to 1807 proteins in 277 species: Archae - 0; Bacteria - 0; Metazoa - 736; Fungi - 347; Plants - 385; Viruses - 0; Other Eukaryotes - 339 (source: NCBI BLink).	thiamine-phosphate synthase;(source:Araport11)
2.70349e-287	0.741129	0.621	0.225	1.45326e-282	2	Ghir_A10G014640	AT3G59690	Symbols: IQD13 | IQ-domain 13	;Member of IQ67 (CaM binding) domain containing family;
2.10191e-286	0.630064	0.553	0.177	1.12988e-281	2	Ghir_A02G001320	AT2G43420	Symbols: | 3-beta hydroxysteroid dehydrogenase/isomerase family protein	3-beta hydroxysteroid dehydrogenase/isomerase family protein3-beta hydroxysteroid dehydrogenase/isomerase family protein;(source:Araport11)
5.1804e-286	0.630944	0.517	0.163	2.78473e-281	2	Ghir_A12G012020	AT3G61690	Symbols: | nucleotidyltransferases	;Putative TNAase;nucleotidyltransferase;(source:Araport11)
2.15102e-285	0.609165	0.446	0.126	1.15628e-280	2	Ghir_A09G002650	AT5G14920	Symbols: | Gibberellin-regulated family protein	Gibberellin-regulated family protein;Encodes a GASA domain containing protein that regulates increases in plant growth through GA-induced and DELLA-dependent signal transduction and that can increase abiotic stress resistance by reducing ROS accumulation;
5.5626e-285	0.589055	0.429	0.119	2.99018e-280	2	Ghir_A02G013880	AT2G41460	Symbols: ARP | apurinic endonuclease-redox protein	;Apurinic endonuclease-redox protein;
1.21787e-284	0.868351	0.694	0.287	6.54669e-280	2	Ghir_D05G010110	AT2G27040	Symbols: AGO4, OCP11 | Argonaute family protein	Argonaute family protein;AGO4 is a member of a class of PAZ/PIWI domain containing proteins involved in siRNA mediated gene silencing;
9.62388e-284	0.935717	0.395	0.105	5.17332e-279	2	Ghir_D13G007390	AT1G13340	Symbols: | Regulator of Vps4 activity in the MVB pathway protein	Regulator of Vps4 activity in the MVB pathway proteinRegulator of Vps4 activity in the MVB pathway protein;(source:Araport11)
6.24478e-283	0.695828	0.684	0.267	3.35688e-278	2	Ghir_D11G023750	AT5G01570	Symbols: | unknown protein; BEST Arabidopsis thaliana protein match is: unknown protein (TAIR:AT3G08880); Has 1807 Blast hits to 1807 proteins in 277 species: Archae - 0; Bacteria - 0; Metazoa - 736; Fungi - 347; Plants - 385; Viruses - 0; Other Eukaryotes - 339 (source: NCBI BLink).	plectin-like protein;(source:Araport11)
8.78383e-283	0.660998	0.653	0.244	4.72175e-278	2	Ghir_D09G011130	AT3G13580	Symbols: | Ribosomal protein L30/L7 family protein	Ribosomal protein L30/L7 family protein;(source:Araport11)
1.53386e-281	0.6497	0.528	0.172	8.24529e-277	2	Ghir_D05G011150	AT4G26850	Symbols: VTC2 | mannose-1-phosphate guanylyltransferase (GDP)s;GDP-galactose:mannose-1-phosphate guanylyltransferases;GDP-galactose:glucose-1-phosphate guanylyltransferases;GDP-galactose:myoinositol-1-phosphate guanylyltransferases;glucose-1-phosphate guanylyltransferase	Derives_from AT4G26850;(source:Araport11)
5.60782e-281	0.58564	0.426	0.118	3.01448e-276	2	Ghir_A10G001590	AT2G31180	Symbols: ATMYB14, MYB14AT, MYB14 | myb domain protein 14	myb domain protein 14;Member of the R2R3 factor gene family;
1.11853e-278	0.636231	0.504	0.16	6.01267e-274	2	Ghir_D01G008720	AT1G60620	Symbols: ATRPAC43, RPAC43 | RNA polymerase I subunit 43	RNA polymerase I subunit 43;(source:Araport11)
3.20001e-275	0.621506	0.6	0.213	1.72016e-270	2	Ghir_D13G017690	AT3G54280	Symbols: RGD3 | DNA binding;ATP binding;nucleic acid binding;binding;helicases;ATP binding;DNA binding;helicases	DNA binding;ATP binding;nucleic acid binding;binding;helicases;ATP binding;DNA binding;helicasesROOT GROWTH DEFECTIVE 3;(source:Araport11)
4.33941e-275	0.690604	0.659	0.251	2.33265e-270	2	Ghir_A12G014990	AT4G28390	Symbols: AAC3, ATAAC3 | ADP/ATP carrier 3	;Encodes a mitochondrial ADP/ATP carrier protein;
5.26915e-275	0.935234	0.547	0.19	2.83243e-270	2	Ghir_D05G009790	AT3G46200	Symbols: aTNUDT9, NUDT9 | nudix hydrolase homolog 9	;Encodes a GDP-d-mannose pyrophosphohydrolase that is involved in the regulation of GDP-d-Man levels affecting ammonium sensitivity via modulation of protein N-glycosylation in the roots;
1.70685e-274	0.793385	0.647	0.256	9.17519e-270	2	Ghir_D08G026630	AT2G19600	Symbols: ATKEA4, KEA4 | K+ efflux antiporter 4	K+ efflux antiporter 4;member of Putative potassium proton antiporter family;K+ efflux antiporter 4;(source:Araport11)
3.3928e-274	0.822893	0.726	0.31	1.8238e-269	2	Ghir_D12G027360	AT5G52160	Symbols: | Bifunctional inhibitor/lipid-transfer protein/seed storage 2S albumin superfamily protein	Bifunctional inhibitor/lipid-transfer protein/seed storage 2S albumin superfamily proteinBifunctional inhibitor/lipid-transfer protein/seed storage 2S albumin superfamily protein;(source:Araport11)
1.00079e-273	0.714892	0.488	0.154	5.37975e-269	2	Ghir_D10G011350	AT5G23530	Symbols: AtCXE18, CXE18 | carboxyesterase 18	carboxyesterase 18carboxyesterase 18;(source:Araport11)
3.51242e-273	0.818266	0.834	0.445	1.8881e-268	2	Ghir_D05G025020	AT1G22770	Symbols: GI, FB | gigantea protein (GI)	gigantea protein (GI);Together with CONSTANTS (CO) and FLOWERING LOCUS T (FT), GIGANTEA promotes flowering under long days in a circadian clock-controlled flowering pathway;
6.13662e-273	0.581393	0.451	0.13	3.29874e-268	2	Ghir_A05G014950	AT5G45030	Symbols: | Trypsin family protein	Trypsin family proteinTrypsin family protein;(source:Araport11)
1.31612e-270	0.635415	0.534	0.178	7.07478e-266	2	Ghir_A13G009620	AT1G69010	Symbols: BIM2 | BES1-interacting Myc-like protein 2	BES1-interacting Myc-like protein 2;Encodes BES1-INTERACTING MYC-LIKE 2 (BIM2), a PAR1 (PHYTOCHROME RAPIDLY REGULATED 1)-interacting protein that positively modulates the shade avoidance syndrome in Arabidopsis seedlings;
1.68842e-270	0.589532	0.447	0.131	9.07608e-266	2	Ghir_A12G008040	NoHits
2.83748e-269	0.711106	0.503	0.165	1.52529e-264	2	Ghir_D06G008550	AT5G20720	Symbols: CPN20, CPN10, CHCPN10, ATCPN21, CPN21 | chaperonin 20	;Encodes a chloroplast co-chaperonin with similarity to CPN21 from spinach, E;
1.3266e-267	0.62297	0.587	0.205	7.13115e-263	2	Ghir_D05G009410	AT1G07540	Symbols: TRFL2 | TRF-like 2	TRF-like 2;Arabidopsis thaliana telomere-binding protein, putative (At1g07540);TRF-like 2;(source:Araport11)
1.48576e-264	0.662331	0.659	0.258	7.98669e-260	2	Ghir_D05G016740	AT1G61250	Symbols: SC3 | secretory carrier 3	secretory carrier 3;Encodes a putative secretory carrier membrane protein (SC3);
3.56179e-263	0.659781	0.615	0.226	1.91464e-258	2	Ghir_D09G010660	AT1G08470	Symbols: SSL3 | strictosidine synthase-like 3	strictosidine synthase-like 3;Although this enzyme is predicted to encode a strictosidine synthase (SS), it lacks a conserved catalytic glutamate residue found in active SS enzymes and it is not expected to have SS activity;
1.23952e-261	0.658113	0.591	0.212	6.66302e-257	2	Ghir_D12G022170	AT3G02890	Symbols: | RING/FYVE/PHD zinc finger superfamily protein	;PHD protein which cooperates with PAIPP2 and BAH domain protein AIPP3 to read H3K4 histone marks;
1.96694e-261	0.636945	0.426	0.12	1.05733e-256	2	Ghir_A05G027850	AT4G09160	Symbols: | SEC14 cytosolic factor family protein / phosphoglyceride transfer family protein	;PATLs belong to a family of proteins having a Golgi dynamics (GOLD) domain in tandem with the Sec14p-like domain;
2.6982e-261	0.623585	0.564	0.201	1.45042e-256	2	Ghir_D06G008980	AT2G30860	Symbols: ATGSTF9, GLUTTR, ATGSTF7, GSTF9 | glutathione S-transferase PHI 9	glutathione S-transferase PHI 9;Encodes glutathione transferase belonging to the phi class of GSTs;
8.63785e-261	0.647513	0.548	0.192	4.64328e-256	2	Ghir_A06G013880	AT4G21660	Symbols: | proline-rich spliceosome-associated (PSP) family protein	proline-rich spliceosome-associated (PSP) family protein;(source:Araport11)
5.45742e-259	0.777381	0.824	0.413	2.93364e-254	2	Ghir_A05G021360	NoHits
9.42259e-257	0.786566	0.771	0.377	5.06511e-252	2	Ghir_D02G018940	AT4G03390	Symbols: SRF3 | STRUBBELIG-receptor family 3	STRUBBELIG-receptor family 3;(source:Araport11)
7.07241e-255	0.743313	0.761	0.356	3.80178e-250	2	Ghir_A07G008500	NoHits
2.51329e-253	0.673079	0.674	0.274	1.35102e-248	2	Ghir_A11G024750	AT5G17770	Symbols: ATCBR, CBR1, CBR | NADH:cytochrome B5 reductase 1	NADH:cytochrome B5 reductase 1;Encodes NADH:cytochrome (Cyt) b5 reductase that displayed strict specificity to NADH for the reduction of a recombinant Cyt b5 (AtB5-A), whereas no Cyt b5 reduction was observed when NADPH was used as the electron donor;
6.39255e-252	0.581554	0.481	0.154	3.43631e-247	2	Ghir_D08G002180	AT2G07050	Symbols: CAS1 | cycloartenol synthase 1	;Involved in the biosynthesis of brassinosteroids;
4.04627e-251	0.701786	0.466	0.15	2.17507e-246	2	Ghir_A13G017540	AT3G04070	Symbols: anac047, NAC047 | NAC domain containing protein 47	NAC domain containing protein 47NAC domain containing protein 47;(source:Araport11)
1.41115e-249	0.685484	0.583	0.22	7.58564e-245	2	Ghir_A13G003330	AT1G22930	Symbols: | T-complex protein 11	T-complex protein 11T-complex protein 11;(source:Araport11)
1.87164e-249	0.66018	0.661	0.264	1.0061e-244	2	Ghir_A01G013360	AT1G57700	Symbols: | Protein kinase superfamily protein	Protein kinase superfamily proteinProtein kinase superfamily protein;(source:Araport11)
5.66661e-249	0.603761	0.545	0.191	3.04609e-244	2	Ghir_D11G017710	AT1G66730	Symbols: AtLIG6, LIG6 | DNA LIGASE 6	DNA LIGASE 6;Encodes a novel plant specific DNA ligase that is involved in seed germination and DNA repair;
4.6852e-248	0.604623	0.456	0.145	2.51853e-243	2	Ghir_A05G028940	AT3G12320	Symbols: | unknown protein; BEST Arabidopsis thaliana protein match is: unknown protein (TAIR:AT5G06980.4); Has 102 Blast hits to 102 proteins in 16 species: Archae - 0; Bacteria - 0; Metazoa - 0; Fungi - 0; Plants - 98; Viruses - 0; Other Eukaryotes - 4 (source: NCBI BLink).	;Member of a small gene family;
3.23554e-246	0.673423	0.697	0.288	1.73927e-241	2	Ghir_A08G010810	AT5G24430	Symbols: | Calcium-dependent protein kinase (CDPK) family protein	Calcium-dependent protein kinase (CDPK) family proteinCalcium-dependent protein kinase (CDPK) family protein;(source:Araport11)
1.9476e-243	0.75209	0.846	0.483	1.04693e-238	2	Ghir_A12G008710	AT5G67610	Symbols: | Uncharacterized conserved protein (DUF2215)	Uncharacterized conserved protein (DUF2215);Encodes an orthlog of the Xenopus inner nuclear membrane (INM) protein Nemp1/TMEM194A;
3.14192e-243	0.649742	0.524	0.187	1.68894e-238	2	Ghir_D06G014080	AT4G21660	Symbols: | proline-rich spliceosome-associated (PSP) family protein	proline-rich spliceosome-associated (PSP) family protein;(source:Araport11)
2.75347e-241	0.736027	0.802	0.398	1.48013e-236	2	Ghir_D01G000600	AT3G18990	Symbols: VRN1, REM39 | AP2/B3-like transcriptional factor family protein	;Required for vernalization;
2.48977e-236	0.622298	0.393	0.117	1.33838e-231	2	Ghir_D05G026350	AT5G42770	Symbols: | Maf-like protein	Maf-like protein;(source:Araport11)
1.92234e-232	0.597529	0.596	0.231	1.03335e-227	2	Ghir_D07G021460	AT1G05810	Symbols: ARA, ARA-1, ATRAB11D, ATRABA5E, RABA5E | RAB GTPase homolog A5E	Rab GTPase-like A5A protein;(source:Araport11)
7.12179e-230	0.582758	0.601	0.234	3.82832e-225	2	Ghir_D08G007530	AT4G14240	Symbols: | CBS domain-containing protein with a domain of unknown function (DUF21)	CBS domain protein with a domain protein (DUF21);(source:Araport11)
5.25238e-224	0.625084	0.727	0.327	2.82342e-219	2	Ghir_A10G009360	AT3G50670	Symbols: U1-70K, U1SNRNP | U1 small nuclear ribonucleoprotein-70K	U1 small nuclear ribonucleoprotein-70K;Encodes U1 snRNP 70K;U1 small nuclear ribonucleoprotein-70K;(source:Araport11)
5.67962e-224	0.64792	0.426	0.136	3.05308e-219	2	Ghir_D10G017260	AT3G23920	Symbols: BAM1, BMY7, TR-BAMY | beta-amylase 1	beta-amylase 1;Encodes a chloroplast beta-amylase;
1.44912e-221	0.632947	0.69	0.299	7.78973e-217	2	Ghir_D11G033660	AT5G16680	Symbols: | RING/FYVE/PHD zinc finger superfamily protein	;PHD protein which cooperates with AIPP2 and BAH domain protein AIPP3 to read H3K4 histone marks;
7.4453e-221	0.589854	0.597	0.23	4.00222e-216	2	Ghir_D05G021310	NoHits
8.50976e-220	0.589237	0.558	0.215	4.57442e-215	2	Ghir_A06G008530	AT3G43920	Symbols: DCL3, ATDCL3 | dicer-like 3	;Encodes a ribonuclease III family protein that is required for endogenous RDR2-dependent siRNA (but not miRNA) formation;
6.1249e-219	0.665704	0.754	0.359	3.29244e-214	2	Ghir_A11G014180	AT1G04080	Symbols: PRP39 | Tetratricopeptide repeat (TPR)-like superfamily protein	;Encodes a U1 small nuclear ribonucleoprotein (snRNP) factor involved in alternative splicing;
2.53282e-218	0.581115	0.58	0.228	1.36152e-213	2	Ghir_A07G007440	AT4G26190	Symbols: | Haloacid dehalogenase-like hydrolase (HAD) superfamily protein	Haloacid dehalogenase-like hydrolase (HAD) superfamily protein;(source:Araport11)
5.72824e-218	0.745359	0.537	0.212	3.07922e-213	2	Ghir_A02G008090	AT4G16210	Symbols: ECHIA, E-COAH-2 | enoyl-CoA hydratase/isomerase A	enoyl-CoA hydratase/isomerase Aenoyl-CoA hydratase/isomerase A;(source:Araport11)
1.94018e-217	0.609165	0.516	0.187	1.04294e-212	2	Ghir_A05G043450	AT1G76740	Symbols: | unknown protein; BEST Arabidopsis thaliana protein match is: unknown protein (TAIR:AT1G76840); Has 3683 Blast hits to 2942 proteins in 407 species: Archae - 9; Bacteria - 440; Metazoa - 1472; Fungi - 269; Plants - 192; Viruses - 8; Other Eukaryotes - 1293 (source: NCBI BLink).	hypothetical protein;(source:Araport11)
7.35215e-213	0.714589	0.599	0.258	3.95215e-208	2	Ghir_A11G009080	AT2G42010	Symbols: PLDBETA1, PLDBETA | phospholipase D beta 1	;phospholipase D (PLDbeta);phospholipase D beta 1;(source:Araport11)
2.92674e-208	0.580116	0.639	0.269	1.57327e-203	2	Ghir_D03G002400	AT4G36980	Symbols: | FUNCTIONS IN: molecular_function unknown; INVOLVED IN: biological_process unknown; EXPRESSED IN: 22 plant structures; EXPRESSED DURING: 13 growth stages; CONTAINS InterPro DOMAIN/s: Splicing factor, suppressor of white apricot (InterPro:IPR019147).	CLK4-associating serine/arginine-rich protein;(source:Araport11)
2.54079e-207	0.818843	0.539	0.212	1.3658e-202	2	Ghir_D11G029150	AT3G05500	Symbols: | Rubber elongation factor protein (REF)	;Encodes a protein that associates with lipid droplet surfaces and shares sequence homology with family of small rubber particle proteins;
2.66475e-198	0.689214	0.762	0.39	1.43244e-193	2	Ghir_A12G027330	AT5G52160	Symbols: | Bifunctional inhibitor/lipid-transfer protein/seed storage 2S albumin superfamily protein	Bifunctional inhibitor/lipid-transfer protein/seed storage 2S albumin superfamily proteinBifunctional inhibitor/lipid-transfer protein/seed storage 2S albumin superfamily protein;(source:Araport11)
2.23262e-196	0.673591	0.705	0.337	1.20014e-191	2	Ghir_D07G022540	AT3G22970	Symbols: | Protein of unknown function (DUF506)	Derives_from AT3G22970;(source:Araport11)
2.34114e-196	0.642811	0.353	0.111	1.25848e-191	2	Ghir_A04G000280	AT5G56110	Symbols: AtMYB103, ATMYB80, MYB103, MS188 | myb domain protein 103	myb domain protein 103;Encodes a member of the R2R3 MYB transcription factor gene family that is required for anther development by regulation tapetum development, callose dissolution and exine formation;
7.0394e-196	0.637363	0.791	0.407	3.78403e-191	2	Ghir_A01G011870	AT4G02570	Symbols: ATCUL1, CUL1, AXR6 | cullin 1	cullin 1;Encodes a cullin that is a component of SCF ubiquitin ligase complexes involved in mediating responses to auxin and jasmonic acid;
1.57115e-190	0.599582	0.752	0.38	8.44569e-186	2	Ghir_D10G023480	AT3G09120	Symbols: | Protein of unknown function (DUF674)	Protein of unknown function (DUF674)hypothetical protein (DUF674);(source:Araport11)
2.42238e-189	0.590635	0.677	0.311	1.30215e-184	2	Ghir_D02G010380	AT5G42400	Symbols: ATXR7, SDG25 | SET domain protein 25	;Encodes ATXR7 (ARABIDOPSIS TRITHORAX-RELATED7), required for histone H3-K4 methylation and for transcriptional activation of Flowering Locus C;
4.2857e-189	0.861326	0.62	0.296	2.30378e-184	2	Ghir_D02G013650	AT3G25570	Symbols: | Adenosylmethionine decarboxylase family protein	;S-adenosylmethionine decarboxylase family member;
4.67114e-186	0.627046	0.777	0.412	2.51097e-181	2	Ghir_A10G017250	AT1G10240	Symbols: FRS11 | FAR1-related sequence 11	FAR1-related sequence 11;(source:Araport11)
1.78424e-185	0.615296	0.516	0.211	9.59119e-181	2	Ghir_A08G012490	AT3G62910	Symbols: APG3 | Peptide chain release factor 1	Peptide chain release factor 1;Encodes a plastid-localized ribosome release factor 1 that is essential in chloroplast development;
2.30733e-182	0.593183	0.774	0.406	1.24031e-177	2	Ghir_A08G021650	AT4G11420	Symbols: EIF3A, ATEIF3A-1, EIF3A-1, ATTIF3A1, TIF3A1 | eukaryotic translation initiation factor 3A	eukaryotic translation initiation factor 3A;Encodes a subunit of eukaryotic initiation factor 3 (eIF3), a multisubunit complex that is required for binding of mRNA to 40 S ribosomal subunits, stabilization of ternary complex binding to 40 S subunits, and dissociation of 40 and 60 S subunits;
1.2053e-178	0.811846	0.659	0.339	6.47909e-174	2	Ghir_A12G009920	AT2G43020	Symbols: ATPAO2, PAO2 | polyamine oxidase 2	Derives_from AT2G43020;(source:Araport11)
8.49196e-177	0.703653	0.43	0.163	4.56485e-172	2	Ghir_A03G012000	AT2G03800	Symbols: GEK1 | D-aminoacyl-tRNA deacylases	;encodes a D-aminoacyl-tRNA deacylase;
4.88919e-174	0.603033	0.77	0.403	2.62819e-169	2	Ghir_D02G002430	AT3G23900	Symbols: | RNA recognition motif (RRM)-containing protein	;Physically interacts with, and promotes canonical splicing of, transcripts encoding defense signaling proteins, including the key negative regulator of pattern recognition receptor signaling complexes, CALCIUM-DEPENDENT PROTEIN KINASE 28 (CPK28);
1.24499e-172	0.896728	0.47	0.197	6.69244e-168	2	Ghir_D09G016290	AT5G02620	Symbols: ANK1, ATANK1 | ankyrin-like1	;Encodes a member of the ankyrin repeat protein;
1.42313e-170	0.805819	0.594	0.284	7.65003e-166	2	Ghir_D07G009050	AT3G22240	Symbols: | unknown protein; BEST Arabidopsis thaliana protein match is: unknown protein (TAIR:AT3G22235.2); Has 177 Blast hits to 177 proteins in 14 species: Archae - 0; Bacteria - 0; Metazoa - 0; Fungi - 0; Plants - 177; Viruses - 0; Other Eukaryotes - 0 (source: NCBI BLink).	cysteine-rich/transmembrane domain PCC1-like protein;(source:Araport11)
7.48315e-168	0.587207	0.776	0.428	4.02257e-163	2	Ghir_D02G016960	AT1G60200	Symbols: | splicing factor PWI domain-containing protein / RNA recognition motif (RRM)-containing protein	;RBM25 is an alternative splicing factor involved in mediation of abiotic stress response and ABA response;
4.09001e-167	0.674237	0.498	0.212	2.19859e-162	2	Ghir_D09G024070	AT3G17000	Symbols: UBC32 | ubiquitin-conjugating enzyme 32	ubiquitin-conjugating enzyme 32;Group XIV ubiquitin-conjugating enzyme that functions negative regulation of drought stress;
6.35248e-165	0.597022	0.749	0.394	3.41478e-160	2	Ghir_D08G018860	NoHits
1.45416e-164	0.678761	0.726	0.388	7.81683e-160	2	Ghir_D12G021940	AT5G46910	Symbols: | Transcription factor jumonji (jmj) family protein / zinc finger (C5HC2 type) family protein	;H3K27me3 demethylase involved in temperature and photoperiod dependent repressing of flowering;
1.04646e-157	0.645791	0.419	0.165	5.62525e-153	2	Ghir_A12G017840	AT4G39670	Symbols: | Glycolipid transfer protein (GLTP) family protein	Glycolipid transfer protein (GLTP) family proteinGlycolipid transfer protein (GLTP) family protein;(source:Araport11)
1.74038e-151	0.690295	0.749	0.45	9.35542e-147	2	Ghir_A08G025770	AT2G19600	Symbols: ATKEA4, KEA4 | K+ efflux antiporter 4	K+ efflux antiporter 4;member of Putative potassium proton antiporter family;K+ efflux antiporter 4;(source:Araport11)
2.97718e-149	0.608182	0.713	0.404	1.60038e-144	2	Ghir_D07G018410	AT2G32970	Symbols: | unknown protein; FUNCTIONS IN: molecular_function unknown; INVOLVED IN: biological_process unknown; LOCATED IN: cellular_component unknown; EXPRESSED IN: 24 plant structures; EXPRESSED DURING: 15 growth stages.	G1/S-specific cyclin-E protein;(source:Araport11)
2.97464e-147	0.581656	0.864	0.598	1.59902e-142	2	Ghir_A08G020530	NoHits
2.08536e-143	0.653244	0.702	0.39	1.12098e-138	2	Ghir_A12G019160	AT5G61210	Symbols: SNAP33, ATSNAP33, SNP33, ATSNAP33B | soluble N-ethylmaleimide-sensitive factor adaptor protein 33	;membrane localized t-SNARE SNAP25 homologue, probably involved in cytokinesis and cell plate formationThe mRNA is cell-to-cell mobile;
1.2567e-130	0.722414	0.687	0.378	6.75541e-126	2	Ghir_D10G001870	AT5G15170	Symbols: TDP1 | tyrosyl-DNA phosphodiesterase-related	tyrosyl-DNA phosphodiesterase-related;Tyrosyl-DNA phosphodiesterase 1 involved in DNA repair;
6.07779e-129	0.75186	0.719	0.436	3.26711e-124	2	Ghir_D12G009740	AT2G43020	Symbols: ATPAO2, PAO2 | polyamine oxidase 2	Derives_from AT2G43020;(source:Araport11)
2.16179e-125	0.707612	0.806	0.607	1.16207e-120	2	Ghir_A08G015780	NoHits
1.63768e-123	0.690362	0.587	0.325	8.80335e-119	2	Ghir_A03G004220	AT2G27080	Symbols: | Late embryogenesis abundant (LEA) hydroxyproline-rich glycoprotein family	Late embryogenesis abundant (LEA) hydroxyproline-rich glycoprotein familyLate embryogenesis abundant (LEA) hydroxyproline-rich glycoprotein family;(source:Araport11)
1.06689e-90	0.688306	0.49	0.257	5.73508e-86	2	Ghir_A11G028970	AT3G05500	Symbols: | Rubber elongation factor protein (REF)	;Encodes a protein that associates with lipid droplet surfaces and shares sequence homology with family of small rubber particle proteins;
0	2.15634	0.818	0.267	0	3	Ghir_A08G004050	AT1G13280	Symbols: AOC4 | allene oxide cyclase 4	allene oxide cyclase 4;Encodes allene oxide cyclase;
0	1.9054	0.766	0.234	0	3	Ghir_D11G002800	AT4G16760	Symbols: ACX1, ATACX1 | acyl-CoA oxidase 1	acyl-CoA oxidase 1;Encodes a medium to long-chain acyl-CoA oxidase;
0	1.85416	0.565	0.154	0	3	Ghir_A05G004510	AT5G11790	Symbols: NDL2 | N-MYC downregulated-like 2	;Plays a role in dehydration stress response;
0	1.82973	0.625	0.147	0	3	Ghir_A08G004030	AT1G13280	Symbols: AOC4 | allene oxide cyclase 4	allene oxide cyclase 4;Encodes allene oxide cyclase;
0	1.82809	0.754	0.24	0	3	Ghir_D08G004260	AT1G13280	Symbols: AOC4 | allene oxide cyclase 4	allene oxide cyclase 4;Encodes allene oxide cyclase;
0	1.76893	0.872	0.481	0	3	Ghir_A01G015290	AT1G10760	Symbols: SEX1, SOP1, SOP, GWD1, GWD | Pyruvate phosphate dikinase, PEP/pyruvate binding domain	;Encodes an &#945;-glucan, water dikinase required for starch degradation;
0	1.69955	0.563	0.127	0	3	Ghir_D02G017450	AT1G59640	Symbols: ZCW32, BPE, BPEp | BIG PETAL P	BIG PETAL P;A basic helix-loop-helix encoding gene (BIGPETAL, BPE) involved in the control of petal size;
0	1.69442	0.605	0.155	0	3	Ghir_A08G004040	AT1G13280	Symbols: AOC4 | allene oxide cyclase 4	allene oxide cyclase 4;Encodes allene oxide cyclase;
0	1.64363	0.744	0.351	0	3	Ghir_D05G005540	AT5G57990	Symbols: UBP23 | ubiquitin-specific protease 23	ubiquitin-specific protease 23;Encodes a ubiquitin-specific protease;
0	1.62083	0.601	0.184	0	3	Ghir_A12G016650	AT3G19830	Symbols: NTMC2TYPE5.2, NTMC2T5.2 | Calcium-dependent lipid-binding (CaLB domain) family protein	Calcium-dependent lipid-binding (CaLB domain) family protein;(source:Araport11)
0	1.60435	0.766	0.32	0	3	Ghir_A04G009960	AT5G05580	Symbols: FAD8 | fatty acid desaturase 8	fatty acid desaturase 8;Encodes a temperature sensitive plastidic fatty acid desaturase;
0	1.59144	0.732	0.272	0	3	Ghir_D03G002880	AT5G67480	Symbols: BT4 | BTB and TAZ domain protein 4	;BTB and TAZ domain protein;
0	1.57852	0.82	0.391	0	3	Ghir_D13G013270	AT4G09510	Symbols: CINV2 | cytosolic invertase 2	cytosolic invertase 2;CINV2 appears to function as a neutral invertase based on the phenotype of a cinv1(AT1G35580)/cinv2 double mutant;
0	1.56916	0.572	0.177	0	3	Ghir_A07G017950	AT5G35735	Symbols: | Auxin-responsive family protein	Auxin-responsive family proteinAuxin-responsive family protein;(source:Araport11)
0	1.54442	0.77	0.304	0	3	Ghir_D02G008050	AT1G01720	Symbols: ATAF1, ANAC002 | NAC (No Apical Meristem) domain transcriptional regulator superfamily protein	NAC (No Apical Meristem) domain transcriptional regulator superfamily protein;Belongs to a large family of putative transcriptional activators with NAC domain;
0	1.538	0.791	0.392	0	3	Ghir_A08G018910	AT3G48990	Symbols: | AMP-dependent synthetase and ligase family protein	AMP-dependent synthetase and ligase family protein;Encodes an oxalyl-CoA synthetase and is required for oxalate degradation, for normal seed development, and for defense against an oxalate-producing fungal pathogen;
0	1.48984	0.732	0.318	0	3	Ghir_A09G022610	AT5G01850	Symbols: | Protein kinase superfamily protein	Protein kinase superfamily protein;(source:Araport11)
0	1.46377	0.612	0.212	0	3	Ghir_A13G019660	AT4G30950	Symbols: FAD6, FADC, SFD4 | fatty acid desaturase 6	fatty acid desaturase 6;Chloroplastic enzyme responsible for the synthesis of 16:2 and 18:2 fatty acids from galactolipids, sulpholipids and phosphatidylglycerol;
0	1.39701	0.542	0.156	0	3	Ghir_A10G007480	AT1G80300	Symbols: NTT1, ATNTT1 | nucleotide transporter 1	nucleotide transporter 1;Encodes an ATP/ADP transporter;
7.43761e-306	1.32306	0.483	0.128	3.99809e-301	3	Ghir_A02G019330	AT2G17220	Symbols: | Protein kinase superfamily protein	Protein kinase superfamily protein;Encodes a putative serine/threonine-specific protein kinase kin3;
8.18746e-299	1.40356	0.79	0.385	4.40117e-294	3	Ghir_A03G010970	AT1G13340	Symbols: | Regulator of Vps4 activity in the MVB pathway protein	Regulator of Vps4 activity in the MVB pathway proteinRegulator of Vps4 activity in the MVB pathway protein;(source:Araport11)
2.40154e-288	1.37366	0.759	0.364	1.29095e-283	3	Ghir_D10G019570	AT1G15460	Symbols: ATBOR4, BOR4 | HCO3- transporter family	;Encodes a efflux-type boron transporter;
4.43609e-283	1.2947	0.878	0.576	2.38462e-278	3	Ghir_A13G012660	AT4G09510	Symbols: CINV2 | cytosolic invertase 2	cytosolic invertase 2;CINV2 appears to function as a neutral invertase based on the phenotype of a cinv1(AT1G35580)/cinv2 double mutant;
8.35824e-278	1.31556	0.488	0.144	4.49297e-273	3	Ghir_D10G019250	AT5G49520	Symbols: WRKY48, ATWRKY48 | WRKY DNA-binding protein 48	WRKY DNA-binding protein 48;Encodes WRKY48, a member of the WRKY Transcription Factor;
5.5761e-271	1.41082	0.583	0.205	2.99743e-266	3	Ghir_D05G028880	AT1G12710	Symbols: AtPP2-A12, PP2-A12 | phloem protein 2-A12	;This gene is predicted to encode a protein with a PP2 domain;
7.61631e-260	1.55187	0.657	0.309	4.09415e-255	3	Ghir_A03G018600	AT1G21070	Symbols: | Nucleotide-sugar transporter family protein	Nucleotide-sugar transporter family proteinNucleotide-sugar transporter family protein;(source:Araport11)
2.28377e-257	1.2757	0.805	0.447	1.22764e-252	3	Ghir_D10G006080	AT1G17420	Symbols: LOX3 | lipoxygenase 3	lipoxygenase 3;LOX3 encode a Lipoxygenase;
1.03798e-252	1.24535	0.701	0.311	5.57968e-248	3	Ghir_D05G003720	AT1G19180	Symbols: JAZ1, TIFY10A | jasmonate-zim-domain protein 1	;JAZ1 is a nuclear-localized protein involved in jasmonate signaling;
3.63775e-252	1.58579	0.464	0.141	1.95547e-247	3	Ghir_A01G001280	AT5G64120	Symbols: | Peroxidase superfamily protein	Peroxidase superfamily protein;Encodes a cell wall bound peroxidase that is induced by hypo-osmolarity and is involved in the lignification of cell walls;
2.11817e-248	1.37547	0.53	0.193	1.13862e-243	3	Ghir_D12G016900	AT3G19830	Symbols: NTMC2TYPE5.2, NTMC2T5.2 | Calcium-dependent lipid-binding (CaLB domain) family protein	Calcium-dependent lipid-binding (CaLB domain) family protein;(source:Araport11)
1.05004e-247	1.22849	0.469	0.148	5.64451e-243	3	Ghir_D12G015830	AT1G70520	Symbols: CRK2 | cysteine-rich RLK (RECEPTOR-like protein kinase) 2	cysteine-rich RLK (RECEPTOR-like protein kinase) 2;Encodes a cysteine-rich receptor-like protein kinase;
5.68084e-243	1.46814	0.488	0.163	3.05374e-238	3	Ghir_A10G017920	AT3G06500	Symbols: | Plant neutral invertase family protein	;Encodes an alkaline/neutral invertase which localizes in mitochondria;
5.2263e-242	1.18113	0.529	0.177	2.8094e-237	3	Ghir_D07G018200	AT5G35735	Symbols: | Auxin-responsive family protein	Auxin-responsive family proteinAuxin-responsive family protein;(source:Araport11)
1.3934e-234	1.21109	0.587	0.224	7.49022e-230	3	Ghir_A05G039480	AT5G08790	Symbols: ATAF2, anac081 | NAC (No Apical Meristem) domain transcriptional regulator superfamily protein	NAC (No Apical Meristem) domain transcriptional regulator superfamily protein;induced by wounding, belongs to a large family of putative transcriptional activators with NAC domain;
4.71334e-227	1.14404	0.556	0.207	2.53365e-222	3	Ghir_D13G004780	AT4G34350	Symbols: CLB6, ISPH, HDR | 4-hydroxy-3-methylbut-2-enyl diphosphate reductase	4-hydroxy-3-methylbut-2-enyl diphosphate reductase;Arabidopsis ISPH is involved in the plastid nonmevalonate pathway of isoprenoid biosynthesis;
4.91222e-226	1.25396	0.589	0.234	2.64056e-221	3	Ghir_D05G025040	AT1G71697	Symbols: ATCK1, CK, CK1 | choline kinase 1	choline kinase 1;Encodes choline kinase;
1.40595e-225	1.27191	0.543	0.204	7.5577e-221	3	Ghir_D11G001800	AT1G64720	Symbols: CP5 | Polyketide cyclase/dehydrase and lipid transport superfamily protein	Polyketide cyclase/dehydrase and lipid transport superfamily protein;membrane related protein CP5;Polyketide cyclase/dehydrase and lipid transport superfamily protein;(source:Araport11)
2.69602e-225	1.3532	0.531	0.203	1.44925e-220	3	Ghir_D04G014170	AT5G05580	Symbols: FAD8 | fatty acid desaturase 8	fatty acid desaturase 8;Encodes a temperature sensitive plastidic fatty acid desaturase;
4.11212e-216	1.36219	0.542	0.219	2.21047e-211	3	Ghir_A08G013120	AT3G62010	Symbols: | unknown protein; LOCATED IN: cellular_component unknown; EXPRESSED IN: 23 plant structures; EXPRESSED DURING: 15 growth stages; Has 553 Blast hits to 216 proteins in 93 species: Archae - 0; Bacteria - 124; Metazoa - 193; Fungi - 58; Plants - 108; Viruses - 0; Other Eukaryotes - 70 (source: NCBI BLink).	metal ion-binding protein;(source:Araport11)
1.69447e-213	1.30718	0.558	0.22	9.1086e-209	3	Ghir_A09G017580	AT5G01600	Symbols: ATFER1, FER1 | ferretin 1	ferretin 1;Encodes a ferretin protein that is targeted to the chloroplast;
7.17516e-213	1.06557	0.524	0.19	3.85701e-208	3	Ghir_A10G005330	AT1G72450	Symbols: JAZ6, TIFY11B | jasmonate-zim-domain protein 6	;JAZ6 transcript levels rise in response to a jasmonate stimulus and a GFP:JAZ6 fusion protein localizes to the nucleus;
7.33258e-213	1.46414	0.533	0.211	3.94163e-208	3	Ghir_D05G004620	AT5G11790	Symbols: NDL2 | N-MYC downregulated-like 2	;Plays a role in dehydration stress response;
9.92958e-208	1.09275	0.605	0.249	5.33764e-203	3	Ghir_A05G014360	AT1G72450	Symbols: JAZ6, TIFY11B | jasmonate-zim-domain protein 6	;JAZ6 transcript levels rise in response to a jasmonate stimulus and a GFP:JAZ6 fusion protein localizes to the nucleus;
2.45224e-206	1.36783	0.438	0.15	1.3182e-201	3	Ghir_D01G014640	AT1G24100	Symbols: UGT74B1 | UDP-glucosyl transferase 74B1	UDP-glucosyl transferase 74B1;Encodes a UDP-glucose:thiohydroximate S-glucosyltransferase, involved in glucosinolate biosynthesis;UDP-glucosyl transferase 74B1;(source:Araport11)
7.66983e-202	1.29349	0.589	0.261	4.12292e-197	3	Ghir_A08G013420	AT2G46370	Symbols: JAR1 | Auxin-responsive GH3 family protein	Auxin-responsive GH3 family protein;Encodes a jasmonate-amido synthetase that is a member of the GH3 family of proteins;
2.9122e-198	1.17023	0.77	0.441	1.56545e-193	3	Ghir_D02G011890	AT1G13340	Symbols: | Regulator of Vps4 activity in the MVB pathway protein	Regulator of Vps4 activity in the MVB pathway proteinRegulator of Vps4 activity in the MVB pathway protein;(source:Araport11)
1.22565e-197	1.06582	0.756	0.432	6.5885e-193	3	Ghir_A08G004370	AT3G62260	Symbols: | Protein phosphatase 2C family protein	;Type 2C protein phosphatase (PP2C) which negatively regulates AtHKT1;1 activity and thus determines systemic Na+ allocation during salt stress;
3.26756e-193	1.25529	0.374	0.112	1.75648e-188	3	Ghir_D08G019810	AT3G48990	Symbols: | AMP-dependent synthetase and ligase family protein	AMP-dependent synthetase and ligase family protein;Encodes an oxalyl-CoA synthetase and is required for oxalate degradation, for normal seed development, and for defense against an oxalate-producing fungal pathogen;
7.81055e-188	1.31781	0.52	0.225	4.19856e-183	3	Ghir_D13G020400	AT4G30950	Symbols: FAD6, FADC, SFD4 | fatty acid desaturase 6	fatty acid desaturase 6;Chloroplastic enzyme responsible for the synthesis of 16:2 and 18:2 fatty acids from galactolipids, sulpholipids and phosphatidylglycerol;
1.07103e-185	1.10222	0.562	0.248	5.75735e-181	3	Ghir_D12G002870	AT2G21620	Symbols: RD2 | Adenine nucleotide alpha hydrolases-like superfamily protein	Adenine nucleotide alpha hydrolases-like superfamily protein;Encodes gene that is induced in response to desiccation; mRNA expression is seen 10 and 24 hrs after start of desiccation treatment;
2.93877e-185	1.05877	0.511	0.201	1.57973e-180	3	Ghir_A13G021140	AT3G15630	Symbols: | unknown protein; FUNCTIONS IN: molecular_function unknown; INVOLVED IN: biological_process unknown; LOCATED IN: chloroplast; EXPRESSED IN: 24 plant structures; EXPRESSED DURING: 15 growth stages; BEST Arabidopsis thaliana protein match is: unknown protein (TAIR:AT1G52720); Has 61 Blast hits to 61 proteins in 13 species: Archae - 0; Bacteria - 0; Metazoa - 0; Fungi - 0; Plants - 61; Vir…	plant/protein;(source:Araport11)
1.85109e-184	1.08438	0.386	0.121	9.95053e-180	3	Ghir_D05G015030	AT1G30135	Symbols: JAZ8, TIFY5A | jasmonate-zim-domain protein 8	jasmonate-zim-domain protein 8jasmonate-zim-domain protein 8;(source:Araport11)
3.59984e-184	1.11427	0.475	0.175	1.9351e-179	3	Ghir_A05G001490	AT2G11520	Symbols: CRCK3 | calmodulin-binding receptor-like cytoplasmic kinase 3	calmodulin-binding receptor-like cytoplasmic kinase 3;high overall homology to CRCK1;calmodulin-binding receptor-like cytoplasmic kinase 3;(source:Araport11)
6.00527e-183	1.02028	0.721	0.378	3.22813e-178	3	Ghir_D07G012450	AT1G01800	Symbols: | NAD(P)-binding Rossmann-fold superfamily protein	NAD(P)-binding Rossmann-fold superfamily proteinNAD(P)-binding Rossmann-fold superfamily protein;(source:Araport11)
2.19069e-182	1.03127	0.723	0.402	1.17761e-177	3	Ghir_A02G007630	AT1G44130	Symbols: | Eukaryotic aspartyl protease family protein	Eukaryotic aspartyl protease family proteinEukaryotic aspartyl protease family protein;(source:Araport11)
1.23099e-180	1.01967	0.349	0.103	6.61717e-176	3	Ghir_A05G003470	AT2G06050	Symbols: OPR3 | oxophytodienoate-reductase 3	oxophytodienoate-reductase 3;Encodes a 12-oxophytodienoate reductase that is required for jasmonate biosynthesis;
2.97337e-179	1.00155	0.444	0.16	1.59833e-174	3	Ghir_D06G004850	AT1G01720	Symbols: ATAF1, ANAC002 | NAC (No Apical Meristem) domain transcriptional regulator superfamily protein	NAC (No Apical Meristem) domain transcriptional regulator superfamily protein;Belongs to a large family of putative transcriptional activators with NAC domain;
6.81094e-177	1.00415	0.37	0.117	3.66122e-172	3	Ghir_A13G020960	AT3G24530	Symbols: | AAA-type ATPase family protein / ankyrin repeat family protein	AAA-type ATPase family protein / ankyrin repeat family protein;(source:Araport11)
2.05458e-174	1.03778	0.496	0.194	1.10444e-169	3	Ghir_D05G018760	AT1G60420	Symbols: | DC1 domain-containing protein	DC1 domain-containing protein;Reduce transmission through pollen;
3.53519e-174	1.03727	0.546	0.237	1.90034e-169	3	Ghir_A13G004670	AT4G34350	Symbols: CLB6, ISPH, HDR | 4-hydroxy-3-methylbut-2-enyl diphosphate reductase	4-hydroxy-3-methylbut-2-enyl diphosphate reductase;Arabidopsis ISPH is involved in the plastid nonmevalonate pathway of isoprenoid biosynthesis;
6.69533e-172	0.964471	0.854	0.61	3.59907e-167	3	Ghir_A06G008280	AT1G19180	Symbols: JAZ1, TIFY10A | jasmonate-zim-domain protein 1	;JAZ1 is a nuclear-localized protein involved in jasmonate signaling;
1.05696e-170	1.09938	0.547	0.243	5.6817e-166	3	Ghir_A05G039410	AT3G52430	Symbols: PAD4, ATPAD4 | alpha/beta-Hydrolases superfamily protein	alpha/beta-Hydrolases superfamily protein;Encodes a lipase-like gene that is important for salicylic acid signaling and function in resistance (R) gene-mediated and basal plant disease resistance;
2.45948e-167	0.922125	0.36	0.112	1.3221e-162	3	Ghir_D09G012710	AT5G12480	Symbols: CPK7 | calmodulin-domain protein kinase 7	calmodulin-domain protein kinase 7;calmodulin-domain protein kinase CDPK isoform 7 (CPK7);calmodulin-domain protein kinase 7;(source:Araport11)
8.74978e-165	0.961966	0.423	0.153	4.70344e-160	3	Ghir_D01G002120	AT2G33500	Symbols: | B-box type zinc finger protein with CCT domain	B-box type zinc finger protein with CCT domainB-box type zinc finger protein with CCT domain-containing protein;(source:Araport11)
9.8925e-165	1.03898	0.609	0.295	5.31771e-160	3	Ghir_A05G026340	AT5G47910	Symbols: RBOHD, ATRBOHD | respiratory burst oxidase homologue D	respiratory burst oxidase homologue D;NADPH/respiratory burst oxidase protein D (RbohD);
1.06279e-163	1.33972	0.456	0.191	5.71301e-159	3	Ghir_D05G005180	AT2G25737	Symbols: | Sulfite exporter TauE/SafE family protein	Sulfite exporter TauE/SafE family protein;(source:Araport11)
3.82023e-163	1.04183	0.583	0.28	2.05357e-158	3	Ghir_D02G006290	AT3G17390	Symbols: MTO3, SAMS3, MAT4 | S-adenosylmethionine synthetase family protein	S-adenosylmethionine synthetase family protein;S-adenosylmethionine synthetase;S-adenosylmethionine synthetase family protein;(source:Araport11)
2.18756e-162	1.18417	0.6	0.314	1.17592e-157	3	Ghir_D04G015500	AT4G28300	Symbols: | Protein of unknown function (DUF1421)	Protein of unknown function (DUF1421);Encodes a protein with 13;
2.85011e-162	1.10513	0.693	0.39	1.53208e-157	3	Ghir_D08G006850	AT5G43700	Symbols: ATAUX2-11, IAA4 | AUX/IAA transcriptional regulator family protein	AUX/IAA transcriptional regulator family protein;Auxin inducible protein similar to transcription factors;
2.41055e-161	1.01721	0.345	0.107	1.29579e-156	3	Ghir_D06G009460	AT1G55110	Symbols: AtIDD7, IDD7 | indeterminate(ID)-domain 7	indeterminate(ID)-domain 7;(source:Araport11)
5.60546e-160	1.01916	0.511	0.218	3.01322e-155	3	Ghir_A05G014240	AT3G14205	Symbols: | Phosphoinositide phosphatase family protein	Phosphoinositide phosphatase family protein;(source:Araport11)
5.77591e-160	0.973245	0.563	0.26	3.10484e-155	3	Ghir_A06G004800	AT1G01720	Symbols: ATAF1, ANAC002 | NAC (No Apical Meristem) domain transcriptional regulator superfamily protein	NAC (No Apical Meristem) domain transcriptional regulator superfamily protein;Belongs to a large family of putative transcriptional activators with NAC domain;
1.62342e-159	1.10046	0.533	0.254	8.7267e-155	3	Ghir_D11G002860	AT1G02130	Symbols: ATRAB1B, ARA5, ARA-5, ATRABD2A, RABD2A, RA-5 | RAS 5	RAS 5;Belongs to the Rab1 GTPase subfamily;
3.91612e-158	0.827572	0.335	0.102	2.10511e-153	3	Ghir_D08G026770	AT1G19180	Symbols: JAZ1, TIFY10A | jasmonate-zim-domain protein 1	;JAZ1 is a nuclear-localized protein involved in jasmonate signaling;
3.91839e-158	1.02538	0.64	0.351	2.10633e-153	3	Ghir_D11G009910	AT3G61540	Symbols: | alpha/beta-Hydrolases superfamily protein	alpha/beta-Hydrolases superfamily proteinalpha/beta-Hydrolases superfamily protein;(source:Araport11)
5.5075e-155	0.979126	0.578	0.267	2.96056e-150	3	Ghir_D03G000230	AT2G17220	Symbols: | Protein kinase superfamily protein	Protein kinase superfamily protein;Encodes a putative serine/threonine-specific protein kinase kin3;
8.95531e-155	0.947805	0.526	0.231	4.81393e-150	3	Ghir_D12G018650	AT1G26150	Symbols: ATPERK10, PERK10 | proline-rich extensin-like receptor kinase 10	;Encodes a member of the proline-rich extensin-like receptor kinase (PERK) family;
1.94393e-154	1.08816	0.662	0.376	1.04496e-149	3	Ghir_A08G006730	AT5G43700	Symbols: ATAUX2-11, IAA4 | AUX/IAA transcriptional regulator family protein	AUX/IAA transcriptional regulator family protein;Auxin inducible protein similar to transcription factors;
4.1498e-154	0.968057	0.593	0.29	2.23072e-149	3	Ghir_D05G037290	AT1G50600	Symbols: SCL5 | scarecrow-like 5	;Encodes a scarecrow-like protein (SCL5);
4.41775e-154	0.94455	0.372	0.127	2.37476e-149	3	Ghir_D02G010170	AT1G20510	Symbols: OPCL1 | OPC-8:0 CoA ligase1	OPC-8:0 CoA ligase1;(source:Araport11)
9.67321e-154	1.15501	0.393	0.149	5.19983e-149	3	Ghir_D11G027810	AT5G28050	Symbols: | Cytidine/deoxycytidylate deaminase family protein	Cytidine/deoxycytidylate deaminase family protein;(source:Araport11)
9.95288e-150	1.0861	0.475	0.202	5.35017e-145	3	Ghir_D12G022800	AT4G16780	Symbols: ATHB-2, HAT4, ATHB2, HB-2 | homeobox protein 2	homeobox protein 2;Encodes a homeodomain-leucine zipper protein that is rapidly and strongly induced by changes in the ratio of red to far-red light;
8.38959e-149	0.996829	0.602	0.296	4.50983e-144	3	Ghir_D09G021860	AT5G01850	Symbols: | Protein kinase superfamily protein	Protein kinase superfamily protein;(source:Araport11)
7.73091e-148	0.924454	0.467	0.188	4.15575e-143	3	Ghir_A05G000190	AT2G06925	Symbols: ATSPLA2-ALPHA, PLA2-ALPHA | Phospholipase A2 family protein	;Encodes a secretory phospholipase A2 enzyme, which specifically hydrolyzes the sn-2 position of phospholipids;
9.43508e-148	1.05213	0.603	0.313	5.07183e-143	3	Ghir_D10G019460	AT3G06500	Symbols: | Plant neutral invertase family protein	;Encodes an alkaline/neutral invertase which localizes in mitochondria;
1.07859e-147	0.951641	0.601	0.301	5.79794e-143	3	Ghir_A13G021240	AT5G20190	Symbols: | Tetratricopeptide repeat (TPR)-like superfamily protein	Tetratricopeptide repeat (TPR)-like superfamily proteinTetratricopeptide repeat (TPR)-like superfamily protein;(source:Araport11)
1.89957e-147	1.05917	0.725	0.449	1.02112e-142	3	Ghir_A09G010460	AT3G44350	Symbols: anac061, NAC061 | NAC domain containing protein 61	NAC domain containing protein 61NAC domain containing protein 61;(source:Araport11)
1.1055e-145	1.14382	0.476	0.214	5.94261e-141	3	Ghir_A08G019020	AT4G11600	Symbols: ATGPX6, PHGPX, LSC803, GPX6 | glutathione peroxidase 6	glutathione peroxidase 6;Encodes glutathione peroxidase;
2.04736e-144	0.781865	0.326	0.102	1.10056e-139	3	Ghir_D11G014290	AT1G04120	Symbols: ATMRP5, MRP5, ATABCC5, ABCC5 | multidrug resistance-associated protein 5	;encodes a high-affinity inositol hexakisphosphate transporter that plays a role in guard cell signaling and phytate storage;
6.17422e-143	1.18216	0.56	0.281	3.31895e-138	3	Ghir_A12G024510	AT4G11280	Symbols: ACS6, ATACS6 | 1-aminocyclopropane-1-carboxylic acid (acc) synthase 6	1-aminocyclopropane-1-carboxylic acid (acc) synthase 6;encodes a a member of the 1-aminocyclopropane-1-carboxylate (ACC) synthase (S-adenosyl-L-methionine methylthioadenosine-lyase, EC 4;
3.36868e-142	1.1094	0.435	0.175	1.81083e-137	3	Ghir_D08G005660	AT1G05010	Symbols: EFE, ACO4, EAT1 | ethylene-forming enzyme	ethylene-forming enzyme;Encodes 1-aminocyclopropane-1-carboxylate oxidase;ethylene-forming enzyme;(source:Araport11)
2.10138e-137	1.03829	0.42	0.165	1.1296e-132	3	Ghir_A08G005530	AT1G05010	Symbols: EFE, ACO4, EAT1 | ethylene-forming enzyme	ethylene-forming enzyme;Encodes 1-aminocyclopropane-1-carboxylate oxidase;ethylene-forming enzyme;(source:Araport11)
5.84875e-137	0.981711	0.577	0.293	3.144e-132	3	Ghir_A05G023210	AT1G35720	Symbols: ANNAT1, OXY5, ATOXY5 | annexin 1	annexin 1;Encodes a member of the annexin gene family, a diverse, multigene family of calcium-dependent, membrane-binding proteins;
1.85309e-136	0.880873	0.608	0.311	9.96131e-132	3	Ghir_D13G000260	AT2G41430	Symbols: ERD15, LSR1, CID1 | dehydration-induced protein (ERD15)	dehydration-induced protein (ERD15);Encodes hydrophilic protein lacking Cys residues that is expressed in response to drought stress, light stress and treatment with plant-growth-promoting rhizobacteria (Paenibacillus polymyxa), possibly revealing a connection between responses to biotic and abiotic stress;
2.42981e-135	0.814265	0.331	0.111	1.30614e-130	3	Ghir_D11G035560	NoHits
6.07555e-135	0.982587	0.47	0.207	3.26591e-130	3	Ghir_A05G013230	AT4G21390	Symbols: B120 | S-locus lectin protein kinase family protein	S-locus lectin protein kinase family protein;(source:Araport11)
1.82638e-134	0.821821	0.703	0.428	9.81771e-130	3	Ghir_D06G008500	AT1G19180	Symbols: JAZ1, TIFY10A | jasmonate-zim-domain protein 1	;JAZ1 is a nuclear-localized protein involved in jasmonate signaling;
1.78701e-132	1.01692	0.426	0.185	9.60609e-128	3	Ghir_A03G018820	AT4G38250	Symbols: | Transmembrane amino acid transporter family protein	Transmembrane amino acid transporter family proteinTransmembrane amino acid transporter family protein;(source:Araport11)
5.7231e-132	1.00984	0.514	0.259	3.07645e-127	3	Ghir_A11G002860	AT1G02130	Symbols: ATRAB1B, ARA5, ARA-5, ATRABD2A, RABD2A, RA-5 | RAS 5	RAS 5;Belongs to the Rab1 GTPase subfamily;
5.22491e-131	0.878661	0.312	0.104	2.80865e-126	3	Ghir_A08G022310	AT4G14880	Symbols: OASA1, OLD3, CYTACS1 | O-acetylserine (thiol) lyase (OAS-TL) isoform A1	;Encodes a cytosolic isoform of cytosolic O-acetylserine(thiol)lyase, a key enzyme in cysteine biosynthesis and for the fixation of inorganic sulfide;
9.91524e-131	1.06991	0.668	0.402	5.32994e-126	3	Ghir_D09G010230	AT5G22380	Symbols: anac090, NAC090 | NAC domain containing protein 90	NAC domain containing protein 90NAC domain containing protein 90;(source:Araport11)
1.0633e-130	1.20158	0.468	0.233	5.71578e-126	3	Ghir_D02G019960	AT1G21070	Symbols: | Nucleotide-sugar transporter family protein	Nucleotide-sugar transporter family proteinNucleotide-sugar transporter family protein;(source:Araport11)
1.19311e-130	0.863688	0.307	0.101	6.41355e-126	3	Ghir_A02G007610	AT1G01720	Symbols: ATAF1, ANAC002 | NAC (No Apical Meristem) domain transcriptional regulator superfamily protein	NAC (No Apical Meristem) domain transcriptional regulator superfamily protein;Belongs to a large family of putative transcriptional activators with NAC domain;
3.22226e-130	1.04682	0.558	0.284	1.73213e-125	3	Ghir_A01G016470	AT1G76160	Symbols: sks5 | SKU5 similar 5	SKU5 similar 5SKU5 similar 5;(source:Araport11)
6.77791e-130	0.858638	0.54	0.26	3.64346e-125	3	Ghir_A06G022970	AT1G28370	Symbols: ERF11, ATERF11 | ERF domain protein 11	;encodes a member of the ERF (ethylene response factor) subfamily B-1 of ERF/AP2 transcription factor family;
1.00935e-129	1.01608	0.496	0.229	5.42578e-125	3	Ghir_D07G011480	AT2G27830	Symbols: | unknown protein; BEST Arabidopsis thaliana protein match is: unknown protein (TAIR:AT4G22758); Has 131 Blast hits to 131 proteins in 17 species: Archae - 0; Bacteria - 0; Metazoa - 0; Fungi - 0; Plants - 131; Viruses - 0; Other Eukaryotes - 0 (source: NCBI BLink).	hypothetical protein;(source:Araport11)
1.32832e-129	1.01747	0.714	0.502	7.1404e-125	3	Ghir_D12G026560	AT5G53300	Symbols: UBC10 | ubiquitin-conjugating enzyme 10	ubiquitin-conjugating enzyme 10;Encodes a ubiquitin conjugating enzyme;
2.21114e-128	0.916848	0.336	0.119	1.1886e-123	3	Ghir_D05G003600	AT2G06050	Symbols: OPR3 | oxophytodienoate-reductase 3	oxophytodienoate-reductase 3;Encodes a 12-oxophytodienoate reductase that is required for jasmonate biosynthesis;
1.36892e-126	0.908939	0.873	0.721	7.35862e-122	3	Ghir_A05G001000	AT5G23570	Symbols: SGS3, ATSGS3 | XS domain-containing protein / XS zinc finger domain-containing protein-related	;Required for posttranscriptional gene silencing and natural virus resistance;
2.39326e-126	0.871851	0.315	0.107	1.2865e-121	3	Ghir_D07G015550	AT4G00730	Symbols: ANL2, AHDP | Homeobox-leucine zipper family protein / lipid-binding START domain-containing protein	Homeobox-leucine zipper family protein / lipid-binding START domain-containing protein;Encodes a homeodomain protein of the HD-GLABRA2 group;
1.33111e-125	0.872281	0.469	0.21	7.15536e-121	3	Ghir_D04G013750	AT2G37980	Symbols: | O-fucosyltransferase family protein	O-fucosyltransferase family proteinO-fucosyltransferase family protein;(source:Araport11)
1.39964e-125	0.946634	0.566	0.293	7.52375e-121	3	Ghir_A05G012180	AT1G80920	Symbols: J8 | Chaperone DnaJ-domain superfamily protein	Chaperone DnaJ-domain superfamily protein;A nuclear encoded soluble protein found in the chloroplast stroma;
2.63125e-125	0.785914	0.315	0.107	1.41443e-120	3	Ghir_A11G014250	AT1G04120	Symbols: ATMRP5, MRP5, ATABCC5, ABCC5 | multidrug resistance-associated protein 5	;encodes a high-affinity inositol hexakisphosphate transporter that plays a role in guard cell signaling and phytate storage;
2.0829e-124	0.854978	0.308	0.105	1.11966e-119	3	Ghir_A02G009630	AT1G20510	Symbols: OPCL1 | OPC-8:0 CoA ligase1	OPC-8:0 CoA ligase1;(source:Araport11)
6.79302e-124	0.872639	0.372	0.148	3.65159e-119	3	Ghir_D05G021250	AT5G43100	Symbols: | Eukaryotic aspartyl protease family protein	Eukaryotic aspartyl protease family protein;(source:Araport11)
5.91598e-123	0.904121	0.396	0.167	3.18013e-118	3	Ghir_D05G032460	AT1G70480	Symbols: | Domain of unknown function (DUF220)	Domain of unknown function (DUF220);Protein residing in the chloroplast outer membrane, has channel-like properties facilitating the export of the jasmonate precursor 12-oxophytodienoic acid (OPDA) from the chloroplast;
8.73406e-123	0.899807	0.388	0.161	4.69499e-118	3	Ghir_D02G018140	AT5G13220	Symbols: JAZ10, TIFY9, JAS1 | jasmonate-zim-domain protein 10	;Encodes JAZ10, a member of the JASMONATE ZIM-domain (JAZ) proteins acting as repressors of jasmonate (JA) signaling;
1.53705e-122	0.77406	0.352	0.127	8.2624e-118	3	Ghir_D03G015180	AT5G60800	Symbols: | Heavy metal transport/detoxification superfamily protein	Heavy metal transport/detoxification superfamily protein Heavy metal transport/detoxification superfamily protein;(source:Araport11)
3.32105e-122	0.955237	0.54	0.264	1.78523e-117	3	Ghir_A12G026790	AT5G52740	Symbols: | Copper transport protein family	Copper transport protein family;(source:Araport11)
1.02878e-119	0.912782	0.446	0.2	5.5302e-115	3	Ghir_D09G021820	AT2G30360	Symbols: CIPK11, PKS5, SIP4, SNRK3.22 | SOS3-interacting protein 4	SOS3-interacting protein 4;Encodes a SOS2-like protein kinase that is a member of the CBL-interacting protein kinase family;
1.5162e-118	0.864648	0.377	0.155	8.15034e-114	3	Ghir_D08G005110	AT2G48110	Symbols: REF4, MED33B | reduced epidermal fluorescence 4	reduced epidermal fluorescence 4;Encodes a novel protein of unknown function with homologs in non-seed plants;
6.8086e-118	0.863089	0.649	0.389	3.65996e-113	3	Ghir_A12G026510	AT4G27960	Symbols: UBC9 | ubiquitin conjugating enzyme 9	ubiquitin conjugating enzyme 9;ubiquitin conjugating enzyme;ubiquitin conjugating enzyme 9;(source:Araport11)
1.5943e-117	0.75495	0.381	0.151	8.57017e-113	3	Ghir_D07G003500	AT5G25220	Symbols: KNAT3 | KNOTTED1-like homeobox gene 3	KNOTTED1-like homeobox gene 3;A member of class II knotted1-like homeobox gene family (together with KNAT4 and KNAT5);
4.62189e-117	0.900236	0.361	0.144	2.4845e-112	3	Ghir_A11G016500	AT2G32260	Symbols: ATCCT1, CCT1 | phosphorylcholine cytidylyltransferase	phosphorylcholine cytidylyltransferase;(source:Araport11)
1.69614e-116	0.763716	0.397	0.164	9.1176e-112	3	Ghir_A09G016120	NoHits
1.14166e-114	1.01802	0.544	0.289	6.13697e-110	3	Ghir_A07G022520	AT5G43700	Symbols: ATAUX2-11, IAA4 | AUX/IAA transcriptional regulator family protein	AUX/IAA transcriptional regulator family protein;Auxin inducible protein similar to transcription factors;
5.01854e-114	1.2045	0.361	0.15	2.69772e-109	3	Ghir_A06G007960	AT2G06050	Symbols: OPR3 | oxophytodienoate-reductase 3	oxophytodienoate-reductase 3;Encodes a 12-oxophytodienoate reductase that is required for jasmonate biosynthesis;
6.50159e-113	0.759704	0.431	0.189	3.49493e-108	3	Ghir_A03G003270	AT2G38470	Symbols: WRKY33, ATWRKY33 | WRKY DNA-binding protein 33	WRKY DNA-binding protein 33;Member of the plant WRKY transcription factor family;
1.35446e-112	0.889647	0.589	0.35	7.28092e-108	3	Ghir_A04G011160	AT4G28300	Symbols: | Protein of unknown function (DUF1421)	Protein of unknown function (DUF1421);Encodes a protein with 13;
1.26891e-111	0.756267	0.405	0.172	6.82101e-107	3	Ghir_A05G003600	AT1G19180	Symbols: JAZ1, TIFY10A | jasmonate-zim-domain protein 1	;JAZ1 is a nuclear-localized protein involved in jasmonate signaling;
1.30523e-111	0.879564	0.788	0.543	7.01626e-107	3	Ghir_A08G022380	AT1G60690	Symbols: | NAD(P)-linked oxidoreductase superfamily protein	NAD(P)-linked oxidoreductase superfamily proteinNAD(P)-linked oxidoreductase superfamily protein;(source:Araport11)
6.57452e-111	0.964004	0.415	0.183	3.53413e-106	3	Ghir_A08G008210	AT4G02380	Symbols: SAG21, AtLEA5 | senescence-associated gene 21	;Encodes AtLEA5 (late embryogenesis abundant like protein);
1.36159e-110	0.767394	0.679	0.432	7.31923e-106	3	Ghir_A06G016920	AT1G03370	Symbols: | C2 calcium/lipid-binding and GRAM domain containing protein	C2 calcium/lipid-binding and GRAM domain containing protein;(source:Araport11)
5.65527e-110	0.840453	0.456	0.212	3.03999e-105	3	Ghir_D05G011890	AT1G80920	Symbols: J8 | Chaperone DnaJ-domain superfamily protein	Chaperone DnaJ-domain superfamily protein;A nuclear encoded soluble protein found in the chloroplast stroma;
2.45167e-109	0.973861	0.541	0.293	1.31789e-104	3	Ghir_D07G022600	AT5G43700	Symbols: ATAUX2-11, IAA4 | AUX/IAA transcriptional regulator family protein	AUX/IAA transcriptional regulator family protein;Auxin inducible protein similar to transcription factors;
6.07291e-109	0.720452	0.549	0.274	3.26449e-104	3	Ghir_A02G003670	AT5G43700	Symbols: ATAUX2-11, IAA4 | AUX/IAA transcriptional regulator family protein	AUX/IAA transcriptional regulator family protein;Auxin inducible protein similar to transcription factors;
6.65665e-109	0.879167	0.504	0.266	3.57828e-104	3	Ghir_D02G017010	AT1G23820	Symbols: SPDS1 | spermidine synthase 1	spermidine synthase 1;Spermidine synthase;
3.48932e-107	0.821708	0.324	0.125	1.87568e-102	3	Ghir_A12G002480	AT3G19130	Symbols: ATRBP47B, RBP47B | RNA-binding protein 47B	RNA-binding protein 47B;RBP47B, is a component of the stress granule proteome and interacts with 2',3'-cAMP;
6.80109e-106	0.72681	0.547	0.281	3.65593e-101	3	Ghir_D03G015780	AT2G38470	Symbols: WRKY33, ATWRKY33 | WRKY DNA-binding protein 33	WRKY DNA-binding protein 33;Member of the plant WRKY transcription factor family;
5.63813e-105	0.907678	0.401	0.186	3.03078e-100	3	Ghir_D08G013820	AT3G62010	Symbols: | unknown protein; LOCATED IN: cellular_component unknown; EXPRESSED IN: 23 plant structures; EXPRESSED DURING: 15 growth stages; Has 553 Blast hits to 216 proteins in 93 species: Archae - 0; Bacteria - 124; Metazoa - 193; Fungi - 58; Plants - 108; Viruses - 0; Other Eukaryotes - 70 (source: NCBI BLink).	metal ion-binding protein;(source:Araport11)
6.33533e-105	0.781825	0.526	0.276	3.40556e-100	3	Ghir_A13G018660	AT3G05550	Symbols: | Hypoxia-responsive family protein	Hypoxia-responsive family proteinHypoxia-responsive family protein;(source:Araport11)
9.78802e-105	0.964766	0.357	0.152	5.26155e-100	3	Ghir_D09G011270	AT3G12490	Symbols: ATCYSB, ATCYS6, CYSB | cystatin B	cystatin B;Encodes a protein with cysteine proteinase inhibitor activity;
1.10476e-104	0.882654	0.303	0.113	5.93862e-100	3	Ghir_D12G024500	AT4G11280	Symbols: ACS6, ATACS6 | 1-aminocyclopropane-1-carboxylic acid (acc) synthase 6	1-aminocyclopropane-1-carboxylic acid (acc) synthase 6;encodes a a member of the 1-aminocyclopropane-1-carboxylate (ACC) synthase (S-adenosyl-L-methionine methylthioadenosine-lyase, EC 4;
1.47198e-103	0.777521	0.454	0.214	7.91265e-99	3	Ghir_A09G008080	AT5G44210	Symbols: ERF9, ATERF9, ATERF-9 | erf domain protein 9	erf domain protein 9;encodes a member of the ERF (ethylene response factor) subfamily B-1 of ERF/AP2 transcription factor family (ATERF-9);
4.65419e-103	0.733568	0.293	0.107	2.50186e-98	3	Ghir_A12G000720	AT3G63010	Symbols: ATGID1B, GID1B | alpha/beta-Hydrolases superfamily protein	alpha/beta-Hydrolases superfamily protein;Encodes a gibberellin (GA) receptor ortholog of the rice GA receptor gene (OsGID1);
2.21273e-102	0.836671	0.46	0.233	1.18946e-97	3	Ghir_D06G013940	AT1G61140	Symbols: EDA16 | SNF2 domain-containing protein / helicase domain-containing protein / zinc finger protein-related	SNF2 domain-containing protein / helicase domain-containing protein / zinc finger protein-relatedSNF2 domain-containing protein / helicase domain-containing protein / zinc finger protein-like protein;(source:Araport11)
4.30169e-102	0.931332	0.377	0.168	2.31237e-97	3	Ghir_A11G030970	AT5G17680	Symbols: | disease resistance protein (TIR-NBS-LRR class), putative	disease resistance protein (TIR-NBS-LRR class);(source:Araport11)
2.17129e-101	0.719511	0.304	0.113	1.16718e-96	3	Ghir_D08G016470	AT4G19410	Symbols: | Pectinacetylesterase family protein	Pectinacetylesterase family proteinPectinacetylesterase family protein;(source:Araport11)
6.90657e-101	0.858921	0.406	0.187	3.71263e-96	3	Ghir_A03G003580	AT2G30020	Symbols: | Protein phosphatase 2C family protein	Protein phosphatase 2C family protein;Encodes AP2C1;
1.11903e-99	0.773932	0.444	0.214	6.01537e-95	3	Ghir_D08G026680	AT5G12010	Symbols: | unknown protein; INVOLVED IN: response to salt stress; LOCATED IN: chloroplast, plasma membrane, membrane; EXPRESSED IN: 23 plant structures; EXPRESSED DURING: 13 growth stages; BEST Arabidopsis thaliana protein match is: unknown protein (TAIR:AT4G29780); Has 1807 Blast hits to 1807 proteins in 277 species: Archae - 0; Bacteria - 0; Metazoa - 736; Fungi - 347; Plants - 385; Viruses - 0…	nuclease;(source:Araport11)
8.7145e-97	0.740816	0.356	0.154	4.68448e-92	3	Ghir_A13G015570	AT2G20950	Symbols: | Arabidopsis phospholipase-like protein (PEARLI 4) family	phospholipase-like protein (PEARLI 4) family protein;(source:Araport11)
1.18936e-95	0.848469	0.471	0.244	6.39338e-91	3	Ghir_A02G005970	AT3G17390	Symbols: MTO3, SAMS3, MAT4 | S-adenosylmethionine synthetase family protein	S-adenosylmethionine synthetase family protein;S-adenosylmethionine synthetase;S-adenosylmethionine synthetase family protein;(source:Araport11)
4.60736e-95	0.706363	0.6	0.352	2.47669e-90	3	Ghir_A04G002230	AT1G50600	Symbols: SCL5 | scarecrow-like 5	;Encodes a scarecrow-like protein (SCL5);
7.99435e-95	0.701668	0.33	0.135	4.29736e-90	3	Ghir_D12G024550	AT1G64060	Symbols: ATRBOH F, ATRBOHF, RBOHAP108, RBOHF, RBOH F | respiratory burst oxidase protein F	respiratory burst oxidase protein F;Interacts with AtrbohD gene to fine tune the spatial control of ROI production and hypersensitive response to cell in and around infection site;
9.47483e-95	0.93533	0.35	0.152	5.0932e-90	3	Ghir_D02G016480	AT1G70640	Symbols: | octicosapeptide/Phox/Bem1p (PB1) domain-containing protein	octicosapeptide/Phox/Bem1p (PB1) domain-containing proteinocticosapeptide/Phox/Bem1p (PB1) domain-containing protein;(source:Araport11)
2.32246e-94	0.65824	0.673	0.413	1.24844e-89	3	Ghir_D05G006190	AT1G80840	Symbols: WRKY40, ATWRKY40 | WRKY DNA-binding protein 40	WRKY DNA-binding protein 40;Pathogen-induced transcription factor;
2.84123e-94	0.667069	0.332	0.138	1.5273e-89	3	Ghir_D10G005170	AT5G45110	Symbols: NPR3, ATNPR3 | NPR1-like protein 3	;Encodes NPR3, a paralog of NPR1;
3.43993e-94	0.777916	0.527	0.292	1.84913e-89	3	Ghir_D05G007310	AT3G21070	Symbols: NADK1, ATNADK-1 | NAD kinase 1	;Encodes a protein with NAD(H) kinase activity;
1.26083e-93	0.822349	0.554	0.324	6.77757e-89	3	Ghir_A10G005240	AT1G17420	Symbols: LOX3 | lipoxygenase 3	lipoxygenase 3;LOX3 encode a Lipoxygenase;
1.44411e-93	0.77098	0.289	0.111	7.76283e-89	3	Ghir_A10G017780	AT5G49520	Symbols: WRKY48, ATWRKY48 | WRKY DNA-binding protein 48	WRKY DNA-binding protein 48;Encodes WRKY48, a member of the WRKY Transcription Factor;
1.8658e-93	0.78945	0.347	0.15	1.00296e-88	3	Ghir_A11G021950	AT2G22500	Symbols: UCP5, ATPUMP5, DIC1 | uncoupling protein 5	Derives_from AT2G22500;(source:Araport11)
5.87921e-93	0.877396	0.333	0.146	3.16037e-88	3	Ghir_A08G000190	AT2G28550	Symbols: RAP2.7 | related to AP2.7	;AP2 family transcription factor that is involved in regulation of flowering and innate immunity;
1.2491e-91	0.741302	0.374	0.168	6.71456e-87	3	Ghir_A13G019680	AT5G58000	Symbols: | Reticulon family protein	Reticulon family protein;(source:Araport11)
2.13859e-91	0.716703	0.653	0.416	1.1496e-86	3	Ghir_D05G030270	AT3G54810	Symbols: BME3-ZF, BME3, GATA8 | Plant-specific GATA-type zinc finger transcription factor family protein	Plant-specific GATA-type zinc finger transcription factor family protein;Encodes a protein containing a GATA type zinc finger domain that is expressed in the embryo axis and involved in germination;
2.65077e-91	0.709099	0.424	0.202	1.42492e-86	3	Ghir_D06G014500	AT1G28370	Symbols: ERF11, ATERF11 | ERF domain protein 11	;encodes a member of the ERF (ethylene response factor) subfamily B-1 of ERF/AP2 transcription factor family;
2.75722e-91	0.701282	0.365	0.16	1.48214e-86	3	Ghir_D08G014760	AT4G11610	Symbols: | C2 calcium/lipid-binding plant phosphoribosyltransferase family protein	C2 calcium/lipid-binding plant phosphoribosyltransferase family protein;(source:Araport11)
2.84876e-91	0.664016	0.438	0.216	1.53135e-86	3	Ghir_A06G003710	AT1G22280	Symbols: PAPP2C | phytochrome-associated protein phosphatase type 2C	phytochrome-associated protein phosphatase type 2C;Encodes a phytochrome-associated protein, PAPP2C (phytochrome-associated protein phosphatase type 2C);
9.78005e-91	0.725891	0.349	0.151	5.25727e-86	3	Ghir_A07G011400	AT1G08200	Symbols: AXS2 | UDP-D-apiose/UDP-D-xylose synthase 2	UDP-D-apiose/UDP-D-xylose synthase 2;Encodes a putative UDP-D-apiose/UPD-D-xylose synthetase;
1.0302e-90	0.764171	0.454	0.24	5.53783e-86	3	Ghir_D05G032290	AT1G10740	Symbols: | alpha/beta-Hydrolases superfamily protein	alpha/beta-Hydrolases superfamily proteinalpha/beta-Hydrolases superfamily protein;(source:Araport11)
1.23515e-90	0.674752	0.454	0.227	6.63953e-86	3	Ghir_D02G001350	AT2G01570	Symbols: RGA1, RGA | GRAS family transcription factor family protein	GRAS family transcription factor family protein;Member of the VHIID/DELLA regulatory family;
1.33149e-90	0.61884	0.275	0.101	7.15742e-86	3	Ghir_A05G015060	AT1G30320	Symbols: | Remorin family protein	Remorin family proteinRemorin family protein;(source:Araport11)
1.8924e-90	0.821613	0.289	0.113	1.01726e-85	3	Ghir_D09G023990	AT5G49480	Symbols: ATCP1, CP1 | Ca2+-binding protein 1	Ca2+-binding protein 1;AtCP1 encodes a novel Ca2+-binding protein, which shares sequence similarities with calmodulins;
4.79934e-90	0.771014	0.288	0.113	2.57988e-85	3	Ghir_D12G028020	AT1G13360	Symbols: | unknown protein; BEST Arabidopsis thaliana protein match is: unknown protein (TAIR:AT3G25870); Has 69 Blast hits to 69 proteins in 16 species: Archae - 0; Bacteria - 0; Metazoa - 6; Fungi - 0; Plants - 63; Viruses - 0; Other Eukaryotes - 0 (source: NCBI BLink).	hypothetical protein;(source:Araport11)
5.56864e-90	0.695628	0.368	0.166	2.99342e-85	3	Ghir_A08G024090	AT1G33470	Symbols: | RNA-binding (RRM/RBD/RNP motifs) family protein	RNA-binding (RRM/RBD/RNP motifs) family protein;(source:Araport11)
1.90251e-89	0.751783	0.711	0.483	1.02269e-84	3	Ghir_A07G003310	AT3G11760	Symbols: | unknown protein; FUNCTIONS IN: molecular_function unknown; INVOLVED IN: biological_process unknown; LOCATED IN: cellular_component unknown; EXPRESSED IN: 23 plant structures; EXPRESSED DURING: 14 growth stages; BEST Arabidopsis thaliana protein match is: unknown protein (TAIR:AT5G04860); Has 84 Blast hits to 73 proteins in 13 species: Archae - 0; Bacteria - 0; Metazoa - 0; Fungi - 0; P…	structural maintenance of chromosomes flexible hinge domain protein;(source:Araport11)
1.93543e-89	0.626077	0.341	0.144	1.04039e-84	3	Ghir_A01G016480	AT2G41990	Symbols: | CONTAINS InterPro DOMAIN/s: Late embryogenesis abundant protein, group 2 (InterPro:IPR004864); BEST Arabidopsis thaliana protein match is: Late embryogenesis abundant (LEA) hydroxyproline-rich glycoprotein family (TAIR:AT4G35170); Has 172 Blast hits to 168 proteins in 15 species: Archae - 0; Bacteria - 0; Metazoa - 0; Fungi - 0; Plants - 172; Viruses - 0; Other Eukaryotes - 0 (source: …	late embryogenesis abundant protein;(source:Araport11)
2.46879e-89	0.665494	0.322	0.132	1.3271e-84	3	Ghir_D10G001510	AT1G11905	Symbols: | B-cell receptor-associated protein 31-like	B-cell receptor-associated protein 31-like B-cell receptor-associated protein 31-like protein;(source:Araport11)
1.76722e-87	0.722928	0.363	0.169	9.49969e-83	3	Ghir_D03G005960	AT1G79750	Symbols: ATNADP-ME4, NADP-ME4 | NADP-malic enzyme 4	NADP-malic enzyme 4;The malic enzyme (EC 1;
2.22548e-87	0.726826	0.38	0.175	1.1963e-82	3	Ghir_D02G024910	AT2G34650	Symbols: PID, ABR | Protein kinase superfamily protein	Protein kinase superfamily protein;Encodes a protein serine/threonine kinase that may act as a positive regulator of cellular auxin efflux, as a a binary switch for PIN polarity, and as a negative regulator of auxin signaling;
4.67148e-87	0.848648	0.442	0.23	2.51116e-82	3	Ghir_D13G007150	AT1G68760	Symbols: ATNUDT1, ATNUDX1, NUDX1 | nudix hydrolase 1	nudix hydrolase 1;Encodes a cytosol-localized nudix hydrolase that hydrolyzes 8-oxo-(d)GTP to its monophosphate form;
8.10333e-87	0.878946	0.386	0.182	4.35595e-82	3	Ghir_D06G007460	AT2G19800	Symbols: MIOX2 | myo-inositol oxygenase 2	myo-inositol oxygenase 2;Encodes a myo-inositol oxygenase family gene;
9.08443e-87	0.63887	0.374	0.168	4.88334e-82	3	Ghir_A05G040310	AT4G18530	Symbols: | Protein of unknown function (DUF707)	lysine ketoglutarate reductase trans-splicing-like protein, putative (DUF707);(source:Araport11)
2.47951e-86	0.668735	0.572	0.327	1.33286e-81	3	Ghir_A05G006120	AT1G80840	Symbols: WRKY40, ATWRKY40 | WRKY DNA-binding protein 40	WRKY DNA-binding protein 40;Pathogen-induced transcription factor;
4.3751e-86	0.719392	0.297	0.124	2.35183e-81	3	Ghir_D09G000050	AT3G02020	Symbols: AK3 | aspartate kinase 3	aspartate kinase 3;encodes a monofunctional aspartate kinase;aspartate kinase 3;(source:Araport11)
4.86218e-86	0.707716	0.467	0.24	2.61366e-81	3	Ghir_D05G000350	AT2G06925	Symbols: ATSPLA2-ALPHA, PLA2-ALPHA | Phospholipase A2 family protein	;Encodes a secretory phospholipase A2 enzyme, which specifically hydrolyzes the sn-2 position of phospholipids;
1.32521e-85	0.754321	0.317	0.137	7.12368e-81	3	Ghir_D01G016540	AT1G10760	Symbols: SEX1, SOP1, SOP, GWD1, GWD | Pyruvate phosphate dikinase, PEP/pyruvate binding domain	;Encodes an &#945;-glucan, water dikinase required for starch degradation;
3.10931e-84	0.656191	0.316	0.132	1.67141e-79	3	Ghir_D04G001180	AT5G24910	Symbols: CYP714A1 | cytochrome P450, family 714, subfamily A, polypeptide 1	;Member of CYP714A;
8.68785e-84	0.811027	0.329	0.145	4.67016e-79	3	Ghir_A03G020320	AT2G14960	Symbols: GH3 | Auxin-responsive GH3 family protein	Auxin-responsive GH3 family protein;encodes a protein similar to IAA-amido synthases;
1.47172e-83	0.714783	0.543	0.32	7.91125e-79	3	Ghir_D09G002120	AT5G15070	Symbols: | Phosphoglycerate mutase-like family protein	;Encodes a functional VIP1/PPIP5K-type ATP-grasp kinase that is involved in both InsP6 to InsP7 conversion and InsP7 to InsP8 conversion;
2.23018e-83	0.680555	0.648	0.419	1.19883e-78	3	Ghir_D01G005430	AT3G15210	Symbols: ATERF-4, ERF4, RAP2.5, ATERF4 | ethylene responsive element binding factor 4	ethylene responsive element binding factor 4;Encodes a member of the ERF (ethylene response factor) subfamily B-1 of ERF/AP2 transcription factor family (ATERF-4);
3.5974e-83	0.680929	0.434	0.219	1.93378e-78	3	Ghir_D06G003630	AT1G78240	Symbols: TSD2, QUA2, OSU1 | S-adenosyl-L-methionine-dependent methyltransferases superfamily protein	S-adenosyl-L-methionine-dependent methyltransferases superfamily protein;Encodes TSD2 (TUMOROUS SHOOT DEVELOPMENT2), a putative methyltransferase with an essential role in cell adhesion, anthocyanin accumulation, and coordinated plant development;
6.19462e-83	0.611362	0.509	0.274	3.32992e-78	3	Ghir_A04G011040	AT4G28400	Symbols: | Protein phosphatase 2C family protein	Protein phosphatase 2C family protein;(source:Araport11)
6.41341e-83	0.746712	0.421	0.217	3.44753e-78	3	Ghir_A09G010000	AT1G08200	Symbols: AXS2 | UDP-D-apiose/UDP-D-xylose synthase 2	UDP-D-apiose/UDP-D-xylose synthase 2;Encodes a putative UDP-D-apiose/UPD-D-xylose synthetase;
7.92561e-83	0.686983	0.512	0.288	4.26041e-78	3	Ghir_A10G002440	AT5G44210	Symbols: ERF9, ATERF9, ATERF-9 | erf domain protein 9	erf domain protein 9;encodes a member of the ERF (ethylene response factor) subfamily B-1 of ERF/AP2 transcription factor family (ATERF-9);
1.15854e-82	0.714764	0.335	0.147	6.22775e-78	3	Ghir_D11G035580	AT3G52870	Symbols: | IQ calmodulin-binding motif family protein	IQ calmodulin-binding motif family proteinIQ calmodulin-binding motif family protein;(source:Araport11)
1.82547e-82	0.742865	0.471	0.261	9.81283e-78	3	Ghir_D05G020140	AT1G19270	Symbols: DA1 | DA1	;Encodes a ubiquitin-activated peptidase that is a member of a small (7 member) ubiquitin binding protein family;
2.35248e-82	0.786374	0.397	0.195	1.26457e-77	3	Ghir_D02G022730	AT4G34480	Symbols: | O-Glycosyl hydrolases family 17 protein	O-Glycosyl hydrolases family 17 protein;(source:Araport11)
1.57507e-81	0.696255	0.359	0.166	8.46676e-77	3	Ghir_A03G022310	AT4G35110	Symbols: | Arabidopsis phospholipase-like protein (PEARLI 4) family	phospholipase-like protein (PEARLI 4) family protein;(source:Araport11)
3.57348e-81	0.758392	0.342	0.161	1.92093e-76	3	Ghir_A05G000570	AT4G30210	Symbols: ATR2, AR2 | P450 reductase 2	;Encodes NADPH-cytochrome P450 reductase that catalyzes the first oxidative step of the phenylpropanoid general pathway;
8.34211e-81	0.76782	0.308	0.131	4.4843e-76	3	Ghir_D05G024120	AT1G77380	Symbols: AAP3, ATAAP3 | amino acid permease 3	amino acid permease 3;Amino acid permease which transports basic amino acids;
9.9187e-80	0.747393	0.354	0.163	5.3318e-75	3	Ghir_A11G017740	AT5G38710	Symbols: | Methylenetetrahydrofolate reductase family protein	Methylenetetrahydrofolate reductase family protein;(source:Araport11)
1.43407e-79	0.705149	0.628	0.429	7.70885e-75	3	Ghir_D12G006650	NoHits
1.52471e-79	0.820755	0.436	0.245	8.19609e-75	3	Ghir_A05G021290	AT5G43100	Symbols: | Eukaryotic aspartyl protease family protein	Eukaryotic aspartyl protease family protein;(source:Araport11)
2.14002e-79	0.668998	0.362	0.17	1.15037e-74	3	Ghir_A02G018940	AT2G17760	Symbols: | Eukaryotic aspartyl protease family protein	Eukaryotic aspartyl protease family proteinEukaryotic aspartyl protease family protein;(source:Araport11)
2.17818e-79	0.580507	0.348	0.155	1.17088e-74	3	Ghir_D01G018010	AT2G41990	Symbols: | CONTAINS InterPro DOMAIN/s: Late embryogenesis abundant protein, group 2 (InterPro:IPR004864); BEST Arabidopsis thaliana protein match is: Late embryogenesis abundant (LEA) hydroxyproline-rich glycoprotein family (TAIR:AT4G35170); Has 172 Blast hits to 168 proteins in 15 species: Archae - 0; Bacteria - 0; Metazoa - 0; Fungi - 0; Plants - 172; Viruses - 0; Other Eukaryotes - 0 (source: …	late embryogenesis abundant protein;(source:Araport11)
2.78365e-79	0.603315	0.378	0.177	1.49635e-74	3	Ghir_A01G004230	AT1G53440	Symbols: | Leucine-rich repeat transmembrane protein kinase	Leucine-rich repeat transmembrane protein kinaseLeucine-rich repeat transmembrane protein kinase;(source:Araport11)
6.67862e-79	0.645993	0.368	0.172	3.59009e-74	3	Ghir_A12G022080	AT4G17900	Symbols: | PLATZ transcription factor family protein	PLATZ transcription factor family proteinPLATZ transcription factor family protein;(source:Araport11)
2.28264e-78	0.74238	0.467	0.27	1.22703e-73	3	Ghir_A06G022930	AT1G61140	Symbols: EDA16 | SNF2 domain-containing protein / helicase domain-containing protein / zinc finger protein-related	SNF2 domain-containing protein / helicase domain-containing protein / zinc finger protein-relatedSNF2 domain-containing protein / helicase domain-containing protein / zinc finger protein-like protein;(source:Araport11)
3.03704e-78	0.712629	0.542	0.331	1.63256e-73	3	Ghir_A06G016290	AT4G22130	Symbols: SRF8 | STRUBBELIG-receptor family 8	STRUBBELIG-receptor family 8STRUBBELIG-receptor family 8;(source:Araport11)
5.11781e-78	0.729242	0.309	0.14	2.75108e-73	3	Ghir_A08G004930	AT2G48110	Symbols: REF4, MED33B | reduced epidermal fluorescence 4	reduced epidermal fluorescence 4;Encodes a novel protein of unknown function with homologs in non-seed plants;
8.8342e-78	0.597903	0.267	0.106	4.74883e-73	3	Ghir_A03G018320	AT3G19970	Symbols: | alpha/beta-Hydrolases superfamily protein	alpha/beta-Hydrolases superfamily protein;(source:Araport11)
1.42941e-77	0.608197	0.803	0.631	7.68378e-73	3	Ghir_D06G000850	AT4G36660	Symbols: | Protein of unknown function (DUF1195)	Protein of unknown function (DUF1195)polyol transporter, putative (DUF1195);(source:Araport11)
1.93502e-77	0.63836	0.354	0.164	1.04017e-72	3	Ghir_D08G025000	AT1G33470	Symbols: | RNA-binding (RRM/RBD/RNP motifs) family protein	RNA-binding (RRM/RBD/RNP motifs) family protein;(source:Araport11)
1.93686e-77	0.630901	0.302	0.128	1.04116e-72	3	Ghir_D01G018310	AT5G42340	Symbols: PUB15 | Plant U-Box 15	Plant U-Box 15;Plant U-box type E3 ubiquitin ligase (PUB);
3.85533e-77	0.804142	0.399	0.211	2.07243e-72	3	Ghir_A05G033590	AT1G59820	Symbols: ALA3 | aminophospholipid ATPase 3	aminophospholipid ATPase 3;Encodes a phospholipid translocase;
1.46096e-76	0.609864	0.304	0.13	7.85339e-72	3	Ghir_D12G018100	AT1G13360	Symbols: | unknown protein; BEST Arabidopsis thaliana protein match is: unknown protein (TAIR:AT3G25870); Has 69 Blast hits to 69 proteins in 16 species: Archae - 0; Bacteria - 0; Metazoa - 6; Fungi - 0; Plants - 63; Viruses - 0; Other Eukaryotes - 0 (source: NCBI BLink).	hypothetical protein;(source:Araport11)
2.97945e-76	0.812399	0.404	0.215	1.60161e-71	3	Ghir_D12G019740	AT3G02230	Symbols: RGP1, ATRGP1 | reversibly glycosylated polypeptide 1	reversibly glycosylated polypeptide 1;RGP1 is a UDP-arabinose mutase that catalyzes the interconversion between the pyranose and furanose forms of UDP-L-arabinose;
3.85648e-76	0.763333	0.395	0.197	2.07305e-71	3	Ghir_D06G016090	AT3G18670	Symbols: | Ankyrin repeat family protein	Ankyrin repeat family protein;(source:Araport11)
4.06431e-76	0.634169	0.283	0.118	2.18477e-71	3	Ghir_A06G000990	AT4G36660	Symbols: | Protein of unknown function (DUF1195)	Protein of unknown function (DUF1195)polyol transporter, putative (DUF1195);(source:Araport11)
2.23979e-75	0.675734	0.506	0.303	1.204e-70	3	Ghir_A12G013190	AT1G10630	Symbols: ATARFA1F, ARFA1F | ADP-ribosylation factor A1F	;A member of ARF GTPase family;
4.45161e-75	0.700286	0.513	0.311	2.39296e-70	3	Ghir_D11G017370	AT5G16110	Symbols: | unknown protein; FUNCTIONS IN: molecular_function unknown; INVOLVED IN: biological_process unknown; LOCATED IN: chloroplast; EXPRESSED IN: 24 plant structures; EXPRESSED DURING: 15 growth stages; BEST Arabidopsis thaliana protein match is: unknown protein (TAIR:AT3G02555); Has 133 Blast hits to 133 proteins in 18 species: Archae - 0; Bacteria - 0; Metazoa - 0; Fungi - 0; Plants - 133; …	hypothetical protein;(source:Araport11)
6.09219e-75	0.820697	0.269	0.111	3.27486e-70	3	Ghir_D09G008440	AT1G72500	Symbols: | LOCATED IN: plasma membrane; EXPRESSED IN: 23 plant structures; EXPRESSED DURING: 13 growth stages; CONTAINS InterPro DOMAIN/s: von Willebrand factor, type A (InterPro:IPR002035); BEST Arabidopsis thaliana protein match is: inter-alpha-trypsin inhibitor heavy chain-related (TAIR:AT1G19110); Has 1407 Blast hits to 1406 proteins in 307 species: Archae - 6; Bacteria - 522; Metazoa - 484; …	inter alpha-trypsin inhibitor, heavy chain-like protein;(source:Araport11)
1.60316e-74	0.817637	0.352	0.17	8.61776e-70	3	Ghir_D03G014240	AT5G59820	Symbols: RHL41, ZAT12 | C2H2-type zinc finger family protein	C2H2-type zinc finger family protein;Encodes a zinc finger protein involved in high light and cold acclimation;
2.75069e-74	0.816355	0.364	0.178	1.47863e-69	3	Ghir_D11G019120	AT4G36360	Symbols: BGAL3 | beta-galactosidase 3	beta-galactosidase 3;putative beta-galactosidase (BGAL3 gene);beta-galactosidase 3;(source:Araport11)
1.30037e-73	0.72197	0.273	0.114	6.99012e-69	3	Ghir_D08G012480	AT1G64390	Symbols: AtGH9C2, GH9C2 | glycosyl hydrolase 9C2	glycosyl hydrolase 9C2glycosyl hydrolase 9C2;(source:Araport11)
1.38937e-73	0.666977	0.3	0.135	7.46855e-69	3	Ghir_D13G003860	AT3G19130	Symbols: ATRBP47B, RBP47B | RNA-binding protein 47B	RNA-binding protein 47B;RBP47B, is a component of the stress granule proteome and interacts with 2',3'-cAMP;
1.98166e-73	0.646951	0.281	0.119	1.06524e-68	3	Ghir_A05G010250	NoHits
3.09951e-73	0.633941	0.267	0.112	1.66614e-68	3	Ghir_D08G004360	AT3G62220	Symbols: | Protein kinase superfamily protein	Protein kinase superfamily protein;(source:Araport11)
4.05165e-73	0.719071	0.539	0.33	2.17796e-68	3	Ghir_D05G023090	AT1G35720	Symbols: ANNAT1, OXY5, ATOXY5 | annexin 1	annexin 1;Encodes a member of the annexin gene family, a diverse, multigene family of calcium-dependent, membrane-binding proteins;
1.06381e-72	0.860068	0.451	0.259	5.71853e-68	3	Ghir_A07G011450	AT2G27830	Symbols: | unknown protein; BEST Arabidopsis thaliana protein match is: unknown protein (TAIR:AT4G22758); Has 131 Blast hits to 131 proteins in 17 species: Archae - 0; Bacteria - 0; Metazoa - 0; Fungi - 0; Plants - 131; Viruses - 0; Other Eukaryotes - 0 (source: NCBI BLink).	hypothetical protein;(source:Araport11)
1.71031e-72	0.760665	0.436	0.237	9.19377e-68	3	Ghir_A08G011130	AT1G64390	Symbols: AtGH9C2, GH9C2 | glycosyl hydrolase 9C2	glycosyl hydrolase 9C2glycosyl hydrolase 9C2;(source:Araport11)
1.73969e-72	0.611822	0.358	0.172	9.3517e-68	3	Ghir_A04G006100	AT5G06700	Symbols: TBR | Plant protein of unknown function (DUF828)	Plant protein of unknown function (DUF828);Encodes a member of the TBL (TRICHOME BIREFRINGENCE-LIKE) gene family containing a plant-specific DUF231 (domain of unknown function) domain;
2.52098e-72	0.794671	0.263	0.114	1.35515e-67	3	Ghir_D10G005940	AT1G54130	Symbols: RSH3, AT-RSH3, ATRSH3 | RELA/SPOT homolog 3	RELA/SPOT homolog 3;This gene appears to be at least partially redundant with RSH2 (At3g14050);
7.43157e-71	0.77662	0.285	0.124	3.99484e-66	3	Ghir_D04G016300	AT1G21070	Symbols: | Nucleotide-sugar transporter family protein	Nucleotide-sugar transporter family proteinNucleotide-sugar transporter family protein;(source:Araport11)
7.59299e-71	0.65057	0.284	0.126	4.08161e-66	3	Ghir_D13G011910	AT1G09010	Symbols: | glycoside hydrolase family 2 protein	glycoside hydrolase family 2 proteinglycoside hydrolase family 2 protein;(source:Araport11)
2.53731e-70	0.654394	0.365	0.179	1.36393e-65	3	Ghir_D05G026370	AT5G47910	Symbols: RBOHD, ATRBOHD | respiratory burst oxidase homologue D	respiratory burst oxidase homologue D;NADPH/respiratory burst oxidase protein D (RbohD);
4.48427e-70	0.665032	0.298	0.134	2.41052e-65	3	Ghir_A13G024610	AT2G30020	Symbols: | Protein phosphatase 2C family protein	Protein phosphatase 2C family protein;Encodes AP2C1;
1.00942e-69	0.656023	0.272	0.118	5.42611e-65	3	Ghir_D05G004860	AT5G25930	Symbols: | Protein kinase family protein with leucine-rich repeat domain	Protein kinase family protein with leucine-rich repeat domainkinase family with leucine-rich repeat domain-containing protein;(source:Araport11)
1.19485e-69	0.617832	0.332	0.154	6.42292e-65	3	Ghir_D11G032850	AT5G36930	Symbols: | Disease resistance protein (TIR-NBS-LRR class) family	Disease resistance protein (TIR-NBS-LRR class) family;(source:Araport11)
2.04173e-69	0.718892	0.383	0.201	1.09753e-64	3	Ghir_D03G014630	AT3G45640	Symbols: ATMPK3, MPK3, ATMAPK3 | mitogen-activated protein kinase 3	mitogen-activated protein kinase 3;Encodes a mitogen-activated kinase whose mRNA levels increase in response to touch, cold, salinity stress and chitin oligomers;
3.38654e-69	0.595734	0.685	0.483	1.82044e-64	3	Ghir_A04G003630	AT3G15210	Symbols: ATERF-4, ERF4, RAP2.5, ATERF4 | ethylene responsive element binding factor 4	ethylene responsive element binding factor 4;Encodes a member of the ERF (ethylene response factor) subfamily B-1 of ERF/AP2 transcription factor family (ATERF-4);
5.1051e-69	0.62849	0.395	0.204	2.74424e-64	3	Ghir_A12G005460	AT1G67080	Symbols: ABA4 | abscisic acid (aba)-deficient 4	;Encodes a protein involved in the photoprotection of PSII;
2.46065e-68	0.67402	0.363	0.189	1.32272e-63	3	Ghir_D05G021400	AT1G27760	Symbols: SAT32, ATSAT32 | interferon-related developmental regulator family protein / IFRD protein family	interferon-related developmental regulator family protein / IFRD protein family;Encodes a protein with similarity to human interferon-related developmental regulator (IFRD)that is involved in salt tolerance;
1.20043e-67	0.655889	0.343	0.172	6.45289e-63	3	Ghir_D12G013430	AT1G10630	Symbols: ATARFA1F, ARFA1F | ADP-ribosylation factor A1F	;A member of ARF GTPase family;
1.8269e-66	0.655949	0.453	0.27	9.82049e-62	3	Ghir_A12G001350	AT1G20670	Symbols: | DNA-binding bromodomain-containing protein	DNA-binding bromodomain-containing proteinDNA-binding bromodomain-containing protein;(source:Araport11)
6.9533e-64	0.621365	0.651	0.472	3.73774e-59	3	Ghir_D06G017890	AT1G03370	Symbols: | C2 calcium/lipid-binding and GRAM domain containing protein	C2 calcium/lipid-binding and GRAM domain containing protein;(source:Araport11)
1.57975e-63	0.624559	0.25	0.107	8.49196e-59	3	Ghir_D02G007240	AT3G18710	Symbols: PUB29, ATPUB29 | plant U-box 29	plant U-box 29;Encodes a protein containing a U-box and an ARM domain;
1.89657e-63	0.74205	0.522	0.334	1.0195e-58	3	Ghir_A09G011710	AT3G12490	Symbols: ATCYSB, ATCYS6, CYSB | cystatin B	cystatin B;Encodes a protein with cysteine proteinase inhibitor activity;
1.41368e-62	0.834669	0.527	0.37	7.59923e-58	3	Ghir_D08G002380	AT4G29900	Symbols: ACA10, CIF1, ATACA10 | autoinhibited Ca(2+)-ATPase 10	;one of the type IIB calcium pump isoforms;
4.13508e-62	0.599227	0.738	0.569	2.22281e-57	3	Ghir_D03G002900	AT4G37640	Symbols: ACA2 | calcium ATPase 2	calcium ATPase 2;Encodes a calmodulin-regulated Ca(2+)-pump located in the endoplasmic reticulum;
4.43852e-62	0.710903	0.317	0.159	2.38592e-57	3	Ghir_D05G010580	AT3G45090	Symbols: | P-loop containing nucleoside triphosphate hydrolases superfamily protein	P-loop containing nucleoside triphosphate hydrolases superfamily proteinP-loop containing nucleoside triphosphate hydrolases superfamily protein;(source:Araport11)
1.31529e-61	0.664927	0.478	0.294	7.07037e-57	3	Ghir_A05G018350	AT2G30600	Symbols: | BTB/POZ domain-containing protein	BTB/POZ domain-containing protein;(source:Araport11)
2.0419e-61	0.818095	0.599	0.428	1.09762e-56	3	Ghir_D05G015250	AT1G29950	Symbols: | basic helix-loop-helix (bHLH) DNA-binding superfamily protein	Derives_from AT1G29950;(source:Araport11)
4.79278e-61	0.638605	0.59	0.414	2.57636e-56	3	Ghir_A12G027370	AT5G52060	Symbols: ATBAG1, BAG1 | BCL-2-associated athanogene 1	BCL-2-associated athanogene 1;A member of Arabidopsis BAG (Bcl-2-associated athanogene) proteins, plant homologs of mammalian regulators of apoptosis;
6.56887e-61	0.59965	0.365	0.196	3.53109e-56	3	Ghir_D04G003660	AT3G52430	Symbols: PAD4, ATPAD4 | alpha/beta-Hydrolases superfamily protein	alpha/beta-Hydrolases superfamily protein;Encodes a lipase-like gene that is important for salicylic acid signaling and function in resistance (R) gene-mediated and basal plant disease resistance;
6.57931e-61	0.690668	0.359	0.195	3.53671e-56	3	Ghir_D02G020190	AT2G42005	Symbols: | Transmembrane amino acid transporter family protein	Transmembrane amino acid transporter family proteinTransmembrane amino acid transporter family protein;(source:Araport11)
1.63442e-60	0.714687	0.289	0.138	8.78584e-56	3	Ghir_A03G021250	AT4G34480	Symbols: | O-Glycosyl hydrolases family 17 protein	O-Glycosyl hydrolases family 17 protein;(source:Araport11)
4.3532e-60	0.709832	0.551	0.375	2.34006e-55	3	Ghir_D07G018800	AT2G17480	Symbols: MLO8, ATMLO8 | Seven transmembrane MLO family protein	Seven transmembrane MLO family protein;A member of a large family of seven-transmembrane domain proteins specific to plants, homologs of the barley mildew resistance locus o (MLO) protein;
1.54608e-59	0.6534	0.531	0.35	8.31094e-55	3	Ghir_D10G003820	AT4G18950	Symbols: | Integrin-linked protein kinase family	;BHP1 is a Raf-like protein kinase involved in mediating blue light dependent stomatal opening;
1.87279e-59	0.733517	0.374	0.2	1.00672e-54	3	Ghir_D05G036700	AT5G53750	Symbols: | CBS domain-containing protein	CBS domain-containing proteinCBS domain-containing protein;(source:Araport11)
2.59525e-59	0.680718	0.582	0.398	1.39508e-54	3	Ghir_D07G003300	AT3G11760	Symbols: | unknown protein; FUNCTIONS IN: molecular_function unknown; INVOLVED IN: biological_process unknown; LOCATED IN: cellular_component unknown; EXPRESSED IN: 23 plant structures; EXPRESSED DURING: 14 growth stages; BEST Arabidopsis thaliana protein match is: unknown protein (TAIR:AT5G04860); Has 84 Blast hits to 73 proteins in 13 species: Archae - 0; Bacteria - 0; Metazoa - 0; Fungi - 0; P…	structural maintenance of chromosomes flexible hinge domain protein;(source:Araport11)
5.41754e-59	0.604788	0.338	0.171	2.9122e-54	3	Ghir_A09G015550	AT2G36950	Symbols: | Heavy metal transport/detoxification superfamily protein	Heavy metal transport/detoxification superfamily protein Heavy metal transport/detoxification superfamily protein;(source:Araport11)
7.97893e-59	0.775927	0.54	0.371	4.28908e-54	3	Ghir_D01G012620	AT1G78280	Symbols: | transferases, transferring glycosyl groups	transferases, transferring glycosyl groupstransferases, transferring glycosyl groups;(source:Araport11)
1.42278e-58	0.653197	0.565	0.4	7.64817e-54	3	Ghir_A10G009590	AT2G18090	Symbols: | PHD finger family protein / SWIB complex BAF60b domain-containing protein / GYF domain-containing protein	PHD finger family protein / SWIB complex BAF60b domain-containing protein / GYF domain-containing protein;(source:Araport11)
1.79793e-58	0.594219	0.307	0.151	9.66479e-54	3	Ghir_A03G015520	AT5G14740	Symbols: CA2, CA18, BETA CA2 | carbonic anhydrase 2	;Encodes a beta carbonic anhydrase likely to be localized in the cytoplasm;
4.10874e-58	0.828823	0.324	0.171	2.20865e-53	3	Ghir_A11G000660	AT1G73920	Symbols: | alpha/beta-Hydrolases superfamily protein	alpha/beta-Hydrolases superfamily proteinalpha/beta-Hydrolases superfamily protein;(source:Araport11)
6.1666e-58	0.652904	0.484	0.32	3.31485e-53	3	Ghir_A03G019190	AT5G64220	Symbols: | Calmodulin-binding transcription activator protein with CG-1 and Ankyrin domains	Calmodulin-binding transcription activator protein with CG-1 and Ankyrin domains;CAMTA2 proteins bind to the AtALMT1 promoter at in vitro;
5.23717e-57	0.701247	0.347	0.184	2.81524e-52	3	Ghir_A06G013190	AT1G28330	Symbols: DYL1 | dormancy-associated protein-like 1	;dormancy-associated protein (DRM1);dormancy-associated protein-like 1;(source:Araport11)
3.3126e-56	0.651679	0.311	0.162	1.78069e-51	3	Ghir_D10G023370	AT2G39435	Symbols: | Phosphatidylinositol N-acetyglucosaminlytransferase subunit P-related	Phosphatidylinositol N-acetyglucosaminlytransferase subunit P-like protein;(source:Araport11)
1.56444e-55	0.76804	0.416	0.253	8.40966e-51	3	Ghir_D04G020000	AT4G03490	Symbols: | Ankyrin repeat family protein	Ankyrin repeat family protein;(source:Araport11)
3.55021e-55	0.656543	0.503	0.339	1.90842e-50	3	Ghir_D11G002930	AT4G17615	Symbols: CBL1, ATCBL1, SCABP5 | calcineurin B-like protein 1	;Member of AtCBL (Calcineurin B-like Calcium Sensor Proteins) family;
4.08709e-55	0.675427	0.453	0.294	2.19702e-50	3	Ghir_D02G020530	AT5G64220	Symbols: | Calmodulin-binding transcription activator protein with CG-1 and Ankyrin domains	Calmodulin-binding transcription activator protein with CG-1 and Ankyrin domains;CAMTA2 proteins bind to the AtALMT1 promoter at in vitro;
4.44198e-53	0.621397	0.311	0.165	2.38778e-48	3	Ghir_D07G000180	AT5G24870	Symbols: | RING/U-box superfamily protein	RING/U-box superfamily protein;(source:Araport11)
6.56225e-53	0.597335	0.355	0.192	3.52754e-48	3	Ghir_A06G010870	AT1G80840	Symbols: WRKY40, ATWRKY40 | WRKY DNA-binding protein 40	WRKY DNA-binding protein 40;Pathogen-induced transcription factor;
9.15627e-53	0.700289	0.48	0.324	4.92195e-48	3	Ghir_D11G034080	AT3G57200	Symbols: | unknown protein; BEST Arabidopsis thaliana protein match is: unknown protein (TAIR:AT2G41451); Has 94 Blast hits to 94 proteins in 31 species: Archae - 0; Bacteria - 12; Metazoa - 0; Fungi - 0; Plants - 77; Viruses - 0; Other Eukaryotes - 5 (source: NCBI BLink).	glycosyltransferase-like protein;(source:Araport11)
1.41287e-51	0.679869	0.306	0.166	7.59488e-47	3	Ghir_D10G022550	AT3G54850	Symbols: ATPUB14, PUB14 | plant U-box 14	plant U-box 14;Encodes a protein with a typical U-box domain followed by an Armadillo repeat region, a domain organization that is frequently found in plant U-box proteins;
2.51488e-51	0.583593	0.282	0.145	1.35188e-46	3	Ghir_A05G000530	AT4G30240	Symbols: | Syntaxin/t-SNARE family protein	Syntaxin/t-SNARE family proteinSyntaxin/t-SNARE family protein;(source:Araport11)
3.24496e-51	0.591307	0.283	0.143	1.74433e-46	3	Ghir_D03G005780	AT3G13750	Symbols: BGAL1 | beta galactosidase 1	beta galactosidase 1;beta-galactosidase, glycosyl hydrolase family 35 The mRNA is cell-to-cell mobile;
4.43148e-50	0.776624	0.558	0.415	2.38214e-45	3	Ghir_A05G015440	AT1G29950	Symbols: | basic helix-loop-helix (bHLH) DNA-binding superfamily protein	Derives_from AT1G29950;(source:Araport11)
1.27009e-49	0.592515	0.607	0.474	6.82737e-45	3	Ghir_A03G011070	AT1G05120	Symbols: | Helicase protein with RING/U-box domain	Helicase protein with RING/U-box domain-containing protein;(source:Araport11)
3.39077e-48	0.695324	0.462	0.311	1.82271e-43	3	Ghir_D08G026640	AT2G19570	Symbols: CDA1, AT-CDA1, DESZ | cytidine deaminase 1	cytidine deaminase 1;Encodes a cytidine deaminase that deaminates cytidine and deoxycytidine and is competitively inhibited by cytosine-containing compounds;
2.56116e-47	0.709412	0.303	0.17	1.37675e-42	3	Ghir_A10G020720	AT3G54850	Symbols: ATPUB14, PUB14 | plant U-box 14	plant U-box 14;Encodes a protein with a typical U-box domain followed by an Armadillo repeat region, a domain organization that is frequently found in plant U-box proteins;
3.69772e-47	0.777566	0.254	0.131	1.98771e-42	3	Ghir_D05G010010	AT3G45640	Symbols: ATMPK3, MPK3, ATMAPK3 | mitogen-activated protein kinase 3	mitogen-activated protein kinase 3;Encodes a mitogen-activated kinase whose mRNA levels increase in response to touch, cold, salinity stress and chitin oligomers;
4.20754e-43	0.635478	0.325	0.194	2.26176e-38	3	Ghir_D05G032890	NoHits
3.94951e-42	0.673526	0.368	0.237	2.12306e-37	3	Ghir_A07G016260	AT5G32470	Symbols: | Haem oxygenase-like, multi-helical	Haem oxygenase-like, multi-helical;The classical thiamin-requiring th2-1 mutation corresponds to At5g32470, encoding a HAD (haloacid dehalogenase) family phosphatase fused to a TenA (thiamin salvage) family protein;
3.46049e-39	0.63636	0.349	0.226	1.86018e-34	3	Ghir_D01G020170	NoHits
1.18167e-38	0.584322	0.304	0.182	6.35207e-34	3	Ghir_D05G013800	AT1G17500	Symbols: | ATPase E1-E2 type family protein / haloacid dehalogenase-like hydrolase family protein	;ATPase E1-E2 type family protein / haloacid dehalogenase-like hydrolase family protein;
6.52811e-38	0.657971	0.397	0.273	3.50919e-33	3	Ghir_A08G002270	AT4G29900	Symbols: ACA10, CIF1, ATACA10 | autoinhibited Ca(2+)-ATPase 10	;one of the type IIB calcium pump isoforms;
5.99865e-34	0.593209	0.535	0.409	3.22457e-29	3	Ghir_D12G026390	AT5G53460	Symbols: GLT1 | NADH-dependent glutamate synthase 1	NADH-dependent glutamate synthase 1;NADH-dependent glutamate synthase The mRNA is cell-to-cell mobile;
7.24647e-24	0.594303	0.39	0.293	3.89534e-19	3	Ghir_A05G010850	AT3G45090	Symbols: | P-loop containing nucleoside triphosphate hydrolases superfamily protein	P-loop containing nucleoside triphosphate hydrolases superfamily proteinP-loop containing nucleoside triphosphate hydrolases superfamily protein;(source:Araport11)
8.41086e-24	0.715261	0.284	0.194	4.52126e-19	3	Ghir_A11G009400	AT2G45820	Symbols: | Remorin family protein	Remorin family protein;Lipid raft regulatory protein, crucial for plasma membrane nanodomain assembly to control plasmodesmata aperture and functionality;
4.3075e-21	0.659479	0.304	0.221	2.3155e-16	3	Ghir_D11G000700	AT1G73920	Symbols: | alpha/beta-Hydrolases superfamily protein	alpha/beta-Hydrolases superfamily proteinalpha/beta-Hydrolases superfamily protein;(source:Araport11)
1.27539e-19	0.803652	0.322	0.239	6.85585e-15	3	Ghir_D11G009390	AT2G45820	Symbols: | Remorin family protein	Remorin family protein;Lipid raft regulatory protein, crucial for plasma membrane nanodomain assembly to control plasmodesmata aperture and functionality;
0	2.78323	0.901	0.276	0	4	Ghir_A02G017850	AT2G23790	Symbols: | Protein of unknown function (DUF607)	Protein of unknown function (DUF607)calcium uniporter (DUF607);(source:Araport11)
0	2.24679	0.759	0.3	0	4	Ghir_D13G013980	AT3G12670	Symbols: emb2742 | CTP synthase family protein	CTP synthase family protein;Cytidine triphosphate synthase;
0	2.23947	0.779	0.257	0	4	Ghir_D01G018000	AT1G76160	Symbols: sks5 | SKU5 similar 5	SKU5 similar 5SKU5 similar 5;(source:Araport11)
0	1.85142	0.663	0.238	0	4	Ghir_A09G017900	AT5G14920	Symbols: | Gibberellin-regulated family protein	Gibberellin-regulated family protein;Encodes a GASA domain containing protein that regulates increases in plant growth through GA-induced and DELLA-dependent signal transduction and that can increase abiotic stress resistance by reducing ROS accumulation;
0	1.77183	0.684	0.273	0	4	Ghir_A01G016470	AT1G76160	Symbols: sks5 | SKU5 similar 5	SKU5 similar 5SKU5 similar 5;(source:Araport11)
0	1.74636	0.561	0.163	0	4	Ghir_A07G002920	AT2G41380	Symbols: | S-adenosyl-L-methionine-dependent methyltransferases superfamily protein	S-adenosyl-L-methionine-dependent methyltransferases superfamily proteinS-adenosyl-L-methionine-dependent methyltransferases superfamily protein;(source:Araport11)
0	1.6714	0.513	0.15	0	4	Ghir_D06G008580	AT1G19220	Symbols: ARF19, IAA22, ARF11 | auxin response factor 19	auxin response factor 19;Encodes an auxin response factor that contains the conserved VP1-B3 DNA-binding domain at its N-terminus and the Aux/IAA-like domains III and IV present in most ARFs at its C-terminus;
0	1.64716	0.62	0.201	0	4	Ghir_D12G002230	AT4G34230	Symbols: CAD5, ATCAD5, CAD-5 | cinnamyl alcohol dehydrogenase 5	cinnamyl alcohol dehydrogenase 5;Encodes a catalytically active cinnamyl alcohol dehydrogenase which uses p-coumaryl aldehyde as a preferred substrate;
0	1.6232	0.6	0.138	0	4	Ghir_D09G010090	AT1G08320	Symbols: TGA9, bZIP21 | bZIP transcription factor family protein	bZIP transcription factor family protein;(source:Araport11)
0	1.41651	0.52	0.111	0	4	Ghir_A09G010350	AT1G08320	Symbols: TGA9, bZIP21 | bZIP transcription factor family protein	bZIP transcription factor family protein;(source:Araport11)
9.1792e-301	1.4673	0.455	0.123	4.93428e-296	4	Ghir_A03G015550	AT1G70370	Symbols: PG2 | polygalacturonase 2	polygalacturonase 2;Polygalacturonase involved in cell wall modification;
4.18691e-257	1.28091	0.511	0.165	2.25067e-252	4	Ghir_A12G024550	AT1G64060	Symbols: ATRBOH F, ATRBOHF, RBOHAP108, RBOHF, RBOH F | respiratory burst oxidase protein F	respiratory burst oxidase protein F;Interacts with AtrbohD gene to fine tune the spatial control of ROI production and hypersensitive response to cell in and around infection site;
1.7603e-253	1.19843	0.724	0.351	9.46251e-249	4	Ghir_D06G000830	AT1G75170	Symbols: | Sec14p-like phosphatidylinositol transfer family protein	Sec14p-like phosphatidylinositol transfer family proteinSec14p-like phosphatidylinositol transfer family protein;(source:Araport11)
1.29222e-234	1.30985	0.388	0.111	6.94632e-230	4	Ghir_A12G014850	AT4G03420	Symbols: | Protein of unknown function (DUF789)	Protein of unknown function (DUF789)hypothetical protein (DUF789);(source:Araport11)
3.89089e-224	1.33572	0.492	0.173	2.09155e-219	4	Ghir_D09G004250	AT5G13160	Symbols: PBS1 | Protein kinase superfamily protein	Protein kinase superfamily protein;Mutant is defective in perception of Pseudomonas syringae avirulence gene avrPphB;
2.35043e-221	1.22834	0.599	0.263	1.26347e-216	4	Ghir_D06G002830	AT5G65670	Symbols: IAA9 | indole-3-acetic acid inducible 9	indole-3-acetic acid inducible 9;auxin (indole-3-acetic acid) induced gene The mRNA is cell-to-cell mobile;
4.64114e-212	1.20637	0.822	0.549	2.49484e-207	4	Ghir_D01G017650	AT4G38580	Symbols: ATFP6, HIPP26, FP6 | farnesylated protein 6	;putative farnesylated protein (At4g38580) mRNA, complete;farnesylated protein 6;(source:Araport11)
4.05772e-198	1.34372	0.547	0.242	2.18123e-193	4	Ghir_D02G016930	AT1G70370	Symbols: PG2 | polygalacturonase 2	polygalacturonase 2;Polygalacturonase involved in cell wall modification;
6.11309e-192	1.31874	0.718	0.409	3.28609e-187	4	Ghir_D05G018520	NoHits
1.95915e-186	1.16022	0.668	0.341	1.05314e-181	4	Ghir_A11G005150	AT5G66920	Symbols: sks17 | SKU5 similar 17	SKU5 similar 17SKU5 similar 17;(source:Araport11)
3.38024e-185	1.12298	0.62	0.31	1.81705e-180	4	Ghir_A07G015240	AT1G01800	Symbols: | NAD(P)-binding Rossmann-fold superfamily protein	NAD(P)-binding Rossmann-fold superfamily proteinNAD(P)-binding Rossmann-fold superfamily protein;(source:Araport11)
6.37749e-183	1.09039	0.805	0.516	3.42822e-178	4	Ghir_A13G017270	NoHits
2.06178e-180	0.9817	0.354	0.105	1.10831e-175	4	Ghir_A06G002850	AT5G65670	Symbols: IAA9 | indole-3-acetic acid inducible 9	indole-3-acetic acid inducible 9;auxin (indole-3-acetic acid) induced gene The mRNA is cell-to-cell mobile;
2.45799e-178	1.11561	0.808	0.528	1.32129e-173	4	Ghir_D03G003350	AT4G37870	Symbols: PCK1, PEPCK | phosphoenolpyruvate carboxykinase 1	phosphoenolpyruvate carboxykinase 1;Encodes a phosphoenolpyruvate carboxykinase that localizes to the cytosol;
1.6177e-175	1.17764	0.681	0.381	8.69595e-171	4	Ghir_D03G001710	AT2G23790	Symbols: | Protein of unknown function (DUF607)	Protein of unknown function (DUF607)calcium uniporter (DUF607);(source:Araport11)
4.73824e-174	1.00432	0.402	0.135	2.54704e-169	4	Ghir_D13G003110	AT4G39050	Symbols: | Kinesin motor family protein	Kinesin motor family proteinKinesin motor family protein;(source:Araport11)
1.00673e-169	1.13394	0.636	0.334	5.41169e-165	4	Ghir_A02G015220	AT4G39350	Symbols: CESA2, ATH-A, ATCESA2 | cellulose synthase A2	cellulose synthase A2;Encodes a cellulose synthase isomer, related to CESA6;
1.28425e-162	1.17033	0.427	0.174	6.90348e-158	4	Ghir_D03G016770	AT5G07250	Symbols: ATRBL3, RBL3 | RHOMBOID-like protein 3	RHOMBOID-like protein 3RHOMBOID-like protein 3;(source:Araport11)
2.71824e-161	1.11345	0.434	0.163	1.46119e-156	4	Ghir_D06G020840	AT1G80840	Symbols: WRKY40, ATWRKY40 | WRKY DNA-binding protein 40	WRKY DNA-binding protein 40;Pathogen-induced transcription factor;
5.23454e-161	0.981723	0.39	0.137	2.81383e-156	4	Ghir_D02G022590	AT1G22930	Symbols: | T-complex protein 11	T-complex protein 11T-complex protein 11;(source:Araport11)
1.26943e-154	0.988549	0.365	0.122	6.8238e-150	4	Ghir_A05G039030	AT3G58790	Symbols: GAUT15 | galacturonosyltransferase 15	;Encodes a protein with putative galacturonosyltransferase activity;
9.38852e-154	1.08777	0.537	0.279	5.0468e-149	4	Ghir_A01G002890	AT3G16857	Symbols: ARR1, RR1 | response regulator 1	;Encodes an Arabidopsis response regulator (ARR) protein that acts in concert with other type-B ARRs in the cytokinin signaling pathway;
1.01755e-153	0.939266	0.758	0.487	5.46983e-149	4	Ghir_A03G002220	AT5G07250	Symbols: ATRBL3, RBL3 | RHOMBOID-like protein 3	RHOMBOID-like protein 3RHOMBOID-like protein 3;(source:Araport11)
2.48644e-153	1.06112	0.391	0.148	1.33658e-148	4	Ghir_D04G014420	AT3G51780	Symbols: ATBAG4, BAG4 | BCL-2-associated athanogene 4	BCL-2-associated athanogene 4;A member of Arabidopsis BAG (Bcl-2-associated athanogene) proteins, plant homologs of mammalian regulators of apoptosis;
5.37116e-149	0.938649	0.334	0.108	2.88727e-144	4	Ghir_D13G002940	AT2G01830	Symbols: WOL, CRE1, WOL1, AHK4, ATCRE1 | CHASE domain containing histidine kinase protein	;Histidine kinase: cytokinin-binding receptor that transduces cytokinin signals across the plasma membrane;CHASE domain containing histidine kinase protein;(source:Araport11)
7.92811e-144	0.960026	0.355	0.126	4.26175e-139	4	Ghir_A07G018060	AT5G35750	Symbols: AHK2, HK2 | histidine kinase 2	histidine kinase 2;Encodes histidine kinase AHK2;
2.82962e-142	0.931384	0.437	0.175	1.52106e-137	4	Ghir_A05G009750	AT2G28930	Symbols: APK1B, PK1B | protein kinase 1B	protein kinase 1Bprotein kinase 1B;(source:Araport11)
1.13404e-141	1.04935	0.337	0.113	6.09602e-137	4	Ghir_A06G019720	AT1G80840	Symbols: WRKY40, ATWRKY40 | WRKY DNA-binding protein 40	WRKY DNA-binding protein 40;Pathogen-induced transcription factor;
9.68077e-138	0.919452	0.343	0.124	5.2039e-133	4	Ghir_A05G016010	AT1G26480	Symbols: GRF12, GF14 IOTA | general regulatory factor 12	general regulatory factor 12;14-3-3 protein GF14iota (grf12);general regulatory factor 12;(source:Araport11)
1.54259e-135	0.962016	0.396	0.158	8.29219e-131	4	Ghir_D09G016470	AT3G54000	Symbols: | CONTAINS InterPro DOMAIN/s: Uncharacterised conserved protein UCP022260 (InterPro:IPR016802); Has 94 Blast hits to 94 proteins in 14 species: Archae - 0; Bacteria - 0; Metazoa - 0; Fungi - 0; Plants - 94; Viruses - 0; Other Eukaryotes - 0 (source: NCBI BLink).	TIP41-like protein;(source:Araport11)
7.03326e-134	1.03102	0.357	0.138	3.78073e-129	4	Ghir_D11G013190	AT1G43760	Symbols: | DNAse I-like superfamily protein	DNAse I-like superfamily proteinDNAse I-like superfamily protein;(source:Araport11)
8.46344e-134	0.872002	0.344	0.122	4.54952e-129	4	Ghir_D01G011570	AT4G33280	Symbols: | AP2/B3-like transcriptional factor family protein	AP2/B3-like transcriptional factor family protein;(source:Araport11)
7.32309e-132	0.870733	0.323	0.11	3.93652e-127	4	Ghir_D09G024180	AT3G16857	Symbols: ARR1, RR1 | response regulator 1	;Encodes an Arabidopsis response regulator (ARR) protein that acts in concert with other type-B ARRs in the cytokinin signaling pathway;
3.50109e-130	0.873226	0.883	0.703	1.88201e-125	4	Ghir_D13G017930	NoHits
7.73983e-130	0.985358	0.314	0.107	4.16055e-125	4	Ghir_A10G014600	AT1G05710	Symbols: | basic helix-loop-helix (bHLH) DNA-binding superfamily protein	basic helix-loop-helix (bHLH) DNA-binding superfamily protein;(source:Araport11)
2.67946e-125	0.899954	0.354	0.135	1.44035e-120	4	Ghir_A11G021450	AT5G65020	Symbols: ANNAT2 | annexin 2	annexin 2;Annexins are calcium binding proteins that are localized in the cytoplasm;
2.34658e-123	1.0884	0.345	0.13	1.26141e-118	4	Ghir_A13G024610	AT2G30020	Symbols: | Protein phosphatase 2C family protein	Protein phosphatase 2C family protein;Encodes AP2C1;
8.79968e-123	0.977009	0.54	0.303	4.73027e-118	4	Ghir_D08G019890	AT5G41210	Symbols: ATGSTT1, GST10, GSTT1 | glutathione S-transferase THETA 1	glutathione S-transferase THETA 1;Encodes glutathione transferase belonging to the theta class of GSTs;
2.52932e-122	0.946875	0.79	0.597	1.35964e-117	4	Ghir_D03G004880	AT5G64740	Symbols: CESA6, IXR2, E112, PRC1 | cellulose synthase 6	cellulose synthase 6;Encodes a cellulose synthase isomer;
2.07015e-119	0.980524	0.379	0.165	1.11281e-114	4	Ghir_D02G008800	AT1G15910	Symbols: | XH/XS domain-containing protein	XH/XS domain-containing protein;Belongs to a subgroup of SGS3-like proteins that act redundantly in RNA-directed DNA methylation: AT1G15910 (FDM1), AT4G00380 (FDM2), AT3G12550 (FDM3), AT1G13790 (FDM4), AT1G80790 (FDM5);
6.545e-117	1.00206	0.688	0.442	3.51826e-112	4	Ghir_A05G018520	NoHits
2.62106e-111	1.04689	0.355	0.147	1.40895e-106	4	Ghir_A03G015520	AT5G14740	Symbols: CA2, CA18, BETA CA2 | carbonic anhydrase 2	;Encodes a beta carbonic anhydrase likely to be localized in the cytoplasm;
4.38219e-111	0.902062	0.478	0.246	2.35565e-106	4	Ghir_D01G003640	AT5G01570	Symbols: | unknown protein; BEST Arabidopsis thaliana protein match is: unknown protein (TAIR:AT3G08880); Has 1807 Blast hits to 1807 proteins in 277 species: Archae - 0; Bacteria - 0; Metazoa - 736; Fungi - 347; Plants - 385; Viruses - 0; Other Eukaryotes - 339 (source: NCBI BLink).	plectin-like protein;(source:Araport11)
1.26395e-110	1.0089	0.399	0.184	6.79437e-106	4	Ghir_D09G016180	AT3G53620	Symbols: AtPPa4, PPa4 | pyrophosphorylase 4	pyrophosphorylase 4;Encodes a soluble protein with inorganic pyrophosphatase activity that is highly specific for Mg-inorganic pyrophosphate;
2.77598e-110	0.997789	0.397	0.19	1.49223e-105	4	Ghir_A07G003540	AT2G25220	Symbols: | Protein kinase superfamily protein	Protein kinase superfamily protein;(source:Araport11)
2.05613e-109	0.914122	0.29	0.105	1.10527e-104	4	Ghir_A11G013600	AT1G06730	Symbols: | pfkB-like carbohydrate kinase family protein	pfkB-like carbohydrate kinase family proteinpfkB-like carbohydrate kinase family protein;(source:Araport11)
1.12498e-108	0.903511	0.286	0.104	6.04731e-104	4	Ghir_D11G033590	AT5G17640	Symbols: | Protein of unknown function (DUF1005)	Protein of unknown function (DUF1005);Expression of this gene is induced by abscisic acid and salt stress;
3.30748e-108	0.962964	0.358	0.153	1.77793e-103	4	Ghir_D09G004530	AT5G23860	Symbols: TUB8 | tubulin beta 8	tubulin beta 8;beta-tubulin, preferentially expressed in endodermal and phloem cells of primary roots and in the vascular tissues of leaves, stems, and flowers;
4.02799e-108	0.850341	0.28	0.101	2.16524e-103	4	Ghir_A04G006300	AT4G30810	Symbols: scpl29 | serine carboxypeptidase-like 29	serine carboxypeptidase-like 29serine carboxypeptidase-like 29;(source:Araport11)
2.24877e-102	0.889218	0.484	0.255	1.20883e-97	4	Ghir_A06G017560	AT3G08510	Symbols: ATPLC2, PLC2 | phospholipase C 2	;Phosphoinositide-specific phospholipase C (PI-PLC), catalyzes hydrolysis of phosphatidylinositol 4,5-bisphosphate into inositol 1,4,5-trisphosphate and diacylglycerol;
3.65846e-96	0.806928	0.474	0.255	1.96661e-91	4	Ghir_D07G018100	AT5G35750	Symbols: AHK2, HK2 | histidine kinase 2	histidine kinase 2;Encodes histidine kinase AHK2;
1.09322e-94	0.766187	0.591	0.36	5.87661e-90	4	Ghir_D08G019670	AT1G12780	Symbols: UGE1, ATUGE1 | UDP-D-glucose/UDP-D-galactose 4-epimerase 1	UDP-D-glucose/UDP-D-galactose 4-epimerase 1;Encodes a UDP-glucose epimerase that catalyzes the interconversion of the sugar nucleotides UDP-glucose UDP-galactose via a UDP-4-keto-hexose intermediate;
4.4152e-94	0.814418	0.6	0.409	2.37339e-89	4	Ghir_A05G015480	AT2G34410	Symbols: | O-acetyltransferase family protein	O-acetyltransferase family protein;Encodes a homolog of the protein Cas1p known to be involved in polysaccharide O-acetylation in Cryptococcus neoformans;
1.35698e-93	0.770863	0.542	0.313	7.29443e-89	4	Ghir_A01G002660	AT3G06330	Symbols: | RING/U-box superfamily protein	RING/U-box superfamily protein;(source:Araport11)
1.57731e-93	0.77668	0.427	0.211	8.47882e-89	4	Ghir_A09G017020	AT3G54000	Symbols: | CONTAINS InterPro DOMAIN/s: Uncharacterised conserved protein UCP022260 (InterPro:IPR016802); Has 94 Blast hits to 94 proteins in 14 species: Archae - 0; Bacteria - 0; Metazoa - 0; Fungi - 0; Plants - 94; Viruses - 0; Other Eukaryotes - 0 (source: NCBI BLink).	TIP41-like protein;(source:Araport11)
3.3577e-92	0.88048	0.386	0.177	1.80493e-87	4	Ghir_D10G012940	AT1G05710	Symbols: | basic helix-loop-helix (bHLH) DNA-binding superfamily protein	basic helix-loop-helix (bHLH) DNA-binding superfamily protein;(source:Araport11)
2.49934e-91	0.749131	0.309	0.126	1.34352e-86	4	Ghir_D02G004410	AT1G04430	Symbols: | S-adenosyl-L-methionine-dependent methyltransferases superfamily protein	S-adenosyl-L-methionine-dependent methyltransferases superfamily protein;(source:Araport11)
3.65156e-91	0.689021	0.785	0.617	1.9629e-86	4	Ghir_A08G020530	NoHits
9.5172e-91	0.812315	0.307	0.125	5.11597e-86	4	Ghir_D08G002800	AT5G53760	Symbols: MLO11, ATMLO11 | Seven transmembrane MLO family protein	Seven transmembrane MLO family protein;A member of a large family of seven-transmembrane domain proteins specific to plants, homologs of the barley mildew resistance locus o (MLO) protein;
1.08696e-90	0.78054	0.368	0.172	5.84296e-86	4	Ghir_D03G004060	NoHits
8.39672e-89	1.07427	0.475	0.265	4.51366e-84	4	Ghir_A12G003520	AT1G76160	Symbols: sks5 | SKU5 similar 5	SKU5 similar 5SKU5 similar 5;(source:Araport11)
1.54264e-88	0.899282	0.284	0.113	8.29244e-84	4	Ghir_D11G007820	AT3G29360	Symbols: | UDP-glucose 6-dehydrogenase family protein	UDP-glucose 6-dehydrogenase family protein;Encodes one of four UDP-glucose dehydrogenase UGD) genes;
1.59484e-86	0.875217	0.331	0.153	8.57306e-82	4	Ghir_D11G010140	AT2G46320	Symbols: | Mitochondrial substrate carrier family protein	Mitochondrial substrate carrier family protein;(source:Araport11)
2.04728e-86	0.752545	0.49	0.277	1.10051e-81	4	Ghir_A12G018990	AT5G61360	Symbols: | unknown protein; BEST Arabidopsis thaliana protein match is: unknown protein (TAIR:AT5G07730); Has 20 Blast hits to 20 proteins in 7 species: Archae - 0; Bacteria - 0; Metazoa - 0; Fungi - 0; Plants - 16; Viruses - 0; Other Eukaryotes - 4 (source: NCBI BLink).	hypothetical protein;(source:Araport11)
3.06016e-86	0.853857	0.278	0.115	1.64499e-81	4	Ghir_A05G007730	AT1G07910	Symbols: ATRNL, RNL, AtRLG1 | RNAligase	RNAligase;Encodes a tRNA ligase that resembles the yeast Trl1 RNA ligase in structure and function but very different in sequence;
8.89696e-86	0.754034	0.26	0.101	4.78256e-81	4	Ghir_D11G018590	AT5G66200	Symbols: ARO2 | armadillo repeat only 2	armadillo repeat only 2;Armadillo repeat protein;
2.93044e-84	0.994049	0.48	0.281	1.57526e-79	4	Ghir_D05G032440	AT5G57560	Symbols: TCH4, XTH22 | Xyloglucan endotransglucosylase/hydrolase family protein	Xyloglucan endotransglucosylase/hydrolase family protein;Encodes a cell wall-modifying enzyme, rapidly upregulated in response to environmental stimuli;
6.36285e-83	0.867193	0.378	0.192	3.42035e-78	4	Ghir_D10G006600	AT3G13690	Symbols: | Protein kinase protein with adenine nucleotide alpha hydrolases-like domain	kinase with adenine nucleotide alpha hydrolases-like domain-containing protein;(source:Araport11)
8.34319e-83	0.725288	0.401	0.197	4.48488e-78	4	Ghir_D06G002150	AT1G27770	Symbols: ACA1, PEA1 | autoinhibited Ca2+-ATPase 1	;Encodes a chloroplast envelope Ca2+-ATPase with an N-terminal autoinhibitor;
3.23941e-82	0.712949	0.327	0.148	1.74134e-77	4	Ghir_D12G015010	AT4G03420	Symbols: | Protein of unknown function (DUF789)	Protein of unknown function (DUF789)hypothetical protein (DUF789);(source:Araport11)
4.85576e-82	0.687994	0.406	0.199	2.61021e-77	4	Ghir_A03G017630	AT4G03390	Symbols: SRF3 | STRUBBELIG-receptor family 3	STRUBBELIG-receptor family 3;(source:Araport11)
3.29671e-81	0.809984	0.289	0.127	1.77214e-76	4	Ghir_A05G035540	AT5G02810	Symbols: PRR7, APRR7 | pseudo-response regulator 7	;PRR7 and PRR9 are partially redundant essential components of a temperature-sensitive circadian system;
1.12431e-80	0.710817	0.313	0.135	6.04374e-76	4	Ghir_D02G018430	AT1G28480	Symbols: GRX480, roxy19 | Thioredoxin superfamily protein	Thioredoxin superfamily protein;Encodes GRX480, a member of the glutaredoxin family that regulates protein redox state;
1.49364e-80	0.841049	0.352	0.178	8.02905e-76	4	Ghir_D07G010290	AT1G07810	Symbols: ECA1, ATECA1, ACA3 | ER-type Ca2+-ATPase 1	ER-type Ca2+-ATPase 1;Encodes an ER-type Ca2+-pumping ATPase;
2.43084e-80	0.792327	0.349	0.166	1.3067e-75	4	Ghir_A12G000110	AT5G63810	Symbols: BGAL10 | beta-galactosidase 10	beta-galactosidase 10;member of Glycoside Hydrolase Family 35;beta-galactosidase 10;(source:Araport11)
2.89255e-79	0.88319	0.562	0.376	1.55489e-74	4	Ghir_A11G024670	NoHits
3.3273e-79	0.824283	0.538	0.357	1.78859e-74	4	Ghir_A01G013260	AT2G35110	Symbols: GRL, NAP1, NAPP | transcription activators	transcription activators;Component of the WAVE protein complex which act as activators of ARP2/3 complex involved in actin nucleation;
5.30989e-79	0.859249	0.643	0.44	2.85433e-74	4	Ghir_D10G008590	AT3G02040	Symbols: SRG3 | senescence-related gene 3	senescence-related gene 3;Encodes a member of the glycerophosphodiester phosphodiesterase (GDPD) family;
2.97231e-77	0.944219	0.499	0.294	1.59776e-72	4	Ghir_A07G022520	AT5G43700	Symbols: ATAUX2-11, IAA4 | AUX/IAA transcriptional regulator family protein	AUX/IAA transcriptional regulator family protein;Auxin inducible protein similar to transcription factors;
1.90742e-76	0.749311	0.571	0.375	1.02533e-71	4	Ghir_D05G021660	AT4G07960	Symbols: ATCSLC12, CSLC12 | Cellulose-synthase-like C12	;encodes a XyG glucan synthase; gene similar to cellulose synthase;Cellulose-synthase-like C12;(source:Araport11)
1.97512e-76	0.651994	0.274	0.113	1.06172e-71	4	Ghir_D06G019280	AT5G04310	Symbols: | Pectin lyase-like superfamily protein	Pectin lyase-like superfamily protein;(source:Araport11)
8.10261e-76	0.694268	0.632	0.419	4.35556e-71	4	Ghir_D05G030270	AT3G54810	Symbols: BME3-ZF, BME3, GATA8 | Plant-specific GATA-type zinc finger transcription factor family protein	Plant-specific GATA-type zinc finger transcription factor family protein;Encodes a protein containing a GATA type zinc finger domain that is expressed in the embryo axis and involved in germination;
9.73165e-76	0.721812	0.69	0.487	5.23125e-71	4	Ghir_A10G006780	AT3G02040	Symbols: SRG3 | senescence-related gene 3	senescence-related gene 3;Encodes a member of the glycerophosphodiester phosphodiesterase (GDPD) family;
2.85877e-74	0.645203	0.271	0.114	1.53673e-69	4	Ghir_A11G016070	AT5G55390	Symbols: EDM2 | ENHANCED DOWNY MILDEW 2	;Encodes EDM2 (enhanced downy mildew 2);
6.78778e-72	0.950826	0.485	0.307	3.64877e-67	4	Ghir_D07G009050	AT3G22240	Symbols: | unknown protein; BEST Arabidopsis thaliana protein match is: unknown protein (TAIR:AT3G22235.2); Has 177 Blast hits to 177 proteins in 14 species: Archae - 0; Bacteria - 0; Metazoa - 0; Fungi - 0; Plants - 177; Viruses - 0; Other Eukaryotes - 0 (source: NCBI BLink).	cysteine-rich/transmembrane domain PCC1-like protein;(source:Araport11)
3.69178e-71	0.706276	0.268	0.119	1.98452e-66	4	Ghir_D05G016300	AT2G33820	Symbols: ATMBAC1, MBAC1 | Mitochondrial substrate carrier family protein	;encodes a mitochondrial ornithine transporter which exports ornithine from the mitochondrion to the cytosol;Mitochondrial substrate carrier family protein;(source:Araport11)
3.77953e-71	0.718358	0.57	0.404	2.03168e-66	4	Ghir_D03G012070	NoHits
1.71135e-70	0.795123	0.407	0.228	9.19938e-66	4	Ghir_D09G016540	AT3G54030	Symbols: | Protein kinase protein with tetratricopeptide repeat domain	Protein kinase protein with tetratricopeptide repeat domainkinase with tetratricopeptide repeat domain-containing protein;(source:Araport11)
2.16821e-70	0.824942	0.443	0.274	1.16552e-65	4	Ghir_D04G013810	AT2G38040	Symbols: CAC3 | acetyl Co-enzyme a carboxylase carboxyltransferase alpha subunit	acetyl Co-enzyme a carboxylase carboxyltransferase alpha subunit;encodes the carboxyltransferase alpha subunit of acetyl-CoA carboxylase, involved in de novo fatty acid biosynthesis;acetyl Co-enzyme a carboxylase carboxyltransferase alpha subunit;(source:Araport11)
2.28981e-70	0.730935	0.393	0.205	1.23089e-65	4	Ghir_A12G005460	AT1G67080	Symbols: ABA4 | abscisic acid (aba)-deficient 4	;Encodes a protein involved in the photoprotection of PSII;
6.23089e-70	0.958231	0.266	0.121	3.34941e-65	4	Ghir_D07G011870	AT3G44350	Symbols: anac061, NAC061 | NAC domain containing protein 61	NAC domain containing protein 61NAC domain containing protein 61;(source:Araport11)
6.83661e-70	0.898509	0.304	0.141	3.67502e-65	4	Ghir_A08G010510	AT4G11070	Symbols: WRKY41, AtWRKY41 | WRKY family transcription factor	WRKY family transcription factor;member of WRKY Transcription Factor; Group III;WRKY family transcription factor;(source:Araport11)
3.23509e-69	0.782545	0.444	0.265	1.73902e-64	4	Ghir_D11G003900	AT5G15740	Symbols: | O-fucosyltransferase family protein	O-fucosyltransferase family protein;RRT1 is a member of a novel glycosyltransferase famly in plants;
7.287e-68	0.747057	0.25	0.107	3.91713e-63	4	Ghir_A11G027900	AT3G60530	Symbols: GATA4 | GATA transcription factor 4	GATA transcription factor 4;Encodes a member of the GATA factor family of zinc finger transcription factors;
8.97254e-68	0.78257	0.461	0.268	4.82319e-63	4	Ghir_A13G000060	AT2G41430	Symbols: ERD15, LSR1, CID1 | dehydration-induced protein (ERD15)	dehydration-induced protein (ERD15);Encodes hydrophilic protein lacking Cys residues that is expressed in response to drought stress, light stress and treatment with plant-growth-promoting rhizobacteria (Paenibacillus polymyxa), possibly revealing a connection between responses to biotic and abiotic stress;
2.93465e-67	0.736482	0.518	0.338	1.57752e-62	4	Ghir_A13G024970	AT5G03040	Symbols: iqd2 | IQ-domain 2	IQ-domain 2;Member of IQ67 (CaM binding) domain containing family;
4.12321e-67	0.601601	0.28	0.123	2.21643e-62	4	Ghir_D02G009270	AT1G45688	Symbols: | unknown protein; FUNCTIONS IN: molecular_function unknown; INVOLVED IN: biological_process unknown; LOCATED IN: plasma membrane; EXPRESSED IN: 22 plant structures; EXPRESSED DURING: 13 growth stages; BEST Arabidopsis thaliana protein match is: unknown protein (TAIR:AT5G42860); Has 258 Blast hits to 242 proteins in 39 species: Archae - 0; Bacteria - 11; Metazoa - 10; Fungi - 14; Plants …	;CC1 is a plant specific gene that interacts with with the cellulose synthase complex and microtubules;
4.01269e-66	0.812497	0.355	0.199	2.15702e-61	4	Ghir_D05G036420	AT4G33130	Symbols: | unknown protein; FUNCTIONS IN: molecular_function unknown; INVOLVED IN: biological_process unknown; LOCATED IN: chloroplast; EXPRESSED IN: 9 plant structures; EXPRESSED DURING: 6 growth stages; BEST Arabidopsis thaliana protein match is: Protein of unknown function, DUF547 (TAIR:AT1G16750); Has 192 Blast hits to 192 proteins in 18 species: Archae - 0; Bacteria - 0; Metazoa - 1; Fungi -…	rho GTPase-activating protein;(source:Araport11)
4.57774e-66	0.677872	0.281	0.125	2.46077e-61	4	Ghir_D05G022880	AT4G08950	Symbols: EXO | Phosphate-responsive 1 family protein	Phosphate-responsive 1 family proteinPhosphate-responsive 1 family protein;(source:Araport11)
6.63794e-66	0.840169	0.264	0.117	3.56823e-61	4	Ghir_D08G012560	AT4G11070	Symbols: WRKY41, AtWRKY41 | WRKY family transcription factor	WRKY family transcription factor;member of WRKY Transcription Factor; Group III;WRKY family transcription factor;(source:Araport11)
8.10582e-66	0.640015	0.313	0.147	4.35729e-61	4	Ghir_D04G002710	AT4G18530	Symbols: | Protein of unknown function (DUF707)	lysine ketoglutarate reductase trans-splicing-like protein, putative (DUF707);(source:Araport11)
7.58132e-65	0.830802	0.362	0.192	4.07534e-60	4	Ghir_A03G003580	AT2G30020	Symbols: | Protein phosphatase 2C family protein	Protein phosphatase 2C family protein;Encodes AP2C1;
2.45124e-64	0.982291	0.337	0.172	1.31766e-59	4	Ghir_Scaffold2662G000010	AT5G57560	Symbols: TCH4, XTH22 | Xyloglucan endotransglucosylase/hydrolase family protein	Xyloglucan endotransglucosylase/hydrolase family protein;Encodes a cell wall-modifying enzyme, rapidly upregulated in response to environmental stimuli;
4.63655e-63	0.687533	0.44	0.263	2.49238e-58	4	Ghir_A02G005920	AT3G17365	Symbols: | S-adenosyl-L-methionine-dependent methyltransferases superfamily protein	S-adenosyl-L-methionine-dependent methyltransferases superfamily proteinS-adenosyl-L-methionine-dependent methyltransferases superfamily protein;(source:Araport11)
4.9896e-62	0.875728	0.349	0.187	2.68216e-57	4	Ghir_A05G032460	AT4G25810	Symbols: XTR6, XTH23 | xyloglucan endotransglycosylase 6	xyloglucan endotransglycosylase 6;xyloglucan endotransglycosylase-related protein (XTR6);xyloglucan endotransglycosylase 6;(source:Araport11)
8.07334e-62	0.867842	0.447	0.294	4.33982e-57	4	Ghir_D03G009080	AT4G23850	Symbols: LACS4 | AMP-dependent synthetase and ligase family protein	AMP-dependent synthetase and ligase family proteinAMP-dependent synthetase and ligase family protein;(source:Araport11)
1.01019e-61	0.592319	0.358	0.187	5.43028e-57	4	Ghir_D03G012940	AT2G29670	Symbols: | Tetratricopeptide repeat (TPR)-like superfamily protein	Tetratricopeptide repeat (TPR)-like superfamily protein;(source:Araport11)
1.57849e-61	0.609757	0.296	0.139	8.48519e-57	4	Ghir_D12G024550	AT1G64060	Symbols: ATRBOH F, ATRBOHF, RBOHAP108, RBOHF, RBOH F | respiratory burst oxidase protein F	respiratory burst oxidase protein F;Interacts with AtrbohD gene to fine tune the spatial control of ROI production and hypersensitive response to cell in and around infection site;
2.39751e-61	0.771328	0.344	0.192	1.28878e-56	4	Ghir_D11G036570	AT5G10060	Symbols: | ENTH/VHS family protein	ENTH/VHS family proteinENTH/VHS family protein;(source:Araport11)
2.50999e-61	0.703618	0.377	0.211	1.34924e-56	4	Ghir_D09G020830	AT4G00440	Symbols: | Protein of unknown function (DUF3741)	GPI-anchored adhesin-like protein, putative (DUF3741);(source:Araport11)
6.17151e-60	0.587786	0.381	0.205	3.31749e-55	4	Ghir_D02G008430	AT4G08685	Symbols: SAH7 | Pollen Ole e 1 allergen and extensin family protein	Pollen Ole e 1 allergen and extensin family protein;Encodes a protein, expressed in leaves, with similarity to pollen allergens;
5.87505e-59	0.622294	0.383	0.209	3.15813e-54	4	Ghir_D05G016310	AT1G28330	Symbols: DYL1 | dormancy-associated protein-like 1	;dormancy-associated protein (DRM1);dormancy-associated protein-like 1;(source:Araport11)
2.73153e-58	0.673002	0.628	0.437	1.46834e-53	4	Ghir_A11G026000	NoHits
1.65719e-56	0.657327	0.266	0.129	8.90825e-52	4	Ghir_A04G010190	AT3G51780	Symbols: ATBAG4, BAG4 | BCL-2-associated athanogene 4	BCL-2-associated athanogene 4;A member of Arabidopsis BAG (Bcl-2-associated athanogene) proteins, plant homologs of mammalian regulators of apoptosis;
1.29856e-55	0.825549	0.451	0.28	6.98042e-51	4	Ghir_A04G011040	AT4G28400	Symbols: | Protein phosphatase 2C family protein	Protein phosphatase 2C family protein;(source:Araport11)
1.93939e-55	0.586523	0.274	0.13	1.04252e-50	4	Ghir_A12G001390	AT4G25970	Symbols: PSD3 | phosphatidylserine decarboxylase 3	phosphatidylserine decarboxylase 3;Encodes the major form of the two non-mitochondrail phosphatidylserine decarboxylase;
5.72594e-55	0.648208	0.294	0.151	3.07798e-50	4	Ghir_D04G015380	AT5G01570	Symbols: | unknown protein; BEST Arabidopsis thaliana protein match is: unknown protein (TAIR:AT3G08880); Has 1807 Blast hits to 1807 proteins in 277 species: Archae - 0; Bacteria - 0; Metazoa - 736; Fungi - 347; Plants - 385; Viruses - 0; Other Eukaryotes - 339 (source: NCBI BLink).	plectin-like protein;(source:Araport11)
6.29273e-55	0.659837	0.421	0.26	3.38265e-50	4	Ghir_D01G007980	AT5G55480	Symbols: SVL1 | SHV3-like 1	SHV3-like 1;Glycerophosphoryl diester phosphodiesterase-like protein involved in cell wall cellulose accumulation and pectin linking;
6.81592e-54	0.808663	0.598	0.459	3.6639e-49	4	Ghir_A07G008950	AT3G22240	Symbols: | unknown protein; BEST Arabidopsis thaliana protein match is: unknown protein (TAIR:AT3G22235.2); Has 177 Blast hits to 177 proteins in 14 species: Archae - 0; Bacteria - 0; Metazoa - 0; Fungi - 0; Plants - 177; Viruses - 0; Other Eukaryotes - 0 (source: NCBI BLink).	cysteine-rich/transmembrane domain PCC1-like protein;(source:Araport11)
1.47429e-53	0.64462	0.345	0.189	7.92505e-49	4	Ghir_D09G012880	AT2G42320	Symbols: | nucleolar protein gar2-related	nucleolar protein gar2-like protein;(source:Araport11)
2.37622e-53	0.857877	0.377	0.22	1.27734e-48	4	Ghir_D11G009930	AT1G01470	Symbols: LEA14, LSR3 | Late embryogenesis abundant protein	Late embryogenesis abundant protein;Encodes late-embryogenesis abundant protein whose mRNA levels are induced in response to wounding and light stress;
1.24795e-52	0.656617	0.423	0.259	6.70837e-48	4	Ghir_D05G027290	AT4G08685	Symbols: SAH7 | Pollen Ole e 1 allergen and extensin family protein	Pollen Ole e 1 allergen and extensin family protein;Encodes a protein, expressed in leaves, with similarity to pollen allergens;
2.63826e-52	0.759538	0.378	0.234	1.4182e-47	4	Ghir_D09G012720	AT3G57550	Symbols: AGK2, GK-2 | guanylate kinase	;guanylate kinase;guanylate kinase;(source:Araport11)
5.24624e-52	0.633114	0.364	0.204	2.82011e-47	4	Ghir_D10G004560	AT2G34510	Symbols: | Protein of unknown function, DUF642	;Protein of unknown function, DUF642;
1.74965e-51	0.859785	0.264	0.133	9.40523e-47	4	Ghir_A06G022820	AT5G47550	Symbols: | Cystatin/monellin superfamily protein	Cystatin/monellin superfamily protein;Putative phytocystatin expressed in seedlings and induced by heat stress and abscisic acid;
1.9295e-50	0.607232	0.522	0.359	1.0372e-45	4	Ghir_D12G025080	AT5G42050	Symbols: | DCD (Development and Cell Death) domain protein	DCD (Development and Cell Death) domain protein;Stress responsive asparagine-rich protein;
4.92565e-50	0.585429	0.465	0.293	2.64778e-45	4	Ghir_A04G014210	AT2G23460	Symbols: XLG1, ATXLG1 | extra-large G-protein 1	extra-large G-protein 1;encodes a novel G-alpha protein that shares similarity to plant, yeast, and animal G-alpha proteins at the C-terminus;
2.47215e-49	0.632517	0.533	0.39	1.3289e-44	4	Ghir_A03G006920	AT5G62390	Symbols: ATBAG7, BAG7 | BCL-2-associated athanogene 7	BCL-2-associated athanogene 7;A member of Arabidopsis BAG (Bcl-2-associated athanogene) proteins, plant homologs of mammalian regulators of apoptosis;
1.6811e-48	0.638847	0.421	0.273	9.03678e-44	4	Ghir_D02G006260	AT3G17365	Symbols: | S-adenosyl-L-methionine-dependent methyltransferases superfamily protein	S-adenosyl-L-methionine-dependent methyltransferases superfamily proteinS-adenosyl-L-methionine-dependent methyltransferases superfamily protein;(source:Araport11)
4.55383e-48	0.722714	0.49	0.343	2.44791e-43	4	Ghir_D02G012430	AT1G18300	Symbols: atnudt4, NUDT4 | nudix hydrolase homolog 4	nudix hydrolase homolog 4nudix hydrolase homolog 4;(source:Araport11)
3.24934e-47	0.655571	0.505	0.377	1.74668e-42	4	Ghir_D13G010790	AT5G07270	Symbols: XBAT33 | XB3 ortholog 3 in Arabidopsis thaliana	XB3 ortholog 3 in Arabidopsis thalianahypothetical protein;(source:Araport11)
5.02577e-47	0.688933	0.366	0.224	2.7016e-42	4	Ghir_D10G005120	AT5G45100	Symbols: | SBP (S-ribonuclease binding protein) family protein	SBP (S-ribonuclease binding protein) family protein;Encodes one of the BRGs (BOI-related gene) involved in resistance to Botrytis cinerea;
1.44043e-46	0.641933	0.421	0.284	7.74304e-42	4	Ghir_D05G016870	AT4G32010	Symbols: HSL1, HSI2-L1, VAL2 | HSI2-like 1	;Transcriptional repressor involved in the recruitment of PRC2 for genome-wide polycomb silencing;
1.48938e-46	0.717853	0.351	0.206	8.00616e-42	4	Ghir_A07G007600	AT5G61240	Symbols: | Leucine-rich repeat (LRR) family protein	Leucine-rich repeat (LRR) family proteinLeucine-rich repeat (LRR) family protein;(source:Araport11)
5.37545e-46	0.729294	0.307	0.179	2.88957e-41	4	Ghir_D12G014870	AT2G21190	Symbols: | ER lumen protein retaining receptor family protein	ER lumen protein retaining receptor family proteinER lumen protein retaining receptor family protein;(source:Araport11)
2.4639e-45	0.603295	0.462	0.313	1.32447e-40	4	Ghir_A13G002770	AT4G32890	Symbols: GATA9 | GATA transcription factor 9	GATA transcription factor 9;Encodes a member of the GATA factor family of zinc finger transcription factors;
4.54854e-45	0.604913	0.659	0.532	2.44507e-40	4	Ghir_A01G016110	AT4G38580	Symbols: ATFP6, HIPP26, FP6 | farnesylated protein 6	;putative farnesylated protein (At4g38580) mRNA, complete;farnesylated protein 6;(source:Araport11)
1.66604e-44	0.609088	0.532	0.397	8.95581e-40	4	Ghir_A12G006160	NoHits
2.17037e-44	0.718401	0.457	0.309	1.16668e-39	4	Ghir_D02G016880	AT5G14740	Symbols: CA2, CA18, BETA CA2 | carbonic anhydrase 2	;Encodes a beta carbonic anhydrase likely to be localized in the cytoplasm;
1.75184e-43	0.634766	0.522	0.4	9.41702e-39	4	Ghir_D01G014510	AT2G35110	Symbols: GRL, NAP1, NAPP | transcription activators	transcription activators;Component of the WAVE protein complex which act as activators of ARP2/3 complex involved in actin nucleation;
2.55063e-43	0.922056	0.364	0.221	1.37109e-38	4	Ghir_A02G016230	AT4G37870	Symbols: PCK1, PEPCK | phosphoenolpyruvate carboxykinase 1	phosphoenolpyruvate carboxykinase 1;Encodes a phosphoenolpyruvate carboxykinase that localizes to the cytosol;
4.10076e-43	0.745078	0.263	0.141	2.20436e-38	4	Ghir_D06G017580	AT5G47550	Symbols: | Cystatin/monellin superfamily protein	Cystatin/monellin superfamily protein;Putative phytocystatin expressed in seedlings and induced by heat stress and abscisic acid;
1.07786e-42	0.634002	0.398	0.267	5.79402e-38	4	Ghir_A02G016450	AT3G49720	Symbols: | unknown protein; FUNCTIONS IN: molecular_function unknown; INVOLVED IN: biological_process unknown; LOCATED IN: chloroplast thylakoid membrane, Golgi apparatus, plasma membrane, membrane; EXPRESSED IN: 25 plant structures; EXPRESSED DURING: 15 growth stages; BEST Arabidopsis thaliana protein match is: unknown protein (TAIR:AT5G65810); Has 64 Blast hits to 64 proteins in 11 species: Arc…	;Encodes CGR2 (cotton Golgi-related 2);
1.15947e-42	0.603154	0.25	0.134	6.23275e-38	4	Ghir_D01G021160	AT1G52340	Symbols: ABA2, SIS4, GIN1, SDR1, ISI4, SRE1, ATABA2, ATSDR1 | NAD(P)-binding Rossmann-fold superfamily protein	NAD(P)-binding Rossmann-fold superfamily protein;Encodes a cytosolic short-chain dehydrogenase/reductase involved in the conversion of xanthoxin to ABA-aldehyde during ABA biosynthesis;
3.43179e-42	0.648251	0.354	0.226	1.84476e-37	4	Ghir_A08G009220	AT4G28020	Symbols: | unknown protein; CONTAINS InterPro DOMAIN/s: Uncharacterised protein family UPF0066 (InterPro:IPR001378); Has 30201 Blast hits to 17322 proteins in 780 species: Archae - 12; Bacteria - 1396; Metazoa - 17338; Fungi - 3422; Plants - 5037; Viruses - 0; Other Eukaryotes - 2996 (source: NCBI BLink).	tRNA-thr(GGU) m(6)t(6)A37 methyltransferase;(source:Araport11)
1.2924e-41	0.596074	0.441	0.306	6.94731e-37	4	Ghir_A11G022350	AT3G49650	Symbols: | P-loop containing nucleoside triphosphate hydrolases superfamily protein	P-loop containing nucleoside triphosphate hydrolases superfamily proteinP-loop containing nucleoside triphosphate hydrolases superfamily protein;(source:Araport11)
1.37265e-41	0.596189	0.286	0.165	7.37868e-37	4	Ghir_A05G042740	AT5G24260	Symbols: | prolyl oligopeptidase family protein	prolyl oligopeptidase family protein;(source:Araport11)
1.47504e-41	0.630377	0.361	0.23	7.92908e-37	4	Ghir_A11G019370	AT1G75220	Symbols: | Major facilitator superfamily protein	Major facilitator superfamily protein;Encodes a vacuolar glucose exporter that is induced in response to factors that activate vacuolar glucose pools like darkness, heat stress and wounding and repressed during conditions that trigger glucose accumulation in the vacuole like cold stress and external sugar supply;
1.48181e-41	0.672768	0.348	0.219	7.96546e-37	4	Ghir_A07G022460	AT3G22970	Symbols: | Protein of unknown function (DUF506)	Derives_from AT3G22970;(source:Araport11)
4.06519e-41	0.602216	0.488	0.344	2.18524e-36	4	Ghir_D02G020140	AT2G17290	Symbols: CPK6, ATCDPK3, ATCPK6 | Calcium-dependent protein kinase family protein	;Encodes calcium dependent protein kinase 6 (CPK6), a member of the Arabidopsis CDPK gene family;
2.52532e-39	0.635086	0.381	0.243	1.35749e-34	4	Ghir_A05G022100	AT5G65670	Symbols: IAA9 | indole-3-acetic acid inducible 9	indole-3-acetic acid inducible 9;auxin (indole-3-acetic acid) induced gene The mRNA is cell-to-cell mobile;
2.03412e-38	0.615526	0.408	0.286	1.09344e-33	4	Ghir_D09G006710	AT3G16630	Symbols: ATKINESIN-13A, KINESIN-13A | P-loop containing nucleoside triphosphate hydrolases superfamily protein	P-loop containing nucleoside triphosphate hydrolases superfamily protein;Kinesin-13A localized to entire Golgi stacks;
5.15723e-38	0.60339	0.478	0.359	2.77227e-33	4	Ghir_D06G012930	AT5G20030	Symbols: | Plant Tudor-like RNA-binding protein	Plant Tudor-like RNA-binding protein;(source:Araport11)
1.46325e-36	0.626649	0.284	0.171	7.86572e-32	4	Ghir_D05G020630	AT1G47380	Symbols: | Protein phosphatase 2C family protein	Protein phosphatase 2C family proteinProtein phosphatase 2C family protein;(source:Araport11)
1.1682e-35	0.943109	0.25	0.144	6.27968e-31	4	Ghir_A12G017760	AT5G62740	Symbols: HIR1, ATHIR1 | SPFH/Band 7/PHB domain-containing membrane-associated protein family	SPFH/Band 7/PHB domain-containing membrane-associated protein familySPFH/Band 7/PHB domain-containing membrane-associated protein family;(source:Araport11)
1.9248e-33	0.623911	0.383	0.262	1.03468e-28	4	Ghir_A11G007870	AT3G29360	Symbols: | UDP-glucose 6-dehydrogenase family protein	UDP-glucose 6-dehydrogenase family protein;Encodes one of four UDP-glucose dehydrogenase UGD) genes;
1.08009e-30	0.58611	0.321	0.214	5.80604e-26	4	Ghir_A05G039730	AT1G53570	Symbols: MAP3KA, MAPKKK3 | mitogen-activated protein kinase kinase kinase 3	;Encodes a member of the MEKK subfamily that functions redundantly with MAPKKK3 to activate MPK3/6 downstream of multiple pattern recognition receptors and confer resistance to both bacterial and fungal pathogens;
1.41029e-30	0.599822	0.346	0.24	7.58101e-26	4	Ghir_D05G022030	AT2G22670	Symbols: IAA8 | indoleacetic acid-induced protein 8	;Encodes a transcriptional repressor of the auxin response that is auxin inducible and is involved in lateral root formation;
1.75184e-30	0.608177	0.299	0.198	9.417e-26	4	Ghir_D08G009400	AT4G28020	Symbols: | unknown protein; CONTAINS InterPro DOMAIN/s: Uncharacterised protein family UPF0066 (InterPro:IPR001378); Has 30201 Blast hits to 17322 proteins in 780 species: Archae - 12; Bacteria - 1396; Metazoa - 17338; Fungi - 3422; Plants - 5037; Viruses - 0; Other Eukaryotes - 2996 (source: NCBI BLink).	tRNA-thr(GGU) m(6)t(6)A37 methyltransferase;(source:Araport11)
1.64638e-28	0.683627	0.525	0.416	8.85013e-24	4	Ghir_D09G010230	AT5G22380	Symbols: anac090, NAC090 | NAC domain containing protein 90	NAC domain containing protein 90NAC domain containing protein 90;(source:Araport11)
1.0319e-26	0.590909	0.347	0.244	5.54698e-22	4	Ghir_A13G013260	AT3G12670	Symbols: emb2742 | CTP synthase family protein	CTP synthase family protein;Cytidine triphosphate synthase;
1.79663e-24	0.58664	0.447	0.339	9.65778e-20	4	Ghir_A05G006120	AT1G80840	Symbols: WRKY40, ATWRKY40 | WRKY DNA-binding protein 40	WRKY DNA-binding protein 40;Pathogen-induced transcription factor;
1.72945e-22	0.791703	0.38	0.288	9.29667e-18	4	Ghir_A12G018860	AT3G14470	Symbols: | NB-ARC domain-containing disease resistance protein	NB-ARC domain-containing disease resistance protein;(source:Araport11)
9.49208e-21	0.618748	0.553	0.466	5.10247e-16	4	Ghir_A09G010460	AT3G44350	Symbols: anac061, NAC061 | NAC domain containing protein 61	NAC domain containing protein 61NAC domain containing protein 61;(source:Araport11)
8.74217e-16	0.587909	0.321	0.253	4.69935e-11	4	Ghir_A03G010320	AT1G18300	Symbols: atnudt4, NUDT4 | nudix hydrolase homolog 4	nudix hydrolase homolog 4nudix hydrolase homolog 4;(source:Araport11)
0	3.29008	0.747	0.165	0	5	Ghir_A07G021130	AT5G48410	Symbols: ATGLR1.3, GLR1.3 | glutamate receptor 1.3	;member of Putative ligand-gated ion channel subunit family;glutamate receptor 1
0	3.18216	0.965	0.277	0	5	Ghir_A06G007070	AT4G29130	Symbols: ATHXK1, GIN2, HXK1 | hexokinase 1	hexokinase 1;Encodes a hexokinase (HXK1) in the plant glucose-signaling network;
0	3.10647	0.724	0.175	0	5	Ghir_D02G000130	AT5G01020	Symbols: | Protein kinase superfamily protein	Protein kinase superfamily proteinProtein kinase superfamily protein;(source:Araport11)
0	2.82952	0.924	0.164	0	5	Ghir_D08G021850	AT2G30070	Symbols: ATKT1, ATKT1P, ATKUP1, KUP1, KT1 | potassium transporter 1	;Encodes a high affinity potassium transporter;
0	2.66188	0.981	0.411	0	5	Ghir_D02G015390	AT1G62940	Symbols: ACOS5 | acyl-CoA synthetase 5	acyl-CoA synthetase 5;encodes an acyl-CoA synthetase, has in vitro activity towards medium- to long-chain fatty acids and their hydroxylated derivatives;
0	2.58842	0.937	0.291	0	5	Ghir_D13G018260	AT5G15010	Symbols: | Tetratricopeptide repeat (TPR)-like superfamily protein	Tetratricopeptide repeat (TPR)-like superfamily proteinTetratricopeptide repeat (TPR)-like superfamily protein;(source:Araport11)
0	2.50423	0.971	0.39	0	5	Ghir_A07G011000	AT5G59010	Symbols: | Protein kinase protein with tetratricopeptide repeat domain	Protein kinase protein with tetratricopeptide repeat domainkinase with tetratricopeptide repeat domain-containing protein;(source:Araport11)
0	2.47973	0.937	0.312	0	5	Ghir_D03G010060	AT5G62670	Symbols: AHA11, HA11 | H(+)-ATPase 11	H(+)-ATPase 11H[+]-ATPase 11;(source:Araport11)
0	2.44939	0.818	0.19	0	5	Ghir_D05G039330	AT4G26470	Symbols: | Calcium-binding EF-hand family protein	Calcium-binding EF-hand family protein;(source:Araport11)
0	2.4348	0.877	0.221	0	5	Ghir_D08G017850	AT4G17140	Symbols: | pleckstrin homology (PH) domain-containing protein	pleckstrin homology (PH) domain-containing proteinpleckstrin homology (PH) domain-containing protein;(source:Araport11)
0	2.41596	0.913	0.199	0	5	Ghir_D03G012200	AT5G13980	Symbols: | Glycosyl hydrolase family 38 protein	Glycosyl hydrolase family 38 proteinGlycosyl hydrolase family 38 protein;(source:Araport11)
0	2.35826	0.934	0.331	0	5	Ghir_A03G007550	AT5G62670	Symbols: AHA11, HA11 | H(+)-ATPase 11	H(+)-ATPase 11H[+]-ATPase 11;(source:Araport11)
0	2.31466	0.876	0.238	0	5	Ghir_A09G001710	AT5G39785	Symbols: | Protein of unknown function (DUF1666)	hypothetical protein (DUF1666);(source:Araport11)
0	2.25778	0.846	0.251	0	5	Ghir_A08G016980	AT4G17140	Symbols: | pleckstrin homology (PH) domain-containing protein	pleckstrin homology (PH) domain-containing proteinpleckstrin homology (PH) domain-containing protein;(source:Araport11)
0	2.25715	0.933	0.318	0	5	Ghir_A03G014030	AT1G62940	Symbols: ACOS5 | acyl-CoA synthetase 5	acyl-CoA synthetase 5;encodes an acyl-CoA synthetase, has in vitro activity towards medium- to long-chain fatty acids and their hydroxylated derivatives;
0	2.25127	0.844	0.217	0	5	Ghir_D02G009090	AT5G48810	Symbols: ATB5-B, B5 #3, ATCB5-D, CB5-D | cytochrome B5 isoform D	cytochrome B5 isoform D;Encodes a cytochrome b5 isoform that localizes to the ER;
0	2.12874	0.893	0.202	0	5	Ghir_D08G010140	AT1G15520	Symbols: PDR12, ATPDR12, ABCG40, ATABCG40 | pleiotropic drug resistance 12	;ABC transporter family involved in ABA transport and resistance to lead;
0	2.0823	0.865	0.178	0	5	Ghir_D11G030140	AT3G06720	Symbols: AT-IMP, ATKAP ALPHA, AIMP ALPHA, IMPA-1, IMPA1 | importin alpha isoform 1	importin alpha isoform 1;Encodes importin alpha involved in nuclear import;
0	2.07381	0.852	0.217	0	5	Ghir_D05G019860	AT1G75170	Symbols: | Sec14p-like phosphatidylinositol transfer family protein	Sec14p-like phosphatidylinositol transfer family proteinSec14p-like phosphatidylinositol transfer family protein;(source:Araport11)
0	2.05799	0.858	0.189	0	5	Ghir_D09G021390	AT3G59530	Symbols: LAP3 | Calcium-dependent phosphotriesterase superfamily protein	Calcium-dependent phosphotriesterase superfamily protein;(source:Araport11)
0	1.99611	0.783	0.119	0	5	Ghir_A12G016840	AT3G25560	Symbols: NIK2 | NSP-interacting kinase 2	NSP-interacting kinase 2NSP-interacting kinase 2;(source:Araport11)
0	1.99344	0.769	0.12	0	5	Ghir_A11G005420	AT4G37540	Symbols: LBD39 | LOB domain-containing protein 39	LOB domain-containing protein 39LOB domain-containing protein 39;(source:Araport11)
0	1.95514	0.788	0.174	0	5	Ghir_D07G015540	NoHits
0	1.9458	0.909	0.345	0	5	Ghir_D08G019670	AT1G12780	Symbols: UGE1, ATUGE1 | UDP-D-glucose/UDP-D-galactose 4-epimerase 1	UDP-D-glucose/UDP-D-galactose 4-epimerase 1;Encodes a UDP-glucose epimerase that catalyzes the interconversion of the sugar nucleotides UDP-glucose UDP-galactose via a UDP-4-keto-hexose intermediate;
0	1.91572	0.849	0.221	0	5	Ghir_A07G005410	AT5G23660	Symbols: MTN3, SWEET12, AtSWEET12 | homolog of Medicago truncatula MTN3	homolog of Medicago truncatula MTN3;Encodes a member of the SWEET sucrose efflux transporter family proteins;
0	1.88598	0.856	0.197	0	5	Ghir_A09G022100	AT3G59530	Symbols: LAP3 | Calcium-dependent phosphotriesterase superfamily protein	Calcium-dependent phosphotriesterase superfamily protein;(source:Araport11)
0	1.8788	0.813	0.239	0	5	Ghir_A03G005740	AT4G37300	Symbols: MEE59 | maternal effect embryo arrest 59	maternal effect embryo arrest 59maternal effect embryo arrest 59;(source:Araport11)
0	1.82471	0.89	0.329	0	5	Ghir_D03G018770	AT5G46910	Symbols: | Transcription factor jumonji (jmj) family protein / zinc finger (C5HC2 type) family protein	;H3K27me3 demethylase involved in temperature and photoperiod dependent repressing of flowering;
0	1.8017	0.945	0.5	0	5	Ghir_A08G018790	AT1G12780	Symbols: UGE1, ATUGE1 | UDP-D-glucose/UDP-D-galactose 4-epimerase 1	UDP-D-glucose/UDP-D-galactose 4-epimerase 1;Encodes a UDP-glucose epimerase that catalyzes the interconversion of the sugar nucleotides UDP-glucose UDP-galactose via a UDP-4-keto-hexose intermediate;
0	1.79118	0.886	0.256	0	5	Ghir_A03G009640	AT5G01750	Symbols: | Protein of unknown function (DUF567)	Protein of unknown function (DUF567)LURP-one-like protein (DUF567);(source:Araport11)
0	1.75761	0.797	0.192	0	5	Ghir_A12G028800	AT5G62960	Symbols: | unknown protein; BEST Arabidopsis thaliana protein match is: unknown protein (TAIR:AT1G10660); Has 35333 Blast hits to 34131 proteins in 2444 species: Archae - 798; Bacteria - 22429; Metazoa - 974; Fungi - 991; Plants - 531; Viruses - 0; Other Eukaryotes - 9610 (source: NCBI BLink).	UDP-N-acetylglucosamine-N-acetylmuramyl-pyrophosphoryl-undecaprenol N-acetylglucosamine protein;(source:Araport11)
0	1.73857	0.904	0.299	0	5	Ghir_A13G009390	AT3G28470	Symbols: ATMYB35, TDF1 | Duplicated homeodomain-like superfamily protein	Duplicated homeodomain-like superfamily protein;Member of the R2R3 factor gene family;
0	1.72999	0.879	0.354	0	5	Ghir_A01G007390	AT4G26850	Symbols: VTC2 | mannose-1-phosphate guanylyltransferase (GDP)s;GDP-galactose:mannose-1-phosphate guanylyltransferases;GDP-galactose:glucose-1-phosphate guanylyltransferases;GDP-galactose:myoinositol-1-phosphate guanylyltransferases;glucose-1-phosphate guanylyltransferase	Derives_from AT4G26850;(source:Araport11)
0	1.68293	0.794	0.173	0	5	Ghir_D10G026670	AT2G40320	Symbols: TBL33 | TRICHOME BIREFRINGENCE-LIKE 33	TRICHOME BIREFRINGENCE-LIKE 33;Encodes a member of the TBL (TRICHOME BIREFRINGENCE-LIKE) gene family containing a plant-specific DUF231 (domain of unknown function) domain;
0	1.68221	0.641	0.107	0	5	Ghir_A07G004920	AT5G61580	Symbols: PFK4 | phosphofructokinase 4	phosphofructokinase 4phosphofructokinase 4;(source:Araport11)
0	1.66503	0.893	0.264	0	5	Ghir_A09G026210	AT5G63530	Symbols: ATFP3, FP3 | farnesylated protein 3	farnesylated protein 3;Farnesylated protein that binds metals;
0	1.65971	0.966	0.592	0	5	Ghir_A05G021300	AT2G14900	Symbols: | Gibberellin-regulated family protein	Gibberellin-regulated family proteinGibberellin-regulated family protein;(source:Araport11)
0	1.59784	0.798	0.212	0	5	Ghir_A10G024230	AT2G40320	Symbols: TBL33 | TRICHOME BIREFRINGENCE-LIKE 33	TRICHOME BIREFRINGENCE-LIKE 33;Encodes a member of the TBL (TRICHOME BIREFRINGENCE-LIKE) gene family containing a plant-specific DUF231 (domain of unknown function) domain;
0	1.59116	0.767	0.181	0	5	Ghir_A06G019700	AT4G33270	Symbols: CDC20 | Transducin family protein / WD-40 repeat family protein	Transducin family protein / WD-40 repeat family protein;Encodes a CDC20 protein that interacts with APC subunits, components of the mitochondrial checkpoint complex and mitotic cyclin substrates and is indispensable for normal plant development and fertility;
0	1.52568	0.773	0.178	0	5	Ghir_A02G014180	AT2G23910	Symbols: | NAD(P)-binding Rossmann-fold superfamily protein	NAD(P)-binding Rossmann-fold superfamily protein;(source:Araport11)
0	1.5182	0.81	0.26	0	5	Ghir_D01G014520	AT1G10520	Symbols: | DNA polymerase lambda (POLL)	;Encodes a homolog of the mammalian DNA polymerase lambda that is involved in the repair of UV-B induced DNA damage;
0	1.50966	0.682	0.116	0	5	Ghir_A12G018380	AT1G76160	Symbols: sks5 | SKU5 similar 5	SKU5 similar 5SKU5 similar 5;(source:Araport11)
0	1.50784	0.739	0.153	0	5	Ghir_A13G017540	AT3G04070	Symbols: anac047, NAC047 | NAC domain containing protein 47	NAC domain containing protein 47NAC domain containing protein 47;(source:Araport11)
0	1.50619	0.7	0.116	0	5	Ghir_A05G026930	AT1G58250	Symbols: SAB | Golgi-body localisation protein domain ;RNA pol II promoter Fmp27 protein domain	Golgi-body localisation protein domain ;RNA pol II promoter Fmp27 protein domain;SABRE, putative gene of unknown function, homologous to maize apt1 gene;
0	1.44846	0.82	0.303	0	5	Ghir_A03G000330	AT5G46910	Symbols: | Transcription factor jumonji (jmj) family protein / zinc finger (C5HC2 type) family protein	;H3K27me3 demethylase involved in temperature and photoperiod dependent repressing of flowering;
0	1.44485	0.546	0.106	0	5	Ghir_A09G015000	AT3G52580	Symbols: | Ribosomal protein S11 family protein	Ribosomal protein S11 family proteinRibosomal protein S11 family protein;(source:Araport11)
0	1.44132	0.736	0.219	0	5	Ghir_A11G013530	AT2G30580	Symbols: DRIP2 | DREB2A-interacting protein 2	;Encodes a C3HC4 RING-domain-containing ubiquitin E3 ligase capable of interacting with DREB2A;
0	1.44093	0.744	0.147	0	5	Ghir_D03G005440	AT2G23910	Symbols: | NAD(P)-binding Rossmann-fold superfamily protein	NAD(P)-binding Rossmann-fold superfamily protein;(source:Araport11)
0	1.43854	0.875	0.329	0	5	Ghir_A12G001200	AT4G35420	Symbols: DRL1 | dihydroflavonol 4-reductase-like1	dihydroflavonol 4-reductase-like1;Encodes DRL1 (Dihydroflavonol 4-reductase-like1), a closely related homolog of the rice anther-specific gene OsDFR2;
0	1.4366	0.809	0.27	0	5	Ghir_A08G016410	AT2G23910	Symbols: | NAD(P)-binding Rossmann-fold superfamily protein	NAD(P)-binding Rossmann-fold superfamily protein;(source:Araport11)
0	1.43461	0.818	0.263	0	5	Ghir_A06G003490	AT1G22460	Symbols: | O-fucosyltransferase family protein	O-fucosyltransferase family proteinO-fucosyltransferase family protein;(source:Araport11)
0	1.42951	0.667	0.106	0	5	Ghir_D13G002680	AT2G02180	Symbols: TOM3 | tobamovirus multiplication protein 3	tobamovirus multiplication protein 3;Necessary for the efficient multiplication of tobamoviruses;
0	1.42662	0.679	0.124	0	5	Ghir_D11G009630	AT2G45970	Symbols: CYP86A8, LCR | cytochrome P450, family 86, subfamily A, polypeptide 8	cytochrome P450, family 86, subfamily A, polypeptide 8;Encodes a member of the CYP86A subfamily of cytochrome p450 genes;
0	1.41877	0.698	0.166	0	5	Ghir_A03G019510	AT4G33580	Symbols: ATBCA5, BCA5 | beta carbonic anhydrase 5	beta carbonic anhydrase 5;(source:Araport11)
0	1.41442	0.653	0.104	0	5	Ghir_D01G007280	AT4G27040	Symbols: VPS22 | EAP30/Vps36 family protein	EAP30/Vps36 family protein;(source:Araport11)
0	1.40732	0.754	0.189	0	5	Ghir_A02G001320	AT2G43420	Symbols: | 3-beta hydroxysteroid dehydrogenase/isomerase family protein	3-beta hydroxysteroid dehydrogenase/isomerase family protein3-beta hydroxysteroid dehydrogenase/isomerase family protein;(source:Araport11)
0	1.40587	0.956	0.455	0	5	Ghir_D12G017700	AT1G69500	Symbols: CYP704B1 | cytochrome P450, family 704, subfamily B, polypeptide 1	cytochrome P450, family 704, subfamily B, polypeptide 1;Encodes a cytochrome P450, designated CYP704B1;
0	1.39521	0.794	0.231	0	5	Ghir_D09G013260	AT3G12020	Symbols: | P-loop containing nucleoside triphosphate hydrolases superfamily protein	P-loop containing nucleoside triphosphate hydrolases superfamily protein;(source:Araport11)
0	1.38647	0.814	0.274	0	5	Ghir_D10G008420	AT1G15740	Symbols: | Leucine-rich repeat family protein	Leucine-rich repeat family proteinLeucine-rich repeat family protein;(source:Araport11)
0	1.38264	0.649	0.141	0	5	Ghir_D02G015400	AT5G43270	Symbols: SPL2 | squamosa promoter binding protein-like 2	squamosa promoter binding protein-like 2;Member of the SPL (squamosa-promoter binding protein-like) gene family, a novel gene family encoding DNA binding proteins and putative transcription factors;
0	1.37545	0.771	0.214	0	5	Ghir_D10G022180	AT1G22060	Symbols: | LOCATED IN: vacuole; EXPRESSED IN: 23 plant structures; EXPRESSED DURING: 13 growth stages; BEST Arabidopsis thaliana protein match is: FBD, F-box and Leucine Rich Repeat domains containing protein (TAIR:AT1G22000); Has 84739 Blast hits to 38714 proteins in 2257 species: Archae - 1436; Bacteria - 11314; Metazoa - 40747; Fungi - 7706; Plants - 4675; Viruses - 308; Other Eukaryotes - 185…	sporulation-specific protein;(source:Araport11)
0	1.37262	0.668	0.11	0	5	Ghir_A12G007650	AT5G67130	Symbols: | PLC-like phosphodiesterases superfamily protein	PLC-like phosphodiesterases superfamily proteinPLC-like phosphodiesterases superfamily protein;(source:Araport11)
0	1.37186	0.764	0.25	0	5	Ghir_A05G011660	AT3G21180	Symbols: ACA9, ATACA9 | autoinhibited Ca(2+)-ATPase 9	autoinhibited Ca(2+)-ATPase 9;one of the type IIB calcium pump isoforms;
0	1.3711	0.674	0.139	0	5	Ghir_D12G014970	AT4G28190	Symbols: ULT1 | Developmental regulator, ULTRAPETALA	Developmental regulator, ULTRAPETALA;Encodes a novel Cys-rich protein with a B-box like domain that acts as a negative regulator of meristem cell accumulation in inflorescence and floral meristems as loss-of-function ult1 mutations cause inflorescence meristem enlargement, the production of extra flowers and floral organs, and a decrease in floral meristem determinacy;
0	1.36413	0.761	0.203	0	5	Ghir_D09G025330	AT5G63530	Symbols: ATFP3, FP3 | farnesylated protein 3	farnesylated protein 3;Farnesylated protein that binds metals;
0	1.36411	0.649	0.171	0	5	Ghir_A10G009670	AT2G17975	Symbols: | zinc finger (Ran-binding) family protein	;SRP1 is a C2C2 type zinc finger protein that binds RNA;
0	1.36341	0.713	0.201	0	5	Ghir_A02G016150	AT4G37900	Symbols: | Protein of unknown function (duplicated DUF1399)	;Protein of unknown function that contains DUF1399 domain and putative RNA binding motif;
0	1.35581	0.629	0.138	0	5	Ghir_D03G013130	AT4G37300	Symbols: MEE59 | maternal effect embryo arrest 59	maternal effect embryo arrest 59maternal effect embryo arrest 59;(source:Araport11)
0	1.35301	0.663	0.103	0	5	Ghir_D05G011820	AT1G16060	Symbols: ADAP | ARIA-interacting double AP2 domain protein	;Encodes ADAP, an AP2-domain protein that interacts with ARIA;
0	1.34802	0.781	0.259	0	5	Ghir_D03G008880	AT4G23740	Symbols: | Leucine-rich repeat protein kinase family protein	Leucine-rich repeat protein kinase family protein;(source:Araport11)
0	1.33931	0.805	0.212	0	5	Ghir_A06G006580	AT4G36670	Symbols: | Major facilitator superfamily protein	Major facilitator superfamily proteinMajor facilitator superfamily protein;(source:Araport11)
0	1.33492	0.592	0.111	0	5	Ghir_A10G019190	AT3G12250	Symbols: TGA6, BZIP45 | TGACG motif-binding factor 6	;basic leucine zipper transcription factor involved in the activation of SA-responsive genes;
0	1.32538	0.741	0.183	0	5	Ghir_A05G018420	AT1G76250	Symbols: | unknown protein; INVOLVED IN: biological_process unknown; LOCATED IN: endomembrane system; EXPRESSED IN: 6 plant structures; EXPRESSED DURING: 4 anthesis, petal differentiation and expansion stage; Has 74 Blast hits to 74 proteins in 16 species: Archae - 0; Bacteria - 0; Metazoa - 1; Fungi - 0; Plants - 69; Viruses - 0; Other Eukaryotes - 4 (source: NCBI BLink).	transmembrane protein;(source:Araport11)
0	1.30825	0.606	0.155	0	5	Ghir_D03G018270	AT5G13210	Symbols: | Uncharacterised conserved protein UCP015417, vWA	Uncharacterised conserved protein UCP015417, vWAUncharacterized conserved protein UCP015417, vWA;(source:Araport11)
0	1.28417	0.668	0.131	0	5	Ghir_A08G003400	AT3G07970	Symbols: QRT2 | Pectin lyase-like superfamily protein	Pectin lyase-like superfamily protein;Required for pollen separation during normal development;
0	1.27824	0.689	0.161	0	5	Ghir_D04G001530	AT3G56230	Symbols: | BTB/POZ domain-containing protein	BTB/POZ domain-containing proteinBTB/POZ domain-containing protein;(source:Araport11)
0	1.27411	0.663	0.119	0	5	Ghir_D12G005750	AT1G09700	Symbols: HYL1, DRB1 | dsRNA-binding domain-like superfamily protein	;Encodes a nuclear dsRNA binding protein;
0	1.2688	0.801	0.232	0	5	Ghir_A08G022730	NoHits
0	1.26826	0.609	0.12	0	5	Ghir_D04G015510	AT4G28290	Symbols: | unknown protein; FUNCTIONS IN: molecular_function unknown; INVOLVED IN: biological_process unknown; LOCATED IN: chloroplast; EXPRESSED IN: 23 plant structures; EXPRESSED DURING: 15 growth stages; Has 45 Blast hits to 45 proteins in 11 species: Archae - 0; Bacteria - 0; Metazoa - 0; Fungi - 0; Plants - 45; Viruses - 0; Other Eukaryotes - 0 (source: NCBI BLink).	hypothetical protein;(source:Araport11)
0	1.26614	0.791	0.257	0	5	Ghir_A04G016240	AT2G17410	Symbols: | ARID/BRIGHT DNA-binding domain-containing protein	;AT Rich domain protein;
0	1.25357	0.841	0.254	0	5	Ghir_D12G003250	AT4G34850	Symbols: LAP5 | Chalcone and stilbene synthase family protein	Chalcone and stilbene synthase family protein;(source:Araport11)
0	1.24884	0.781	0.257	0	5	Ghir_A01G009610	AT1G42470	Symbols: | Patched family protein	Patched family proteinPatched family protein;(source:Araport11)
0	1.24757	0.743	0.219	0	5	Ghir_D11G031320	AT5G17680	Symbols: | disease resistance protein (TIR-NBS-LRR class), putative	disease resistance protein (TIR-NBS-LRR class);(source:Araport11)
0	1.23557	0.619	0.147	0	5	Ghir_D06G011770	AT5G10630	Symbols: | Translation elongation factor EF1A/initiation factor IF2gamma family protein	;Transcripts of this gene are alternatively spliced to encode either HBS1, a decoding factor translational GTPase, or SKI7, a component of the cytosolic RNA exosome;
0	1.2311	0.682	0.185	0	5	Ghir_A07G015290	NoHits
0	1.22426	0.633	0.155	0	5	Ghir_D05G039280	AT5G56110	Symbols: AtMYB103, ATMYB80, MYB103, MS188 | myb domain protein 103	myb domain protein 103;Encodes a member of the R2R3 MYB transcription factor gene family that is required for anther development by regulation tapetum development, callose dissolution and exine formation;
0	1.21542	0.6	0.127	0	5	Ghir_D04G011450	AT4G12080	Symbols: AHL1, ATAHL1 | AT-hook motif nuclear-localized protein 1	AT-hook motif nuclear-localized protein 1AT-hook motif nuclear-localized protein 1;(source:Araport11)
0	1.21224	0.656	0.139	0	5	Ghir_A12G014820	AT4G28190	Symbols: ULT1 | Developmental regulator, ULTRAPETALA	Developmental regulator, ULTRAPETALA;Encodes a novel Cys-rich protein with a B-box like domain that acts as a negative regulator of meristem cell accumulation in inflorescence and floral meristems as loss-of-function ult1 mutations cause inflorescence meristem enlargement, the production of extra flowers and floral organs, and a decrease in floral meristem determinacy;
0	1.2088	0.618	0.119	0	5	Ghir_A04G010680	AT1G10470	Symbols: ARR4, MEE7, ATRR1, IBC7 | response regulator 4	;Encodes a two-component response regulator;
0	1.17822	0.573	0.125	0	5	Ghir_D02G017480	AT5G62620	Symbols: | Galactosyltransferase family protein	Galactosyltransferase family protein;Encodes a Golgi-localized hydroxyproline-O-galactosyltransferase;
0	1.17213	0.701	0.166	0	5	Ghir_D05G033270	AT1G10417	Symbols: | Encodes protein with unknown function whose expression is repressed by inoculation with Agrobacterium tumerifaciens.	;Encodes protein with unknown function whose expression is repressed by inoculation with Agrobacterium tumerifaciens;
0	1.17126	0.924	0.384	0	5	Ghir_A03G000960	AT2G19170	Symbols: SLP3 | subtilisin-like serine protease 3	;Encodes a novel subtilisin-like serine protease;
0	1.17079	0.573	0.113	0	5	Ghir_A04G000280	AT5G56110	Symbols: AtMYB103, ATMYB80, MYB103, MS188 | myb domain protein 103	myb domain protein 103;Encodes a member of the R2R3 MYB transcription factor gene family that is required for anther development by regulation tapetum development, callose dissolution and exine formation;
0	1.1654	0.7	0.186	0	5	Ghir_D06G003530	AT1G22460	Symbols: | O-fucosyltransferase family protein	O-fucosyltransferase family proteinO-fucosyltransferase family protein;(source:Araport11)
0	1.1651	0.676	0.169	0	5	Ghir_D07G006570	AT1G73760	Symbols: | RING/U-box superfamily protein	RING/U-box superfamily protein;(source:Araport11)
0	1.16178	0.507	0.108	0	5	Ghir_D10G019000	AT3G06670	Symbols: | binding	binding;SMEK1 forms a catalytically active complex with PP4 proteins;
0	1.15166	0.568	0.12	0	5	Ghir_D12G018790	AT5G62680	Symbols: | Major facilitator superfamily protein	Major facilitator superfamily protein;Encodes a high-affinity, proton-dependent glucosinolate-specific transporter that is crucial for the transport of both methionine- and tryptophan-derived glucosinolates to seeds;
0	1.14837	0.697	0.205	0	5	Ghir_A10G009760	AT5G66020	Symbols: IBS2, ATSAC1B, ATSAC6, SACIB | Phosphoinositide phosphatase family protein	Phosphoinositide phosphatase family protein;Mutants in this gene are unable to express female sterility in response to beta-aminobutyric acid, as wild type plants do;
0	1.1156	0.651	0.164	0	5	Ghir_D10G003540	AT2G33990	Symbols: iqd9 | IQ-domain 9	IQ-domain 9;Member of IQ67 (CaM binding) domain containing family;
0	1.09578	0.521	0.104	0	5	Ghir_D09G022770	AT3G22960	Symbols: PKP1, PKP-ALPHA | Pyruvate kinase family protein	Pyruvate kinase family protein;encodes a chloroplast pyruvate kinase alpha subunit;
0	1.08979	0.609	0.137	0	5	Ghir_A05G017350	AT1G11530	Symbols: ATCXXS1, CXXS1 | C-terminal cysteine residue is changed to a serine 1	C-terminal cysteine residue is changed to a serine 1;Encodes a monocysteinic thioredoxin, thioredoxin in which the second cysteine of the redox site is replaced by a serine, with low disulfide reductase but efficient disulfide isomerase activity;
0	1.07728	0.645	0.137	0	5	Ghir_A11G020140	AT3G50530	Symbols: CRK | CDPK-related kinase	CDPK-related kinase;CDPK-related kinase;CDPK-related kinase;(source:Araport11)
0	1.07575	0.556	0.125	0	5	Ghir_D01G002200	AT1G69040	Symbols: ACR4 | ACT domain repeat 4	ACT domain repeat 4;ACT-domain containing protein involved in feedback regulation of amino acid metabolism;ACT domain repeat 4;(source:Araport11)
0	1.06379	0.635	0.132	0	5	Ghir_A08G009450	AT5G25280	Symbols: | serine-rich protein-related	serine-rich protein-like protein;(source:Araport11)
0	1.06306	0.633	0.143	0	5	Ghir_A06G008270	AT3G42950	Symbols: | Pectin lyase-like superfamily protein	Pectin lyase-like superfamily proteinPectin lyase-like superfamily protein;(source:Araport11)
0	1.06132	0.612	0.149	0	5	Ghir_D05G023190	AT1G36050	Symbols: | Endoplasmic reticulum vesicle transporter protein	Endoplasmic reticulum vesicle transporter proteinEndoplasmic reticulum vesicle transporter protein;(source:Araport11)
0	1.0542	0.712	0.196	0	5	Ghir_A05G043450	AT1G76740	Symbols: | unknown protein; BEST Arabidopsis thaliana protein match is: unknown protein (TAIR:AT1G76840); Has 3683 Blast hits to 2942 proteins in 407 species: Archae - 9; Bacteria - 440; Metazoa - 1472; Fungi - 269; Plants - 192; Viruses - 8; Other Eukaryotes - 1293 (source: NCBI BLink).	hypothetical protein;(source:Araport11)
0	1.05153	0.619	0.133	0	5	Ghir_A13G017550	AT5G15010	Symbols: | Tetratricopeptide repeat (TPR)-like superfamily protein	Tetratricopeptide repeat (TPR)-like superfamily proteinTetratricopeptide repeat (TPR)-like superfamily protein;(source:Araport11)
0	1.02626	0.594	0.139	0	5	Ghir_D05G033830	AT2G38610	Symbols: | RNA-binding KH domain-containing protein	RNA-binding KH domain-containing proteinRNA-binding KH domain-containing protein;(source:Araport11)
0	1.00746	0.559	0.112	0	5	Ghir_A11G009660	AT2G45970	Symbols: CYP86A8, LCR | cytochrome P450, family 86, subfamily A, polypeptide 8	cytochrome P450, family 86, subfamily A, polypeptide 8;Encodes a member of the CYP86A subfamily of cytochrome p450 genes;
0	0.998343	0.654	0.17	0	5	Ghir_A05G028030	AT4G25980	Symbols: | Peroxidase superfamily protein	peroxidase superfamily protein;(source:Araport11)
0	0.993181	0.565	0.107	0	5	Ghir_D13G010150	AT4G34830	Symbols: MRL1 | Pentatricopeptide repeat (PPR) superfamily protein	Pentatricopeptide repeat (PPR) superfamily protein;Encodes MRL1, a conserved pentatricopeptide repeat protein, required for stabilization of rbcL mRNA;
0	0.991032	0.613	0.127	0	5	Ghir_D12G028950	AT5G62960	Symbols: | unknown protein; BEST Arabidopsis thaliana protein match is: unknown protein (TAIR:AT1G10660); Has 35333 Blast hits to 34131 proteins in 2444 species: Archae - 798; Bacteria - 22429; Metazoa - 974; Fungi - 991; Plants - 531; Viruses - 0; Other Eukaryotes - 9610 (source: NCBI BLink).	UDP-N-acetylglucosamine-N-acetylmuramyl-pyrophosphoryl-undecaprenol N-acetylglucosamine protein;(source:Araport11)
0	0.971499	0.564	0.111	0	5	Ghir_A10G011680	AT3G22845	Symbols: | emp24/gp25L/p24 family/GOLD family protein	emp24/gp25L/p24 family/GOLD family protein;(source:Araport11)
0	0.969548	0.642	0.165	0	5	Ghir_A07G016000	AT4G21150	Symbols: HAP6 | ribophorin II (RPN2) family protein	ribophorin II (RPN2) family proteinribophorin II (RPN2) family protein;(source:Araport11)
0	0.957323	0.564	0.116	0	5	Ghir_A04G011610	AT5G23190	Symbols: CYP86B1 | cytochrome P450, family 86, subfamily B, polypeptide 1	cytochrome P450, family 86, subfamily B, polypeptide 1;cytochrome P450 CYP86B1, nuclear gene for chloroplast product;
0	0.955579	0.548	0.113	0	5	Ghir_A08G006160	AT1G28710	Symbols: | Nucleotide-diphospho-sugar transferase family protein	Nucleotide-diphospho-sugar transferase family protein;(source:Araport11)
0	0.936758	0.571	0.119	0	5	Ghir_A09G021920	AT2G43180	Symbols: | Phosphoenolpyruvate carboxylase family protein	Phosphoenolpyruvate carboxylase family proteinPhosphoenolpyruvate carboxylase family protein;(source:Araport11)
0	0.93362	0.568	0.115	0	5	Ghir_A01G002980	AT5G49460	Symbols: ACLB-2 | ATP citrate lyase subunit B 2	;One of the two genes encoding subunit B of the cytosolic enzyme ATP Citrate Lyase (ACL);ATP citrate lyase subunit B 2;(source:Araport11)
0	0.910187	0.596	0.139	0	5	Ghir_A09G024950	AT3G16950	Symbols: LPD1, ptlpd1 | lipoamide dehydrogenase 1	lipoamide dehydrogenase 1;encodes a plastid lipoamide dehydrogenase, subunit of the pyruvate dehydrogenase complex which provides acetyl-CoA for de novo fatty acid biosynthesis;
0	0.902436	0.599	0.139	0	5	Ghir_A12G026610	AT5G52920	Symbols: PKP1, PKP-BETA1, PKP2 | plastidic pyruvate kinase beta subunit 1	plastidic pyruvate kinase beta subunit 1;encodes a dominant chloroplast pyruvate kinase beta subunit;
0	0.856038	0.557	0.122	0	5	Ghir_D13G016460	AT3G14830	Symbols: | unknown protein; BEST Arabidopsis thaliana protein match is: unknown protein (TAIR:AT1G53450.2); Has 73 Blast hits to 73 proteins in 12 species: Archae - 0; Bacteria - 0; Metazoa - 0; Fungi - 0; Plants - 73; Viruses - 0; Other Eukaryotes - 0 (source: NCBI BLink).	epstein-barr nuclear antigen;(source:Araport11)
2.64411e-304	1.15106	0.906	0.384	1.42134e-299	5	Ghir_D10G001870	AT5G15170	Symbols: TDP1 | tyrosyl-DNA phosphodiesterase-related	tyrosyl-DNA phosphodiesterase-related;Tyrosyl-DNA phosphodiesterase 1 involved in DNA repair;
6.88709e-304	0.962023	0.625	0.156	3.70216e-299	5	Ghir_D05G024310	AT1G29470	Symbols: | S-adenosyl-L-methionine-dependent methyltransferases superfamily protein	S-adenosyl-L-methionine-dependent methyltransferases superfamily proteinS-adenosyl-L-methionine-dependent methyltransferases superfamily protein;(source:Araport11)
5.22995e-300	1.09039	0.892	0.345	2.81136e-295	5	Ghir_D03G018230	AT4G30020	Symbols: | PA-domain containing subtilase family protein	PA-domain containing subtilase family protein;(source:Araport11)
2.89464e-297	0.952178	0.767	0.231	1.55601e-292	5	Ghir_A12G017480	AT1G69500	Symbols: CYP704B1 | cytochrome P450, family 704, subfamily B, polypeptide 1	cytochrome P450, family 704, subfamily B, polypeptide 1;Encodes a cytochrome P450, designated CYP704B1;
3.77723e-297	1.03523	0.519	0.116	2.03045e-292	5	Ghir_A03G014040	AT5G43270	Symbols: SPL2 | squamosa promoter binding protein-like 2	squamosa promoter binding protein-like 2;Member of the SPL (squamosa-promoter binding protein-like) gene family, a novel gene family encoding DNA binding proteins and putative transcription factors;
3.94725e-296	0.987519	0.573	0.136	2.12185e-291	5	Ghir_D02G020910	AT4G33580	Symbols: ATBCA5, BCA5 | beta carbonic anhydrase 5	beta carbonic anhydrase 5;(source:Araport11)
4.19523e-296	0.89901	0.564	0.135	2.25515e-291	5	Ghir_A07G011950	AT5G22220	Symbols: E2F1, E2FB, ATE2FB | E2F transcription factor 1	E2F transcription factor 1;Member of the E2F transcription factors, (cell cycle genes), key components of the cyclin D/retinoblastoma/E2F pathway;
8.29749e-296	0.865501	0.57	0.135	4.46032e-291	5	Ghir_D09G015890	AT5G02250	Symbols: EMB2730, RNR1, ATMTRNASEII | Ribonuclease II/R family protein	Ribonuclease II/R family protein;Encodes a exoribonuclease involved in rRNA processing in mitochondria and chloroplasts;
1.98343e-295	1.26725	0.868	0.403	1.06619e-290	5	Ghir_D01G007720	AT4G26850	Symbols: VTC2 | mannose-1-phosphate guanylyltransferase (GDP)s;GDP-galactose:mannose-1-phosphate guanylyltransferases;GDP-galactose:glucose-1-phosphate guanylyltransferases;GDP-galactose:myoinositol-1-phosphate guanylyltransferases;glucose-1-phosphate guanylyltransferase	Derives_from AT4G26850;(source:Araport11)
3.62835e-294	0.805537	0.531	0.116	1.95042e-289	5	Ghir_D04G007820	AT5G13980	Symbols: | Glycosyl hydrolase family 38 protein	Glycosyl hydrolase family 38 proteinGlycosyl hydrolase family 38 protein;(source:Araport11)
2.57829e-293	1.06685	0.711	0.216	1.38596e-288	5	Ghir_D02G000350	AT5G04930	Symbols: ALA1 | aminophospholipid ATPase 1	aminophospholipid ATPase 1;Encodes a putative aminophospholipid translocase (p-type ATPase) involved in chilling response;
3.88296e-291	0.796777	0.543	0.125	2.08728e-286	5	Ghir_D09G005410	AT1G06900	Symbols: | Insulinase (Peptidase family M16) family protein	Insulinase (Peptidase family M16) family proteinInsulinase (Peptidase family M16) family protein;(source:Araport11)
7.64733e-290	0.830567	0.516	0.116	4.11082e-285	5	Ghir_D12G016190	AT1G24360	Symbols: | NAD(P)-binding Rossmann-fold superfamily protein	NAD(P)-binding Rossmann-fold superfamily proteinNAD(P)-binding Rossmann-fold superfamily protein;(source:Araport11)
8.22274e-290	1.12096	0.73	0.235	4.42013e-285	5	Ghir_A09G014610	AT3G17590	Symbols: BSH | transcription regulatory protein SNF5, putative (BSH)	;Encodes the Arabidopsis homologue of yeast SNF5 and represents a conserved subunit of plant SWI/SNF complexes;
1.55833e-289	0.934895	0.602	0.156	8.37682e-285	5	Ghir_A05G028940	AT3G12320	Symbols: | unknown protein; BEST Arabidopsis thaliana protein match is: unknown protein (TAIR:AT5G06980.4); Has 102 Blast hits to 102 proteins in 16 species: Archae - 0; Bacteria - 0; Metazoa - 0; Fungi - 0; Plants - 98; Viruses - 0; Other Eukaryotes - 4 (source: NCBI BLink).	;Member of a small gene family;
1.0482e-288	1.23691	0.78	0.264	5.63459e-284	5	Ghir_A06G000200	AT4G35070	Symbols: | SBP (S-ribonuclease binding protein) family protein	SBP (S-ribonuclease binding protein) family proteinSBP (S-ribonuclease binding protein) family protein;(source:Araport11)
1.21516e-287	0.801457	0.51	0.109	6.53207e-283	5	Ghir_D05G028200	AT2G33590	Symbols: | NAD(P)-binding Rossmann-fold superfamily protein	NAD(P)-binding Rossmann-fold superfamily protein;Encodes a protein with homology to members of the dihydroflavonol-4-reductase (DFR) superfamily;
1.71086e-287	1.20603	0.666	0.202	9.19671e-283	5	Ghir_D11G025360	AT5G06160	Symbols: ATO | splicing factor-related	splicing factor-related;Encodes a protein with similarity to pre-mRNA splicing factor SF3a60 that is involved in gametic cell fate determination;
1.44146e-284	0.920902	0.596	0.153	7.74857e-280	5	Ghir_A02G013470	AT1G15240	Symbols: | Phox-associated domain;Phox-like;Sorting nexin, C-terminal	;Encodes a member of the Arabidopsis sorting nexin family;
5.35357e-283	1.34534	0.806	0.341	2.87781e-278	5	Ghir_D06G004360	AT1G77800	Symbols: | PHD finger family protein	PHD finger family protein;(source:Araport11)
1.01559e-282	0.777235	0.509	0.112	5.45929e-278	5	Ghir_D11G009200	AT4G00740	Symbols: | S-adenosyl-L-methionine-dependent methyltransferases superfamily protein	;Encodes a Golgi-localized type II membrane pectin methyltransferase regulating cell wall biosynthesis in suspension cells;
2.3874e-282	0.845725	0.498	0.106	1.28335e-277	5	Ghir_D12G013950	AT2G47485	Symbols: | unknown protein; BEST Arabidopsis thaliana protein match is: unknown protein (TAIR:AT3G62650); Has 35333 Blast hits to 34131 proteins in 2444 species: Archae - 798; Bacteria - 22429; Metazoa - 974; Fungi - 991; Plants - 531; Viruses - 0; Other Eukaryotes - 9610 (source: NCBI BLink).	hypothetical protein;(source:Araport11)
5.08961e-281	0.852444	0.539	0.13	2.73592e-276	5	Ghir_D11G008130	AT4G17070	Symbols: | peptidyl-prolyl cis-trans isomerases	peptidyl-prolyl cis-trans isomerasespeptidyl-prolyl cis-trans isomerase;(source:Araport11)
7.01309e-280	0.837874	0.551	0.13	3.76989e-275	5	Ghir_D09G024150	AT3G16950	Symbols: LPD1, ptlpd1 | lipoamide dehydrogenase 1	lipoamide dehydrogenase 1;encodes a plastid lipoamide dehydrogenase, subunit of the pyruvate dehydrogenase complex which provides acetyl-CoA for de novo fatty acid biosynthesis;
4.5549e-279	0.94516	0.61	0.166	2.44849e-274	5	Ghir_A06G019260	AT2G19260	Symbols: | RING/FYVE/PHD zinc finger superfamily protein	RING/FYVE/PHD zinc finger superfamily protein;(source:Araport11)
2.82076e-275	0.922803	0.626	0.17	1.5163e-270	5	Ghir_D07G003430	AT4G32140	Symbols: | EamA-like transporter family	EamA-like transporter familyEamA-like transporter family;(source:Araport11)
1.57176e-273	0.787033	0.539	0.124	8.449e-269	5	Ghir_A07G022630	AT3G04670	Symbols: WRKY39, ATWRKY39 | WRKY DNA-binding protein 39	WRKY DNA-binding protein 39;member of WRKY Transcription Factor; Group II-d;WRKY DNA-binding protein 39;(source:Araport11)
1.43822e-272	1.18324	0.91	0.428	7.73114e-268	5	Ghir_D05G017120	AT1G61720	Symbols: BAN | NAD(P)-binding Rossmann-fold superfamily protein	NAD(P)-binding Rossmann-fold superfamily protein;Negative regulator of flavonoid biosynthesis, mutants accumulate flavonoid pigments in their seed coat, putative oxidoreductase;
1.05225e-269	0.82141	0.517	0.122	5.65636e-265	5	Ghir_D11G011410	AT3G15580	Symbols: ATG8I, APG8H | Ubiquitin-like superfamily protein	Ubiquitin-like superfamily protein;Encodes APG8, a component of autophagy conjugation pathway;
5.14835e-266	0.699901	0.479	0.104	2.7675e-261	5	Ghir_A01G002800	AT4G15880	Symbols: ESD4, ATESD4 | Cysteine proteinases superfamily protein	;EARLY IN SHORT DAYS 4 Arabidopsis mutant shows extreme early flowering and alterations in shoot development;
1.11308e-263	0.722792	0.54	0.129	5.98336e-259	5	Ghir_D08G010040	AT5G25280	Symbols: | serine-rich protein-related	serine-rich protein-like protein;(source:Araport11)
3.25047e-262	0.959341	0.684	0.212	1.74729e-257	5	Ghir_D10G001050	AT5G49830	Symbols: EXO84B | exocyst complex component 84B	exocyst complex component 84B;Encodes a member of the exocyst complex gene family;
1.79985e-261	0.940327	0.649	0.183	9.67507e-257	5	Ghir_A05G014210	AT3G14000	Symbols: ATBRXL2, BRX-LIKE2 | DZC (Disease resistance/zinc finger/chromosome condensation-like region) domain containing protein	DZC (Disease resistance/zinc finger/chromosome condensation-like region) domain containing protein;Belongs to five-member BRX gene family;
6.67395e-259	0.947774	0.526	0.13	3.58758e-254	5	Ghir_D02G016110	AT1G67750	Symbols: | Pectate lyase family protein	Pectate lyase family proteinPectate lyase family protein;(source:Araport11)
1.19993e-258	0.908353	0.568	0.15	6.45024e-254	5	Ghir_A08G016960	AT1G32740	Symbols: | SBP (S-ribonuclease binding protein) family protein	SBP (S-ribonuclease binding protein) family protein;(source:Araport11)
4.65274e-256	1.07742	0.745	0.259	2.50108e-251	5	Ghir_D10G007530	AT3G14470	Symbols: | NB-ARC domain-containing disease resistance protein	NB-ARC domain-containing disease resistance protein;(source:Araport11)
2.47593e-254	0.674149	0.512	0.118	1.33094e-249	5	Ghir_D05G010010	AT3G45640	Symbols: ATMPK3, MPK3, ATMAPK3 | mitogen-activated protein kinase 3	mitogen-activated protein kinase 3;Encodes a mitogen-activated kinase whose mRNA levels increase in response to touch, cold, salinity stress and chitin oligomers;
2.93404e-254	1.07558	0.771	0.289	1.5772e-249	5	Ghir_A10G006950	AT1G15740	Symbols: | Leucine-rich repeat family protein	Leucine-rich repeat family proteinLeucine-rich repeat family protein;(source:Araport11)
1.97946e-253	0.799281	0.488	0.114	1.06406e-248	5	Ghir_D11G007290	AT3G27700	Symbols: | zinc finger (CCCH-type) family protein / RNA recognition motif (RRM)-containing protein	zinc finger (CCCH-type) family protein / RNA recognition motif (RRM)-containing proteinzinc finger (CCCH-type) family protein / RNA recognition motif (RRM)-containing protein;(source:Araport11)
4.68507e-250	0.913118	0.655	0.198	2.51846e-245	5	Ghir_D06G006700	AT4G36670	Symbols: | Major facilitator superfamily protein	Major facilitator superfamily proteinMajor facilitator superfamily protein;(source:Araport11)
7.82181e-249	0.802656	0.475	0.11	4.20461e-244	5	Ghir_D13G009640	AT3G28470	Symbols: ATMYB35, TDF1 | Duplicated homeodomain-like superfamily protein	Duplicated homeodomain-like superfamily protein;Member of the R2R3 factor gene family;
1.13903e-248	1.06214	0.674	0.217	6.12285e-244	5	Ghir_D09G011970	AT4G09510	Symbols: CINV2 | cytosolic invertase 2	cytosolic invertase 2;CINV2 appears to function as a neutral invertase based on the phenotype of a cinv1(AT1G35580)/cinv2 double mutant;
7.0079e-248	0.793792	0.491	0.113	3.7671e-243	5	Ghir_A12G013800	AT2G47485	Symbols: | unknown protein; BEST Arabidopsis thaliana protein match is: unknown protein (TAIR:AT3G62650); Has 35333 Blast hits to 34131 proteins in 2444 species: Archae - 798; Bacteria - 22429; Metazoa - 974; Fungi - 991; Plants - 531; Viruses - 0; Other Eukaryotes - 9610 (source: NCBI BLink).	hypothetical protein;(source:Araport11)
8.12809e-247	0.754969	0.497	0.121	4.36926e-242	5	Ghir_A09G000610	AT5G08720	Symbols: | CONTAINS InterPro DOMAIN/s: Streptomyces cyclase/dehydrase (InterPro:IPR005031); BEST Arabidopsis thaliana protein match is: Polyketide cyclase / dehydrase and lipid transport protein (TAIR:AT4G01650); Has 30201 Blast hits to 17322 proteins in 780 species: Archae - 12; Bacteria - 1396; Metazoa - 17338; Fungi - 3422; Plants - 5037; Viruses - 0; Other Eukaryotes - 2996 (source: NCBI BLin…	;Encodes PIN2 PROMOTER BINDING PROTEIN 1 (PPP1), an evolutionary conserved plant-specific DNA binding protein that acts on transcription of PIN genes;
9.72354e-247	0.701754	0.457	0.103	5.22689e-242	5	Ghir_D06G020390	AT2G19260	Symbols: | RING/FYVE/PHD zinc finger superfamily protein	RING/FYVE/PHD zinc finger superfamily protein;(source:Araport11)
1.9143e-246	0.950238	0.649	0.196	1.02903e-241	5	Ghir_D07G019870	AT1G14130	Symbols: | 2-oxoglutarate (2OG) and Fe(II)-dependent oxygenase superfamily protein	2-oxoglutarate (2OG) and Fe(II)-dependent oxygenase superfamily protein;DAO1 is an IAA oxidase expressed in many different plant parts;
3.02851e-245	0.657229	0.476	0.11	1.62798e-240	5	Ghir_A11G020860	AT1G31740	Symbols: BGAL15 | beta-galactosidase 15	beta-galactosidase 15;Encodes a putative &beta;-galactosidase;
4.27328e-244	0.931078	0.689	0.225	2.2971e-239	5	Ghir_A06G004120	AT1G22060	Symbols: | LOCATED IN: vacuole; EXPRESSED IN: 23 plant structures; EXPRESSED DURING: 13 growth stages; BEST Arabidopsis thaliana protein match is: FBD, F-box and Leucine Rich Repeat domains containing protein (TAIR:AT1G22000); Has 84739 Blast hits to 38714 proteins in 2257 species: Archae - 1436; Bacteria - 11314; Metazoa - 40747; Fungi - 7706; Plants - 4675; Viruses - 308; Other Eukaryotes - 185…	sporulation-specific protein;(source:Araport11)
4.42358e-244	1.04789	0.85	0.347	2.37789e-239	5	Ghir_A11G008730	AT3G60800	Symbols: | DHHC-type zinc finger family protein	DHHC-type zinc finger family protein;Encodes a protein S-acyltransferase that, together with PAT13, cooperatively regulates leaf senescence;
7.7767e-244	0.843498	0.666	0.199	4.18036e-239	5	Ghir_D06G007630	AT3G13690	Symbols: | Protein kinase protein with adenine nucleotide alpha hydrolases-like domain	kinase with adenine nucleotide alpha hydrolases-like domain-containing protein;(source:Araport11)
9.56411e-244	0.739887	0.524	0.134	5.14119e-239	5	Ghir_D06G005800	AT3G15790	Symbols: MBD11, ATMBD11 | methyl-CPG-binding domain 11	;Protein containing methyl-CpG-binding domain;
1.19185e-243	1.1886	0.804	0.334	6.40679e-239	5	Ghir_D12G021150	AT5G51460	Symbols: ATTPPA | Haloacid dehalogenase-like hydrolase (HAD) superfamily protein	;homologous to the C-terminal part of microbial trehalose-6-phosphate phosphatases;Haloacid dehalogenase-like hydrolase (HAD) superfamily protein;(source:Araport11)
1.25853e-242	0.870558	0.595	0.17	6.76524e-238	5	Ghir_A12G019040	AT5G61340	Symbols: | unknown protein; BEST Arabidopsis thaliana protein match is: unknown protein (TAIR:AT1G26650); Has 30201 Blast hits to 17322 proteins in 780 species: Archae - 12; Bacteria - 1396; Metazoa - 17338; Fungi - 3422; Plants - 5037; Viruses - 0; Other Eukaryotes - 2996 (source: NCBI BLink).	transmembrane protein;(source:Araport11)
1.01007e-241	1.06522	0.823	0.33	5.42961e-237	5	Ghir_D11G029980	AT1G09430	Symbols: ACLA-3 | ATP-citrate lyase A-3	ATP-citrate lyase A-3;Encodes subunit A of the heteromeric enzyme ATP citrate lyase (ACL);
1.62755e-241	0.781638	0.506	0.125	8.74888e-237	5	Ghir_D12G012800	AT1G01090	Symbols: PDH-E1 ALPHA | pyruvate dehydrogenase E1 alpha	pyruvate dehydrogenase E1 alpha;pyruvate dehydrogenase E1 alpha subunit;pyruvate dehydrogenase E1 alpha;(source:Araport11)
3.31052e-240	1.04501	0.671	0.217	1.77957e-235	5	Ghir_D03G009670	AT4G10850	Symbols: SWEET7, AtSWEET7 | Nodulin MtN3 family protein	Nodulin MtN3 family proteinNodulin MtN3 family protein;(source:Araport11)
3.62414e-240	0.746794	0.511	0.129	1.94816e-235	5	Ghir_D05G035460	AT2G27790	Symbols: | RNA-binding (RRM/RBD/RNP motifs) family protein	RNA-binding (RRM/RBD/RNP motifs) family protein;(source:Araport11)
4.98326e-238	0.829887	0.563	0.157	2.67875e-233	5	Ghir_A13G005730	AT1G11360	Symbols: | Adenine nucleotide alpha hydrolases-like superfamily protein	Adenine nucleotide alpha hydrolases-like superfamily proteinAdenine nucleotide alpha hydrolases-like superfamily protein;(source:Araport11)
7.88585e-238	0.916555	0.859	0.37	4.23904e-233	5	Ghir_A12G004040	AT4G34850	Symbols: LAP5 | Chalcone and stilbene synthase family protein	Chalcone and stilbene synthase family protein;(source:Araport11)
7.95347e-238	0.817437	0.587	0.167	4.27539e-233	5	Ghir_D02G006300	AT2G47070	Symbols: SPL1 | squamosa promoter binding protein-like 1	;member of SPL gene family, encodes DNA binding proteins and putative transcription factors;
5.67036e-237	0.642735	0.456	0.103	3.0481e-232	5	Ghir_D12G026690	AT5G52920	Symbols: PKP1, PKP-BETA1, PKP2 | plastidic pyruvate kinase beta subunit 1	plastidic pyruvate kinase beta subunit 1;encodes a dominant chloroplast pyruvate kinase beta subunit;
6.02674e-237	0.749988	0.539	0.142	3.23967e-232	5	Ghir_A02G000340	AT5G04930	Symbols: ALA1 | aminophospholipid ATPase 1	aminophospholipid ATPase 1;Encodes a putative aminophospholipid translocase (p-type ATPase) involved in chilling response;
4.32376e-236	0.861659	0.603	0.168	2.32424e-231	5	Ghir_A02G011040	AT4G23740	Symbols: | Leucine-rich repeat protein kinase family protein	Leucine-rich repeat protein kinase family protein;(source:Araport11)
5.14385e-236	0.699708	0.494	0.121	2.76508e-231	5	Ghir_D12G012660	AT4G00850	Symbols: GIF3 | GRF1-interacting factor 3	;Arabidopsis thaliana GRF1-interacting factor 3 (GIF3) mRNA;GRF1-interacting factor 3;(source:Araport11)
8.54083e-235	0.847107	0.606	0.177	4.59112e-230	5	Ghir_A01G008310	AT5G55970	Symbols: | RING/U-box superfamily protein	;Drought-induced gene encoding an ER-localized RING-type E3 Ub ligase;
2.02648e-234	1.01038	0.767	0.286	1.08934e-229	5	Ghir_D08G017810	AT1G32740	Symbols: | SBP (S-ribonuclease binding protein) family protein	SBP (S-ribonuclease binding protein) family protein;(source:Araport11)
2.19078e-234	0.836117	0.582	0.164	1.17765e-229	5	Ghir_A08G012650	AT2G47500	Symbols: | P-loop nucleoside triphosphate hydrolases superfamily protein with CH (Calponin Homology) domain	P-loop nucleoside triphosphate hydrolases superfamily protein with CH (Calponin Homology) domain-containing protein;(source:Araport11)
3.62578e-232	0.801213	0.577	0.162	1.94904e-227	5	Ghir_A06G017240	AT3G56130	Symbols: | biotin/lipoyl attachment domain-containing protein	biotin/lipoyl attachment domain-containing protein;(source:Araport11)
9.48181e-232	0.786933	0.556	0.151	5.09695e-227	5	Ghir_A03G021160	AT4G22200	Symbols: AKT2/3, AKT3, AKT2, KT2/3 | potassium transport 2/3	;Encodes AKT2, a photosynthate- and light-dependent inward rectifying potassium channel with unique gating properties that are regulated by phosphorylation;
9.57718e-232	0.637824	0.453	0.105	5.14822e-227	5	Ghir_A05G039490	AT4G34240	Symbols: ALDH3I1, ALDH3 | aldehyde dehydrogenase 3I1	;Encodes an aldehyde dehydrogenase induced by ABA and dehydration that can oxidize saturated aliphatic aldehydes;
2.33551e-231	1.12298	0.95	0.592	1.25545e-226	5	Ghir_D12G001210	AT4G35420	Symbols: DRL1 | dihydroflavonol 4-reductase-like1	dihydroflavonol 4-reductase-like1;Encodes DRL1 (Dihydroflavonol 4-reductase-like1), a closely related homolog of the rice anther-specific gene OsDFR2;
1.2021e-229	0.79682	0.591	0.172	6.46187e-225	5	Ghir_D01G006300	AT5G54280	Symbols: ATM2, ATMYOS1, ATM4 | myosin 2	myosin 2;Type VII myosin gene;myosin 2;(source:Araport11)
1.58435e-229	0.768	0.514	0.135	8.51665e-225	5	Ghir_D05G033220	AT1G59840	Symbols: CCB4 | cofactor assembly of complex C	cofactor assembly of complex C;(source:Araport11)
1.82356e-229	0.960634	0.644	0.208	9.80253e-225	5	Ghir_D11G017710	AT1G66730	Symbols: AtLIG6, LIG6 | DNA LIGASE 6	DNA LIGASE 6;Encodes a novel plant specific DNA ligase that is involved in seed germination and DNA repair;
1.9689e-226	0.754949	0.473	0.12	1.05838e-221	5	Ghir_A08G005310	AT5G59240	Symbols: | Ribosomal protein S8e family protein	Ribosomal protein S8e family proteinRibosomal protein S8e family protein;(source:Araport11)
9.94443e-225	1.03467	0.813	0.347	5.34563e-220	5	Ghir_D06G006950	NoHits
3.00318e-224	0.801233	0.578	0.166	1.61436e-219	5	Ghir_D09G023540	AT4G14350	Symbols: | AGC (cAMP-dependent, cGMP-dependent and protein kinase C) kinase family protein	AGC (cAMP-dependent, cGMP-dependent and protein kinase C) kinase family protein;(source:Araport11)
4.97609e-223	0.849754	0.582	0.171	2.6749e-218	5	Ghir_D12G027230	AT5G52230	Symbols: MBD13 | methyl-CPG-binding domain protein 13	;Protein containing methyl-CpG-binding domain;
3.13433e-222	0.962802	0.774	0.303	1.68486e-217	5	Ghir_D09G009020	AT5G25360	Symbols: | unknown protein; BEST Arabidopsis thaliana protein match is: unknown protein (TAIR:AT4G32342); Has 1807 Blast hits to 1807 proteins in 277 species: Archae - 0; Bacteria - 0; Metazoa - 736; Fungi - 347; Plants - 385; Viruses - 0; Other Eukaryotes - 339 (source: NCBI BLink).	hypothetical protein;(source:Araport11)
3.878e-220	0.944611	0.742	0.275	2.08462e-215	5	Ghir_D12G011110	AT2G45290	Symbols: | Transketolase	Transketolase;(source:Araport11)
4.79552e-219	0.941929	0.653	0.216	2.57783e-214	5	Ghir_D07G015430	AT3G53740	Symbols: | Ribosomal protein L36e family protein	Ribosomal protein L36e family proteinRibosomal protein L36e family protein;(source:Araport11)
7.48039e-219	0.827752	0.655	0.211	4.02108e-214	5	Ghir_A05G038500	AT5G47900	Symbols: | Protein of unknown function (DUF1624)	heparan-alpha-glucosaminide N-acetyltransferase-like protein (DUF1624);(source:Araport11)
2.30705e-218	0.735338	0.52	0.141	1.24015e-213	5	Ghir_A12G028170	AT1G18190	Symbols: GC2 | golgin candidate 2	golgin candidate 2;This gene is predicted to encode a protein that functions as a Golgi apparatus structural component known as a golgin in mammals and yeast;
3.80688e-218	0.790908	0.558	0.159	2.04639e-213	5	Ghir_A06G006080	AT1G68680	Symbols: | unknown protein; FUNCTIONS IN: molecular_function unknown; INVOLVED IN: biological_process unknown; LOCATED IN: chloroplast; EXPRESSED IN: 23 plant structures; EXPRESSED DURING: 16 growth stages; Has 20 Blast hits to 20 proteins in 11 species: Archae - 0; Bacteria - 0; Metazoa - 0; Fungi - 0; Plants - 20; Viruses - 0; Other Eukaryotes - 0 (source: NCBI BLink).	SH3/FCH domain protein;(source:Araport11)
8.85657e-218	0.833209	0.476	0.123	4.76085e-213	5	Ghir_D12G015770	AT1G70480	Symbols: | Domain of unknown function (DUF220)	Domain of unknown function (DUF220);Protein residing in the chloroplast outer membrane, has channel-like properties facilitating the export of the jasmonate precursor 12-oxophytodienoic acid (OPDA) from the chloroplast;
1.15079e-216	1.12495	0.841	0.411	6.18607e-212	5	Ghir_D08G018860	NoHits
4.98971e-216	0.793443	0.541	0.144	2.68222e-211	5	Ghir_D10G026070	AT5G17680	Symbols: | disease resistance protein (TIR-NBS-LRR class), putative	disease resistance protein (TIR-NBS-LRR class);(source:Araport11)
3.65471e-214	0.799998	0.535	0.152	1.96459e-209	5	Ghir_A02G013940	AT1G21460	Symbols: SWEET1, AtSWEET1 | Nodulin MtN3 family protein	Nodulin MtN3 family protein;(source:Araport11)
7.56079e-214	0.612928	0.437	0.105	4.0643e-209	5	Ghir_D13G010260	AT1G65540	Symbols: | LETM1-like protein	LETM1-like protein;(source:Araport11)
4.0758e-213	0.689152	0.563	0.162	2.19095e-208	5	Ghir_D08G012090	AT5G46290	Symbols: KASI | 3-ketoacyl-acyl carrier protein synthase I	3-ketoacyl-acyl carrier protein synthase I;Encodes beta-ketoacyl-[acyl carrier protein] synthase I (KASI);
9.23377e-213	0.631532	0.458	0.112	4.96361e-208	5	Ghir_A08G020140	AT4G28760	Symbols: | Protein of unknown function (DUF3741)	Protein of unknown function (DUF3741)methyl-coenzyme M reductase II subunit gamma, putative (DUF3741);(source:Araport11)
2.87016e-209	0.65188	0.438	0.106	1.54285e-204	5	Ghir_D03G007970	AT4G32400	Symbols: EMB104, SHS1, EMB42, ATBT1 | Mitochondrial substrate carrier family protein	Mitochondrial substrate carrier family protein;Encodes a plastidial nucleotide uniport carrier protein required to export newly synthesized adenylates into the cytosol;
7.99178e-208	0.763542	0.507	0.141	4.29598e-203	5	Ghir_D07G015700	AT3G61130	Symbols: GAUT1, LGT1 | galacturonosyltransferase 1	galacturonosyltransferase 1;Encodes a protein with putative galacturonosyltransferase activity;
8.32663e-208	0.590246	0.488	0.128	4.47598e-203	5	Ghir_D10G004980	AT2G34630	Symbols: GPPS, GPS1 | geranyl diphosphate synthase 1	geranyl diphosphate synthase 1;Encodes a geranyl diphosphate synthase;
3.22461e-207	0.850414	0.616	0.2	1.73339e-202	5	Ghir_D04G015950	AT5G23190	Symbols: CYP86B1 | cytochrome P450, family 86, subfamily B, polypeptide 1	cytochrome P450, family 86, subfamily B, polypeptide 1;cytochrome P450 CYP86B1, nuclear gene for chloroplast product;
9.24492e-207	0.793615	0.597	0.185	4.96961e-202	5	Ghir_A11G010120	AT3G61610	Symbols: | Galactose mutarotase-like superfamily protein	Galactose mutarotase-like superfamily protein;(source:Araport11)
8.19893e-206	0.964495	0.562	0.173	4.40733e-201	5	Ghir_A12G017840	AT4G39670	Symbols: | Glycolipid transfer protein (GLTP) family protein	Glycolipid transfer protein (GLTP) family proteinGlycolipid transfer protein (GLTP) family protein;(source:Araport11)
1.93295e-203	0.854549	0.668	0.235	1.03906e-198	5	Ghir_A05G000040	AT2G07360	Symbols: | SH3 domain-containing protein	SH3 domain-containing protein;TPLATE-associated SH3 domain containing protein;
4.35063e-203	0.69766	0.548	0.16	2.33868e-198	5	Ghir_A06G008110	AT1G67190	Symbols: | F-box/RNI-like superfamily protein	F-box/RNI-like superfamily proteinF-box/RNI-like superfamily protein;(source:Araport11)
4.37224e-203	0.779579	0.477	0.128	2.3503e-198	5	Ghir_A12G020530	AT3G48860	Symbols: | unknown protein; INVOLVED IN: biological_process unknown; LOCATED IN: plasma membrane; EXPRESSED IN: 22 plant structures; EXPRESSED DURING: 13 growth stages; BEST Arabidopsis thaliana protein match is: unknown protein (TAIR:AT5G23700); Has 12429 Blast hits to 9751 proteins in 897 species: Archae - 180; Bacteria - 1190; Metazoa - 6552; Fungi - 1361; Plants - 886; Viruses - 50; Other Euk…	coiled-coil protein;(source:Araport11)
6.42478e-201	0.692354	0.507	0.142	3.45364e-196	5	Ghir_D11G021890	AT3G49680	Symbols: ATBCAT-3, BCAT3 | branched-chain aminotransferase 3	branched-chain aminotransferase 3;Encodes a chloroplast branched-chain amino acid aminotransferase;
1.13832e-200	0.64039	0.471	0.124	6.11904e-196	5	Ghir_A05G035290	AT1G21640	Symbols: NADK2 | NAD kinase 2	NAD kinase 2;Encodes a protein with NAD kinase activity;
1.66564e-200	1.01215	0.57	0.181	8.95365e-196	5	Ghir_D12G015760	AT2G05790	Symbols: | O-Glycosyl hydrolases family 17 protein	O-Glycosyl hydrolases family 17 proteinO-Glycosyl hydrolases family 17 protein;(source:Araport11)
2.2697e-200	0.713504	0.582	0.179	1.22008e-195	5	Ghir_D01G018360	AT4G38350	Symbols: | Patched family protein	Patched family proteinPatched family protein;(source:Araport11)
2.52699e-200	0.9261	0.809	0.343	1.35839e-195	5	Ghir_D07G024970	AT3G02040	Symbols: SRG3 | senescence-related gene 3	senescence-related gene 3;Encodes a member of the glycerophosphodiester phosphodiesterase (GDPD) family;
4.5248e-200	0.776949	0.786	0.294	2.43231e-195	5	Ghir_D05G035470	AT3G03300	Symbols: DCL2, ATDCL2 | dicer-like 2	;Encodes a Dicer-like protein that functions in the antiviral silencing response in turnip-crinkle virus-infected plants but not in TMV or CMV-strain-Y-infected plants;
1.95721e-199	0.759333	0.613	0.196	1.0521e-194	5	Ghir_A02G005980	AT2G47070	Symbols: SPL1 | squamosa promoter binding protein-like 1	;member of SPL gene family, encodes DNA binding proteins and putative transcription factors;
1.01749e-197	0.66717	0.463	0.123	5.46953e-193	5	Ghir_A09G023270	AT3G22750	Symbols: | Protein kinase superfamily protein	Protein kinase superfamily proteinProtein kinase superfamily protein;(source:Araport11)
1.01035e-196	0.826612	0.582	0.182	5.43112e-192	5	Ghir_D05G014720	AT5G45100	Symbols: | SBP (S-ribonuclease binding protein) family protein	SBP (S-ribonuclease binding protein) family protein;Encodes one of the BRGs (BOI-related gene) involved in resistance to Botrytis cinerea;
1.87828e-194	0.74332	0.54	0.161	1.00967e-189	5	Ghir_A05G000820	AT2G23890	Symbols: | HAD-superfamily hydrolase, subfamily IG, 5'-nucleotidase	HAD-superfamily hydrolase, subfamily IG, 5-nucleotidase;(source:Araport11)
3.00484e-194	0.711945	0.523	0.154	1.61525e-189	5	Ghir_A02G003790	AT1G04300	Symbols: | TRAF-like superfamily protein	;Encodes MUSE13, a TRAF domain protein;
2.11415e-193	0.64689	0.495	0.139	1.13646e-188	5	Ghir_A02G017020	AT5G67250	Symbols: SKIP2, VFB4 | SKP1/ASK1-interacting protein 2	SKP1/ASK1-interacting protein 2;Encodes an SKP1 interacting partner (SKIP2);
1.0333e-192	0.667662	0.559	0.17	5.55452e-188	5	Ghir_A12G000330	AT1G03080	Symbols: | kinase interacting (KIP1-like) family protein	kinase interacting (KIP1-like) family protein;(source:Araport11)
1.07101e-192	0.613699	0.462	0.123	5.75721e-188	5	Ghir_D05G012110	AT1G15860	Symbols: | Domain of unknown function (DUF298)	Domain of unknown function (DUF298)defective in cullin neddylation protein (DUF298);(source:Araport11)
5.66048e-192	0.783395	0.665	0.235	3.04279e-187	5	Ghir_A11G025770	AT1G54580	Symbols: ACP2 | acyl carrier protein 2	acyl carrier protein 2;encodes an acyl carrier protein expressed in leaves, roots, and dry seeds;
1.06427e-190	0.58656	0.415	0.102	5.72098e-186	5	Ghir_D10G020780	AT1G76560	Symbols: CP12-3 | CP12 domain-containing protein 3	CP12 domain-containing protein 3CP12 domain-containing protein 3;(source:Araport11)
1.11769e-190	0.631437	0.507	0.147	6.00814e-186	5	Ghir_D11G021540	AT5G67570	Symbols: EMB246, DG1, EMB1408 | Tetratricopeptide repeat (TPR)-like superfamily protein	Tetratricopeptide repeat (TPR)-like superfamily protein;Encodes a pentratricopeptide repeat containing protein that is targeted to the chloroplast;
2.96639e-189	0.625502	0.444	0.118	1.59458e-184	5	Ghir_A08G015900	AT4G19120	Symbols: ERD3 | S-adenosyl-L-methionine-dependent methyltransferases superfamily protein	S-adenosyl-L-methionine-dependent methyltransferases superfamily protein;(source:Araport11)
6.0956e-189	0.608681	0.492	0.14	3.27669e-184	5	Ghir_A05G021640	AT3G25230	Symbols: ROF1, ATFKBP62, FKBP62 | rotamase FKBP 1	rotamase FKBP 1;Encodes a a high molecular weight member of the FK506 binding protein (FKBP) family;
7.88662e-189	0.882631	0.749	0.311	4.23945e-184	5	Ghir_A03G010340	AT1G48480	Symbols: RKL1 | receptor-like kinase 1	receptor-like kinase 1;Arabidopsis thaliana receptor-like protein kinase (RKL1) gene;receptor-like kinase 1;(source:Araport11)
8.00056e-189	0.599264	0.496	0.14	4.3007e-184	5	Ghir_A03G003020	AT5G58300	Symbols: | Leucine-rich repeat protein kinase family protein	Leucine-rich repeat protein kinase family protein;(source:Araport11)
2.98297e-188	0.820896	0.717	0.279	1.6035e-183	5	Ghir_D02G014200	AT2G01910	Symbols: ATMAP65-6, MAP65-6 | Microtubule associated protein (MAP65/ASE1) family protein	Microtubule associated protein (MAP65/ASE1) family protein;Binds microtubules;
8.43847e-188	0.738734	0.699	0.249	4.5361e-183	5	Ghir_A08G011330	AT5G46290	Symbols: KASI | 3-ketoacyl-acyl carrier protein synthase I	3-ketoacyl-acyl carrier protein synthase I;Encodes beta-ketoacyl-[acyl carrier protein] synthase I (KASI);
6.5003e-187	0.613032	0.465	0.129	3.49424e-182	5	Ghir_D01G016280	AT1G67360	Symbols: | Rubber elongation factor protein (REF)	Rubber elongation factor protein (REF);Encodes a small rubber particle protein homolog;
2.20949e-184	0.774348	0.675	0.238	1.18771e-179	5	Ghir_D05G025000	AT1G34020	Symbols: | Nucleotide-sugar transporter family protein	;Nucleotide-sugar transporter family protein;
2.72992e-184	0.647279	0.516	0.15	1.46747e-179	5	Ghir_D05G011420	AT3G21180	Symbols: ACA9, ATACA9 | autoinhibited Ca(2+)-ATPase 9	autoinhibited Ca(2+)-ATPase 9;one of the type IIB calcium pump isoforms;
3.36785e-184	0.810763	0.673	0.248	1.81039e-179	5	Ghir_A10G014640	AT3G59690	Symbols: IQD13 | IQ-domain 13	;Member of IQ67 (CaM binding) domain containing family;
3.42501e-184	0.787831	0.517	0.155	1.84111e-179	5	Ghir_A06G013480	AT4G18950	Symbols: | Integrin-linked protein kinase family	;BHP1 is a Raf-like protein kinase involved in mediating blue light dependent stomatal opening;
1.57195e-183	0.594519	0.418	0.106	8.45002e-179	5	Ghir_A02G015410	AT3G18110	Symbols: EMB1270 | Pentatricopeptide repeat (PPR) superfamily protein	Pentatricopeptide repeat (PPR) superfamily proteinPentatricopeptide repeat (PPR) superfamily protein;(source:Araport11)
1.63118e-183	0.91876	0.664	0.254	8.76842e-179	5	Ghir_A12G021550	AT4G19110	Symbols: | Protein kinase superfamily protein	Derives_from AT4G19110;(source:Araport11)
1.29131e-181	0.650453	0.51	0.153	6.94143e-177	5	Ghir_A13G002390	AT2G02180	Symbols: TOM3 | tobamovirus multiplication protein 3	tobamovirus multiplication protein 3;Necessary for the efficient multiplication of tobamoviruses;
5.83819e-181	0.756901	0.536	0.166	3.13832e-176	5	Ghir_A12G002630	AT2G15900	Symbols: | Phox-associated domain;Phox-like;Sorting nexin, C-terminal	Phox-associated domain;Phox-like;Sorting nexin, C-terminal;Encodes a member of the Arabidopsis sorting nexin family;
7.42618e-181	0.592364	0.414	0.107	3.99194e-176	5	Ghir_D11G029790	AT1G56440	Symbols: TPR5 | Tetratricopeptide repeat (TPR)-like superfamily protein	Tetratricopeptide repeat (TPR)-like superfamily protein;Encodes one of the 36 carboxylate clamp (CC)-tetratricopeptide repeat (TPR) proteins (Prasad 2010, Pubmed ID: 20856808) with potential to interact with Hsp90/Hsp70 as co-chaperones;
1.2743e-180	0.791627	0.682	0.26	6.84998e-176	5	Ghir_D11G017950	AT1G65930	Symbols: cICDH | cytosolic NADP+-dependent isocitrate dehydrogenase	cytosolic NADP+-dependent isocitrate dehydrogenase;Encodes a NADP+-isocitrate dehydrogenase that is believed to function in the cytosol;
1.44902e-180	0.607203	0.434	0.115	7.78922e-176	5	Ghir_D07G003890	AT4G31720	Symbols: TAFII15, STG1 | TBP-associated factor II 15	;Arabidopsis thaliana putative TBP-associated 15 kDa subunit protein (TAFII15);TBP-associated factor II 15;(source:Araport11)
5.52045e-180	0.736265	0.611	0.211	2.96752e-175	5	Ghir_A10G002060	AT4G04920	Symbols: SFR6 | sensitive to freezing 6	;Encodes a nuclear targeted protein that plays a role in the CBF pathway -downstream of CBF translation;
3.97296e-179	0.743248	0.937	0.522	2.13567e-174	5	Ghir_A01G016640	AT1G20550	Symbols: | O-fucosyltransferase family protein	O-fucosyltransferase family proteinO-fucosyltransferase family protein;(source:Araport11)
4.92357e-179	0.599544	0.48	0.137	2.64666e-174	5	Ghir_A12G008170	AT5G36950	Symbols: DegP10 | DegP protease 10	DegP protease 10;Encodes a putative DegP protease;
5.64278e-179	0.71391	0.551	0.179	3.03328e-174	5	Ghir_A09G012440	AT4G09510	Symbols: CINV2 | cytosolic invertase 2	cytosolic invertase 2;CINV2 appears to function as a neutral invertase based on the phenotype of a cinv1(AT1G35580)/cinv2 double mutant;
1.3726e-178	0.638076	0.508	0.151	7.37839e-174	5	Ghir_A09G023520	AT3G22960	Symbols: PKP1, PKP-ALPHA | Pyruvate kinase family protein	Pyruvate kinase family protein;encodes a chloroplast pyruvate kinase alpha subunit;
2.107e-178	0.720524	0.598	0.201	1.13262e-173	5	Ghir_D07G018520	AT5G38480	Symbols: GRF3, RCI1 | general regulatory factor 3	;general regulatory factor, a 14-3-3 gene;general regulatory factor 3;(source:Araport11)
3.42411e-178	0.777553	0.63	0.22	1.84063e-173	5	Ghir_D12G008570	AT4G37790	Symbols: HAT22 | Homeobox-leucine zipper protein family	Homeobox-leucine zipper protein family;Encodes homeobox protein HAT22, member of the HD-Zip II family;
1.3651e-176	0.641154	0.533	0.16	7.33811e-172	5	Ghir_A07G001750	AT1G19230	Symbols: | Riboflavin synthase-like superfamily protein	Riboflavin synthase-like superfamily proteinRiboflavin synthase-like superfamily protein;(source:Araport11)
1.60199e-176	0.872252	0.731	0.303	8.61151e-172	5	Ghir_D04G009370	AT4G37790	Symbols: HAT22 | Homeobox-leucine zipper protein family	Homeobox-leucine zipper protein family;Encodes homeobox protein HAT22, member of the HD-Zip II family;
2.96521e-176	0.603208	0.404	0.105	1.59395e-171	5	Ghir_D02G015460	AT1G67360	Symbols: | Rubber elongation factor protein (REF)	Rubber elongation factor protein (REF);Encodes a small rubber particle protein homolog;
3.37844e-176	0.628224	0.543	0.17	1.81608e-171	5	Ghir_A05G024960	AT4G09810	Symbols: | Nucleotide-sugar transporter family protein	;Nucleotide-sugar transporter family protein;
3.46583e-176	0.773491	0.595	0.202	1.86305e-171	5	Ghir_A11G026960	AT3G63380	Symbols: | ATPase E1-E2 type family protein / haloacid dehalogenase-like hydrolase family protein	ATPase E1-E2 type family protein / haloacid dehalogenase-like hydrolase family proteinATPase E1-E2 type family protein / haloacid dehalogenase-like hydrolase family protein;(source:Araport11)
1.69176e-172	0.882493	0.74	0.311	9.09403e-168	5	Ghir_D02G011180	AT1G09780	Symbols: | Phosphoglycerate mutase, 2,3-bisphosphoglycerate-independent	Phosphoglycerate mutase, 2,3-bisphosphoglycerate-independent;Encodes a 2,3-biphosphoglycerate-independent phosphoglycerate mutase that is involved in pollen development and stomatal movement;
4.12946e-170	0.692272	0.506	0.156	2.21979e-165	5	Ghir_D11G027110	AT3G63380	Symbols: | ATPase E1-E2 type family protein / haloacid dehalogenase-like hydrolase family protein	ATPase E1-E2 type family protein / haloacid dehalogenase-like hydrolase family proteinATPase E1-E2 type family protein / haloacid dehalogenase-like hydrolase family protein;(source:Araport11)
8.82528e-170	0.655874	0.504	0.155	4.74403e-165	5	Ghir_D02G012990	AT1G69580	Symbols: | Homeodomain-like superfamily protein	Homeodomain-like superfamily proteinHomeodomain-like superfamily protein;(source:Araport11)
1.84637e-168	0.63714	0.412	0.108	9.92517e-164	5	Ghir_D05G016350	AT5G49760	Symbols: | Leucine-rich repeat protein kinase family protein	Leucine-rich repeat protein kinase family protein;Leucine rich receptor kinase;
2.87552e-167	0.978104	0.75	0.341	1.54573e-162	5	Ghir_D10G009890	AT3G50670	Symbols: U1-70K, U1SNRNP | U1 small nuclear ribonucleoprotein-70K	U1 small nuclear ribonucleoprotein-70K;Encodes U1 snRNP 70K;U1 small nuclear ribonucleoprotein-70K;(source:Araport11)
6.19741e-167	0.690255	0.582	0.203	3.33142e-162	5	Ghir_A08G002910	AT4G30210	Symbols: ATR2, AR2 | P450 reductase 2	;Encodes NADPH-cytochrome P450 reductase that catalyzes the first oxidative step of the phenylpropanoid general pathway;
1.94357e-166	0.911292	0.929	0.677	1.04477e-161	5	Ghir_A09G012500	AT1G22690	Symbols: | Gibberellin-regulated family protein	Gibberellin-regulated family proteinGibberellin-regulated family protein;(source:Araport11)
4.4776e-166	0.582104	0.48	0.142	2.40693e-161	5	Ghir_A09G010890	AT3G44110	Symbols: ATJ3, ATJ | DNAJ homologue 3	DNAJ homologue 3;homologous to the co-chaperon DNAJ protein from E coli;DNAJ homologue 3;(source:Araport11)
7.69997e-166	0.643935	0.648	0.233	4.13912e-161	5	Ghir_D11G002970	AT1G32740	Symbols: | SBP (S-ribonuclease binding protein) family protein	SBP (S-ribonuclease binding protein) family protein;(source:Araport11)
7.77485e-166	0.779826	0.527	0.173	4.17937e-161	5	Ghir_D10G011350	AT5G23530	Symbols: AtCXE18, CXE18 | carboxyesterase 18	carboxyesterase 18carboxyesterase 18;(source:Araport11)
1.42139e-165	0.867356	0.722	0.3	7.64067e-161	5	Ghir_A13G002770	AT4G32890	Symbols: GATA9 | GATA transcription factor 9	GATA transcription factor 9;Encodes a member of the GATA factor family of zinc finger transcription factors;
1.98016e-165	1.12621	0.451	0.136	1.06444e-160	5	Ghir_D11G006630	AT3G58600	Symbols: | Adaptin ear-binding coat-associated protein 1 NECAP-1	Adaptin ear-binding coat-associated protein 1 NECAP-1Adaptin ear-binding coat-associated protein 1 NECAP-1;(source:Araport11)
5.96616e-165	0.768337	0.712	0.291	3.20711e-160	5	Ghir_A06G001760	AT5G09890	Symbols: | Protein kinase family protein	Protein kinase family proteinProtein kinase family protein;(source:Araport11)
1.06248e-164	0.605173	0.44	0.127	5.71135e-160	5	Ghir_A05G036950	AT5G14500	Symbols: | aldose 1-epimerase family protein	aldose 1-epimerase family protein;(source:Araport11)
8.08433e-164	0.950084	0.793	0.384	4.34573e-159	5	Ghir_A02G009250	AT1G09780	Symbols: | Phosphoglycerate mutase, 2,3-bisphosphoglycerate-independent	Phosphoglycerate mutase, 2,3-bisphosphoglycerate-independent;Encodes a 2,3-biphosphoglycerate-independent phosphoglycerate mutase that is involved in pollen development and stomatal movement;
5.67895e-163	0.817418	0.693	0.278	3.05272e-158	5	Ghir_D08G026630	AT2G19600	Symbols: ATKEA4, KEA4 | K+ efflux antiporter 4	K+ efflux antiporter 4;member of Putative potassium proton antiporter family;K+ efflux antiporter 4;(source:Araport11)
6.0377e-163	0.582487	0.443	0.128	3.24557e-158	5	Ghir_D02G011100	AT1G51560	Symbols: | Pyridoxamine 5'-phosphate oxidase family protein	Pyridoxamine 5'-phosphate oxidase family proteinPyridoxamine 5-phosphate oxidase family protein;(source:Araport11)
2.18778e-162	0.657016	0.651	0.233	1.17604e-157	5	Ghir_D12G010590	AT3G60340	Symbols: | alpha/beta-Hydrolases superfamily protein	alpha/beta-Hydrolases superfamily proteinalpha/beta-Hydrolases superfamily protein;(source:Araport11)
2.44493e-162	0.653291	0.441	0.129	1.31427e-157	5	Ghir_D09G000030	AT5G13930	Symbols: CHS, TT4, ATCHS | Chalcone and stilbene synthase family protein	Chalcone and stilbene synthase family protein;Encodes chalcone synthase (CHS), a key enzyme involved in the biosynthesis of flavonoids;
3.49174e-162	0.741908	0.499	0.159	1.87699e-157	5	Ghir_A01G016120	AT4G35070	Symbols: | SBP (S-ribonuclease binding protein) family protein	SBP (S-ribonuclease binding protein) family proteinSBP (S-ribonuclease binding protein) family protein;(source:Araport11)
7.54407e-162	0.769468	0.741	0.31	4.05532e-157	5	Ghir_A05G034800	AT5G13990	Symbols: ATEXO70C2, EXO70C2 | exocyst subunit exo70 family protein C2	exocyst subunit exo70 family protein C2;A member of EXO70 gene family, putative exocyst subunits, conserved in land plants;
1.19876e-161	0.65037	0.542	0.18	6.44394e-157	5	Ghir_A10G020420	AT1G22060	Symbols: | LOCATED IN: vacuole; EXPRESSED IN: 23 plant structures; EXPRESSED DURING: 13 growth stages; BEST Arabidopsis thaliana protein match is: FBD, F-box and Leucine Rich Repeat domains containing protein (TAIR:AT1G22000); Has 84739 Blast hits to 38714 proteins in 2257 species: Archae - 1436; Bacteria - 11314; Metazoa - 40747; Fungi - 7706; Plants - 4675; Viruses - 308; Other Eukaryotes - 185…	sporulation-specific protein;(source:Araport11)
2.04734e-161	0.799546	0.777	0.36	1.10055e-156	5	Ghir_A11G017910	AT1G65930	Symbols: cICDH | cytosolic NADP+-dependent isocitrate dehydrogenase	cytosolic NADP+-dependent isocitrate dehydrogenase;Encodes a NADP+-isocitrate dehydrogenase that is believed to function in the cytosol;
2.7431e-161	0.647502	0.606	0.214	1.47455e-156	5	Ghir_A02G001610	AT1G79390	Symbols: | unknown protein; Has 30201 Blast hits to 17322 proteins in 780 species: Archae - 12; Bacteria - 1396; Metazoa - 17338; Fungi - 3422; Plants - 5037; Viruses - 0; Other Eukaryotes - 2996 (source: NCBI BLink).	centrosomal protein;(source:Araport11)
1.93827e-159	0.628974	0.497	0.158	1.04191e-154	5	Ghir_A01G020090	AT2G36410	Symbols: | Family of unknown function (DUF662)	Family of unknown function (DUF662) transcriptional activator (DUF662);(source:Araport11)
7.37225e-159	0.746219	0.439	0.128	3.96295e-154	5	Ghir_D09G019480	AT1G01490	Symbols: | Heavy metal transport/detoxification superfamily protein	Heavy metal transport/detoxification superfamily protein;(source:Araport11)
1.01365e-157	0.678137	0.607	0.22	5.4489e-153	5	Ghir_A01G007980	AT5G55600	Symbols: | agenet domain-containing protein / bromo-adjacent homology (BAH) domain-containing protein	agenet domain-containing protein / bromo-adjacent homology (BAH) domain-containing proteinAgenet and bromo-adjacent homology (BAH) domain-containing protein;(source:Araport11)
7.49646e-157	0.694378	0.589	0.211	4.02972e-152	5	Ghir_A02G008900	AT5G48810	Symbols: ATB5-B, B5 #3, ATCB5-D, CB5-D | cytochrome B5 isoform D	cytochrome B5 isoform D;Encodes a cytochrome b5 isoform that localizes to the ER;
4.37591e-156	0.757358	0.631	0.238	2.35227e-151	5	Ghir_D05G022940	AT1G78230	Symbols: | Outer arm dynein light chain 1 protein	Outer arm dynein light chain 1 proteinOuter arm dynein light chain 1 protein;(source:Araport11)
2.11012e-155	0.593805	0.502	0.162	1.13429e-150	5	Ghir_A03G016480	AT1G25375	Symbols: | Metallo-hydrolase/oxidoreductase superfamily protein	Metallo-hydrolase/oxidoreductase superfamily proteinMetallo-hydrolase/oxidoreductase superfamily protein;(source:Araport11)
3.31082e-154	0.583023	0.484	0.154	1.77973e-149	5	Ghir_D01G016150	AT3G13060	Symbols: ECT5 | evolutionarily conserved C-terminal region 5	evolutionarily conserved C-terminal region 5;(source:Araport11)
3.92091e-154	0.624017	0.43	0.125	2.10769e-149	5	Ghir_A05G005920	AT5G11070	Symbols: | unknown protein; Has 1807 Blast hits to 1807 proteins in 277 species: Archae - 0; Bacteria - 0; Metazoa - 736; Fungi - 347; Plants - 385; Viruses - 0; Other Eukaryotes - 339 (source: NCBI BLink).	hypothetical protein;(source:Araport11)
1.37576e-153	0.675856	0.653	0.254	7.39539e-149	5	Ghir_D04G017790	AT5G07360	Symbols: | Amidase family protein	Amidase family protein;(source:Araport11)
1.67597e-153	0.723053	0.733	0.296	9.00917e-149	5	Ghir_A05G040200	AT2G44870	Symbols: | unknown protein; FUNCTIONS IN: molecular_function unknown; INVOLVED IN: biological_process unknown; LOCATED IN: chloroplast; EXPRESSED IN: 22 plant structures; EXPRESSED DURING: 15 growth stages; Has 39 Blast hits to 39 proteins in 18 species: Archae - 0; Bacteria - 2; Metazoa - 0; Fungi - 0; Plants - 37; Viruses - 0; Other Eukaryotes - 0 (source: NCBI BLink).	replicase polyprotein 1ab protein;(source:Araport11)
1.8669e-153	0.763857	0.723	0.313	1.00355e-148	5	Ghir_D10G022950	AT3G52250	Symbols: | Duplicated homeodomain-like superfamily protein	;PWR Encodes a SANT domain containing protein that is involved in regulation of gene expression via histone modification;
1.87561e-153	0.62264	0.56	0.194	1.00823e-148	5	Ghir_A05G013050	AT1G80360	Symbols: | Pyridoxal phosphate (PLP)-dependent transferases superfamily protein	;Encodes a methionine-specific aminotransferase that uses the ethylene biosynthetic intermediate methionine as an amino donor and the auxin biosynthetic intermediate indole-3-pyruvic acid as an amino acceptor to produce L-tryptophan and 2-oxo-4-methylthiobutyric acid;
2.93935e-153	0.804411	0.793	0.379	1.58005e-148	5	Ghir_A06G017860	AT3G12560	Symbols: TRFL9, ATTBP2 | TRF-like 9	;Encodes a telomeric DNA-binding protein;
4.74359e-151	0.718181	0.606	0.234	2.54992e-146	5	Ghir_A11G027530	AT2G24960	Symbols: | unknown protein; BEST Arabidopsis thaliana protein match is: unknown protein (TAIR:AT4G02210.2); Has 1453 Blast hits to 509 proteins in 26 species: Archae - 0; Bacteria - 0; Metazoa - 1; Fungi - 39; Plants - 1363; Viruses - 0; Other Eukaryotes - 50 (source: NCBI BLink).	Myb/SANT-like DNA-binding domain protein;(source:Araport11)
5.441e-150	0.747507	0.714	0.315	2.92481e-145	5	Ghir_A10G017830	AT3G06550	Symbols: | O-acetyltransferase family protein	O-acetyltransferase family protein;Encodes a homolog of the protein Cas1p known to be involved in polysaccharide O-acetylation in Cryptococcus neoformans;
1.56797e-149	0.643148	0.567	0.204	8.42861e-145	5	Ghir_D10G016060	AT4G14720	Symbols: PPD2, TIFY4B | TIFY domain/Divergent CCT motif family protein	;PPD2 (and its paralog, PPD1) encode plant-specific putative DNA-binding proteins;
4.12334e-148	0.606736	0.545	0.187	2.2165e-143	5	Ghir_D01G016900	AT3G48460	Symbols: | GDSL-like Lipase/Acylhydrolase superfamily protein	GDSL-like Lipase/Acylhydrolase superfamily protein;GDSL-motif esterase/acyltransferase/lipase;
1.6425e-147	0.60132	0.535	0.186	8.82926e-143	5	Ghir_D13G016980	AT3G02830	Symbols: ZFN1 | zinc finger protein 1	;Encodes a zinc finger protein that binds to PORA mRNA in vivo and recruits the Pfr form of phytochrome to the 5&#8242;-UTR of PORA mRNA to regulate translation of the mRNA;
1.69785e-146	0.691031	0.535	0.187	9.1268e-142	5	Ghir_D05G037360	AT4G05320	Symbols: UBQ10 | polyubiquitin 10	;One of five polyubiquitin genes in A;
1.7415e-146	0.589004	0.561	0.199	9.36144e-142	5	Ghir_A13G009620	AT1G69010	Symbols: BIM2 | BES1-interacting Myc-like protein 2	BES1-interacting Myc-like protein 2;Encodes BES1-INTERACTING MYC-LIKE 2 (BIM2), a PAR1 (PHYTOCHROME RAPIDLY REGULATED 1)-interacting protein that positively modulates the shade avoidance syndrome in Arabidopsis seedlings;
5.88514e-146	0.766704	0.688	0.288	3.16355e-141	5	Ghir_D10G025200	AT3G55580	Symbols: | Regulator of chromosome condensation (RCC1) family protein	Regulator of chromosome condensation (RCC1) family protein;TCF1 encodes a member of the RCC1 gene family and is required for chromatin based gene regulation of cold responsive genes in a CBF-independent manner;
1.63024e-145	0.652535	0.66	0.265	8.76336e-141	5	Ghir_D09G002860	AT5G15380	Symbols: DRM1 | domains rearranged methylase 1	domains rearranged methylase 1;Encodes methyltransferase involved in the de novo DNA methylation and maintenance of asymmetric methylation of DNA sequences;
2.1879e-145	0.580904	0.394	0.114	1.17611e-140	5	Ghir_A02G013610	AT3G15940	Symbols: | UDP-Glycosyltransferase superfamily protein	UDP-Glycosyltransferase superfamily proteinUDP-Glycosyltransferase superfamily protein;(source:Araport11)
2.33014e-145	0.703441	0.691	0.287	1.25257e-140	5	Ghir_A06G012910	AT4G38830	Symbols: CRK26 | cysteine-rich RLK (RECEPTOR-like protein kinase) 26	cysteine-rich RLK (RECEPTOR-like protein kinase) 26;Encodes a cysteine-rich receptor-like protein kinase;
9.47775e-145	0.600921	0.549	0.195	5.09477e-140	5	Ghir_A06G018910	AT1G65440	Symbols: GTB1 | global transcription factor group B1	;Related to yeast Spt6 protein, which functions as part of a protein complex in transcription initiation and also plays a role in chromatin structure / assembly;
2.14429e-143	0.787239	0.845	0.44	1.15266e-138	5	Ghir_A04G004240	AT4G18596	Symbols: | Pollen Ole e 1 allergen and extensin family protein	Pollen Ole e 1 allergen and extensin family protein;(source:Araport11)
2.71015e-143	0.623903	0.37	0.104	1.45684e-138	5	Ghir_D01G020460	AT3G57650	Symbols: LPAT2 | lysophosphatidyl acyltransferase 2	lysophosphatidyl acyltransferase 2;Encodes an endoplasmic reticulum localized protein with lysophosphatidyl acyltransferase activity;
9.24125e-143	0.628886	0.571	0.211	4.96763e-138	5	Ghir_A10G021130	AT3G52250	Symbols: | Duplicated homeodomain-like superfamily protein	;PWR Encodes a SANT domain containing protein that is involved in regulation of gene expression via histone modification;
1.44484e-142	0.586458	0.557	0.196	7.76673e-138	5	Ghir_A01G014150	AT1G43760	Symbols: | DNAse I-like superfamily protein	DNAse I-like superfamily proteinDNAse I-like superfamily protein;(source:Araport11)
9.62554e-142	0.616913	0.682	0.271	5.17421e-137	5	Ghir_D07G012290	AT5G20930	Symbols: TSL | Protein kinase superfamily protein	Protein kinase superfamily protein;Nuclear serine/threonine protein kinase that requires a coiled-coil region for oligomerization and catalytic activity;
1.78275e-141	0.619212	0.582	0.213	9.5832e-137	5	Ghir_D05G011870	AT5G48930	Symbols: HCT | hydroxycinnamoyl-CoA shikimate/quinate hydroxycinnamoyl transferase	hydroxycinnamoyl-CoA shikimate/quinate hydroxycinnamoyl transferase;At5g48930 has been shown to encode for the hydroxycinnamoyl-Coenzyme A shikimate/quinate hydroxycinnamoyltransferase (HCT) both synthesizing and catabolizing the hydroxycinnamoylesters (coumaroyl/caffeoyl shikimate and quinate) involved in the phenylpropanoid pathway;
3.29465e-141	0.762391	0.646	0.268	1.77104e-136	5	Ghir_A04G011120	AT1G53050	Symbols: | Protein kinase superfamily protein	Protein kinase superfamily protein;(source:Araport11)
4.38463e-141	0.681542	0.566	0.207	2.35696e-136	5	Ghir_A05G005650	AT3G49500	Symbols: RDR6, SGS2, SDE1 | RNA-dependent RNA polymerase 6	;Encodes RNA-dependent RNA polymerase;
6.60688e-135	0.624936	0.686	0.291	3.55153e-130	5	Ghir_D03G002400	AT4G36980	Symbols: | FUNCTIONS IN: molecular_function unknown; INVOLVED IN: biological_process unknown; EXPRESSED IN: 22 plant structures; EXPRESSED DURING: 13 growth stages; CONTAINS InterPro DOMAIN/s: Splicing factor, suppressor of white apricot (InterPro:IPR019147).	CLK4-associating serine/arginine-rich protein;(source:Araport11)
1.14102e-133	0.714751	0.719	0.325	6.13356e-129	5	Ghir_A12G022500	AT1G32740	Symbols: | SBP (S-ribonuclease binding protein) family protein	SBP (S-ribonuclease binding protein) family protein;(source:Araport11)
2.63468e-133	0.619132	0.599	0.229	1.41627e-128	5	Ghir_A12G005250	AT2G01260	Symbols: | Protein of unknown function (DUF789)	Protein of unknown function (DUF789)hypothetical protein (DUF789);(source:Araport11)
3.05977e-133	0.681713	0.679	0.289	1.64478e-128	5	Ghir_A01G013360	AT1G57700	Symbols: | Protein kinase superfamily protein	Protein kinase superfamily proteinProtein kinase superfamily protein;(source:Araport11)
4.46728e-133	0.643798	0.617	0.246	2.40139e-128	5	Ghir_A08G000250	AT5G59100	Symbols: | Subtilisin-like serine endopeptidase family protein	Subtilisin-like serine endopeptidase family proteinSubtilisin-like serine endopeptidase family protein;(source:Araport11)
1.337e-130	0.641662	0.694	0.3	7.18702e-126	5	Ghir_D08G026640	AT2G19570	Symbols: CDA1, AT-CDA1, DESZ | cytidine deaminase 1	cytidine deaminase 1;Encodes a cytidine deaminase that deaminates cytidine and deoxycytidine and is competitively inhibited by cytosine-containing compounds;
1.87695e-129	0.589795	0.633	0.256	1.00896e-124	5	Ghir_D08G007530	AT4G14240	Symbols: | CBS domain-containing protein with a domain of unknown function (DUF21)	CBS domain protein with a domain protein (DUF21);(source:Araport11)
3.77593e-129	0.58344	0.986	0.908	2.02975e-124	5	Ghir_D12G025770	AT5G24610	Symbols: | unknown protein; BEST Arabidopsis thaliana protein match is: unknown protein (TAIR:AT3G49550); Has 1807 Blast hits to 1807 proteins in 277 species: Archae - 0; Bacteria - 0; Metazoa - 736; Fungi - 347; Plants - 385; Viruses - 0; Other Eukaryotes - 339 (source: NCBI BLink).	cyclic AMP-responsive element-binding protein;(source:Araport11)
3.15275e-128	0.582841	0.582	0.224	1.69476e-123	5	Ghir_A11G015430	AT3G07560	Symbols: APM2, PEX13 | peroxin 13	peroxin 13;Encodes peroxin 13 (PEX13) involved in protein transport into peroxisomes, for example, peroxisomal import of nitric oxide synthase;
1.41916e-127	0.582791	0.586	0.226	7.62867e-123	5	Ghir_D05G020730	AT5G42900	Symbols: COR27 | cold regulated gene 27	cold regulated gene 27;Acts with COR28 as a key regulator in the COP1-HY5 regulatory hub by regulating HY5 activity to ensure proper skotomorphogenic growth in the dark and photomorphogenic development in the light;
5.8499e-123	0.626042	0.71	0.311	3.14461e-118	5	Ghir_A09G010930	AT1G08470	Symbols: SSL3 | strictosidine synthase-like 3	strictosidine synthase-like 3;Although this enzyme is predicted to encode a strictosidine synthase (SS), it lacks a conserved catalytic glutamate residue found in active SS enzymes and it is not expected to have SS activity;
1.66634e-122	0.605872	0.671	0.293	8.9574e-118	5	Ghir_D01G006580	AT5G54510	Symbols: GH3.6, DFL1 | Auxin-responsive GH3 family protein	Auxin-responsive GH3 family protein;Encodes an IAA-amido synthase that conjugates Ala, Asp, Phe, and Trp to auxin;
2.67362e-119	0.615487	0.689	0.309	1.43721e-114	5	Ghir_D12G000440	AT3G22380	Symbols: TIC | time for coffee	;Encodes a nucleus-acting plant-specific clock regulator working close to the central oscillator and affecting the circadian gating of light responses;
2.62542e-118	0.696687	0.519	0.193	1.41129e-113	5	Ghir_A08G006480	AT3G60450	Symbols: | Phosphoglycerate mutase family protein	Phosphoglycerate mutase family protein;(source:Araport11)
1.02605e-116	0.60098	0.719	0.329	5.51551e-112	5	Ghir_D13G014950	AT1G68640	Symbols: PAN | bZIP transcription factor family protein	bZIP transcription factor family protein;Encodes bZIP-transcription factor;
3.35548e-116	0.63771	0.707	0.324	1.80374e-111	5	Ghir_D11G033660	AT5G16680	Symbols: | RING/FYVE/PHD zinc finger superfamily protein	;PHD protein which cooperates with AIPP2 and BAH domain protein AIPP3 to read H3K4 histone marks;
5.18389e-115	0.581424	0.576	0.235	2.7866e-110	5	Ghir_A03G015640	AT1G60200	Symbols: | splicing factor PWI domain-containing protein / RNA recognition motif (RRM)-containing protein	;RBM25 is an alternative splicing factor involved in mediation of abiotic stress response and ABA response;
2.75095e-114	0.621765	0.654	0.29	1.47877e-109	5	Ghir_D12G014580	AT5G23110	Symbols: | Zinc finger, C3HC4 type (RING finger) family protein	Zinc finger, C3HC4 type (RING finger) family proteinZinc finger, C3HC4 type (RING finger) family protein;(source:Araport11)
1.46164e-113	0.626733	0.954	0.77	7.85706e-109	5	Ghir_D11G004860	AT4G36640	Symbols: | Sec14p-like phosphatidylinositol transfer family protein	Sec14p-like phosphatidylinositol transfer family protein;(source:Araport11)
3.33335e-113	0.787802	0.786	0.429	1.79184e-108	5	Ghir_A11G025350	NoHits
2.03127e-108	0.604762	0.646	0.286	1.09191e-103	5	Ghir_A12G003860	AT2G17840	Symbols: ERD7 | Senescence/dehydration-associated protein-related	;Identified as drought-inducible gene by differential hybridization;
1.57696e-107	0.71836	0.591	0.261	8.47695e-103	5	Ghir_A01G010030	AT1G19860	Symbols: | Zinc finger C-x8-C-x5-C-x3-H type family protein	Zinc finger C-x8-C-x5-C-x3-H type family protein;(source:Araport11)
1.88923e-105	0.803576	0.842	0.539	1.01555e-100	5	Ghir_D05G001130	AT5G23570	Symbols: SGS3, ATSGS3 | XS domain-containing protein / XS zinc finger domain-containing protein-related	;Required for posttranscriptional gene silencing and natural virus resistance;
1.10926e-104	0.645681	0.924	0.704	5.96285e-100	5	Ghir_D07G019060	AT5G38290	Symbols: | Peptidyl-tRNA hydrolase family protein	Peptidyl-tRNA hydrolase family proteinPeptidyl-tRNA hydrolase family protein;(source:Araport11)
3.62151e-102	0.614318	0.794	0.434	1.94674e-97	5	Ghir_D06G006550	AT5G45130	Symbols: ATRAB5A, ATRABF2A, RABF2A, RAB5A, RHA1, ATRAB-F2A, RAB-F2A | RAB homolog 1	;small GTP binding protein;
5.04712e-102	0.599568	0.775	0.407	2.71308e-97	5	Ghir_A11G018870	AT5G66320	Symbols: GATA5 | GATA transcription factor 5	GATA transcription factor 5;Encodes GATA transcription factor gene GNC, involved in regulating carbon and nitrogen metabolism;
4.4029e-100	0.650894	0.566	0.246	2.36678e-95	5	Ghir_D12G019380	AT5G61210	Symbols: SNAP33, ATSNAP33, SNP33, ATSNAP33B | soluble N-ethylmaleimide-sensitive factor adaptor protein 33	;membrane localized t-SNARE SNAP25 homologue, probably involved in cytokinesis and cell plate formationThe mRNA is cell-to-cell mobile;
3.17313e-97	0.59938	0.791	0.432	1.70572e-92	5	Ghir_A01G011870	AT4G02570	Symbols: ATCUL1, CUL1, AXR6 | cullin 1	cullin 1;Encodes a cullin that is a component of SCF ubiquitin ligase complexes involved in mediating responses to auxin and jasmonic acid;
7.99636e-96	0.820755	0.636	0.316	4.29845e-91	5	Ghir_D02G013650	AT3G25570	Symbols: | Adenosylmethionine decarboxylase family protein	;S-adenosylmethionine decarboxylase family member;
3.19467e-95	0.610382	0.547	0.236	1.71729e-90	5	Ghir_D12G020040	AT3G57520	Symbols: AtSIP2, SIP2 | seed imbibition 2	seed imbibition 2;SIP2 encodes a raffinose-specific alpha-galactosidase that catalyzes the breakdown of raffinose into alpha-galatose and sucrose;
5.8786e-93	0.601407	0.849	0.532	3.16004e-88	5	Ghir_D01G014020	AT5G03730	Symbols: CTR1, SIS1, AtCTR1 | Protein kinase superfamily protein	Protein kinase superfamily protein;Homologous to the RAF family of serine/threonine protein kinases;
1.39645e-87	0.721506	0.728	0.409	7.50663e-83	5	Ghir_A12G019160	AT5G61210	Symbols: SNAP33, ATSNAP33, SNP33, ATSNAP33B | soluble N-ethylmaleimide-sensitive factor adaptor protein 33	;membrane localized t-SNARE SNAP25 homologue, probably involved in cytokinesis and cell plate formationThe mRNA is cell-to-cell mobile;
4.34023e-87	0.611215	0.787	0.451	2.33309e-82	5	Ghir_D02G016960	AT1G60200	Symbols: | splicing factor PWI domain-containing protein / RNA recognition motif (RRM)-containing protein	;RBM25 is an alternative splicing factor involved in mediation of abiotic stress response and ABA response;
7.39884e-84	0.735001	0.329	0.118	3.97725e-79	5	Ghir_A08G026160	AT5G26030	Symbols: FC1, FC-I, ATFC-I | ferrochelatase 1	ferrochelatase 1;encodes ferrochelatase I located in plastids;
9.0498e-84	0.612613	0.334	0.119	4.86472e-79	5	Ghir_D13G005670	AT2G13800	Symbols: ATSERK5, SERK5, BAK8 | somatic embryogenesis receptor-like kinase 5	somatic embryogenesis receptor-like kinase 5;(source:Araport11)
1.14731e-83	0.611688	0.404	0.161	6.16738e-79	5	Ghir_D06G018790	AT5G13820	Symbols: TBP1, ATBP-1, ATBP1, ATTBP1, HPPBF-1 | telomeric DNA binding protein 1	;Encodes a protein that specifically binds plant telomeric DNA repeats;
3.39061e-79	0.58769	0.706	0.388	1.82262e-74	5	Ghir_D01G017660	AT4G35070	Symbols: | SBP (S-ribonuclease binding protein) family protein	SBP (S-ribonuclease binding protein) family proteinSBP (S-ribonuclease binding protein) family protein;(source:Araport11)
3.66642e-79	0.720728	0.653	0.341	1.97088e-74	5	Ghir_D03G009660	AT5G42020	Symbols: BIP, BIP2 | Heat shock protein 70 (Hsp 70) family protein	;Luminal binding protein (BiP2) involved in polar nuclei fusion during proliferation of endosperm nuclei;
3.75851e-73	0.768714	0.783	0.5	2.02039e-68	5	Ghir_D11G025500	NoHits
2.28712e-55	0.654013	0.434	0.218	1.22944e-50	5	Ghir_D09G016290	AT5G02620	Symbols: ANK1, ATANK1 | ankyrin-like1	;Encodes a member of the ankyrin repeat protein;
0	2.34898	0.638	0.105	0	6	Ghir_A05G012260	AT2G07680	Symbols: ATMRP11, MRP11, ABCC13 | multidrug resistance-associated protein 11	;Encodes ABCC13/MRP11, a member of the multidrug resistance associated protein MRP/ABCC subfamily;
2.01931e-224	2.01534	0.614	0.181	1.08548e-219	6	Ghir_D06G007460	AT2G19800	Symbols: MIOX2 | myo-inositol oxygenase 2	myo-inositol oxygenase 2;Encodes a myo-inositol oxygenase family gene;
3.32609e-195	1.81379	0.526	0.149	1.78794e-190	6	Ghir_A13G001210	AT2G41430	Symbols: ERD15, LSR1, CID1 | dehydration-induced protein (ERD15)	dehydration-induced protein (ERD15);Encodes hydrophilic protein lacking Cys residues that is expressed in response to drought stress, light stress and treatment with plant-growth-promoting rhizobacteria (Paenibacillus polymyxa), possibly revealing a connection between responses to biotic and abiotic stress;
3.15277e-194	1.77886	0.576	0.177	1.69477e-189	6	Ghir_A08G004040	AT1G13280	Symbols: AOC4 | allene oxide cyclase 4	allene oxide cyclase 4;Encodes allene oxide cyclase;
1.25513e-180	1.76584	0.558	0.172	6.74696e-176	6	Ghir_A08G004030	AT1G13280	Symbols: AOC4 | allene oxide cyclase 4	allene oxide cyclase 4;Encodes allene oxide cyclase;
1.07976e-168	1.44019	0.511	0.149	5.80426e-164	6	Ghir_D02G017450	AT1G59640	Symbols: ZCW32, BPE, BPEp | BIG PETAL P	BIG PETAL P;A basic helix-loop-helix encoding gene (BIGPETAL, BPE) involved in the control of petal size;
2.9632e-162	1.47557	0.67	0.263	1.59287e-157	6	Ghir_A05G014360	AT1G72450	Symbols: JAZ6, TIFY11B | jasmonate-zim-domain protein 6	;JAZ6 transcript levels rise in response to a jasmonate stimulus and a GFP:JAZ6 fusion protein localizes to the nucleus;
1.68193e-161	1.69952	0.754	0.402	9.04123e-157	6	Ghir_A02G018670	AT5G66210	Symbols: CPK28 | calcium-dependent protein kinase 28	;Calcium Dependent Protein Kinase;
3.05808e-154	1.45621	0.558	0.194	1.64387e-149	6	Ghir_D13G022130	AT5G20230	Symbols: ATBCB, BCB, SAG14 | blue-copper-binding protein	blue-copper-binding protein;Encodes a Al-stress-induced gene;
2.22866e-153	1.23445	0.806	0.402	1.19802e-148	6	Ghir_A03G010970	AT1G13340	Symbols: | Regulator of Vps4 activity in the MVB pathway protein	Regulator of Vps4 activity in the MVB pathway proteinRegulator of Vps4 activity in the MVB pathway protein;(source:Araport11)
2.91338e-151	1.47686	0.689	0.298	1.56609e-146	6	Ghir_A08G004050	AT1G13280	Symbols: AOC4 | allene oxide cyclase 4	allene oxide cyclase 4;Encodes allene oxide cyclase;
8.57515e-151	1.44282	0.461	0.132	4.60957e-146	6	Ghir_D03G015180	AT5G60800	Symbols: | Heavy metal transport/detoxification superfamily protein	Heavy metal transport/detoxification superfamily protein Heavy metal transport/detoxification superfamily protein;(source:Araport11)
3.95977e-140	1.47549	0.546	0.206	2.12857e-135	6	Ghir_A12G016650	AT3G19830	Symbols: NTMC2TYPE5.2, NTMC2T5.2 | Calcium-dependent lipid-binding (CaLB domain) family protein	Calcium-dependent lipid-binding (CaLB domain) family protein;(source:Araport11)
4.87386e-140	1.50894	0.573	0.223	2.61994e-135	6	Ghir_D13G004780	AT4G34350	Symbols: CLB6, ISPH, HDR | 4-hydroxy-3-methylbut-2-enyl diphosphate reductase	4-hydroxy-3-methylbut-2-enyl diphosphate reductase;Arabidopsis ISPH is involved in the plastid nonmevalonate pathway of isoprenoid biosynthesis;
1.8746e-139	1.54472	0.481	0.159	1.00769e-134	6	Ghir_D01G018080	AT4G38400	Symbols: ATEXLA2, EXPL2, ATEXPL2, ATHEXP BETA 2.2, EXLA2 | expansin-like A2	expansin-like A2;member of EXPANSIN-LIKE;
4.23905e-137	1.36591	0.498	0.172	2.2787e-132	6	Ghir_A11G030970	AT5G17680	Symbols: | disease resistance protein (TIR-NBS-LRR class), putative	disease resistance protein (TIR-NBS-LRR class);(source:Araport11)
6.52394e-137	1.16134	0.887	0.55	3.50694e-132	6	Ghir_D08G021700	AT5G60800	Symbols: | Heavy metal transport/detoxification superfamily protein	Heavy metal transport/detoxification superfamily protein Heavy metal transport/detoxification superfamily protein;(source:Araport11)
1.67154e-135	1.57823	0.685	0.357	8.98535e-131	6	Ghir_A04G011160	AT4G28300	Symbols: | Protein of unknown function (DUF1421)	Protein of unknown function (DUF1421);Encodes a protein with 13;
5.62237e-133	1.33576	0.461	0.147	3.0223e-128	6	Ghir_A03G020320	AT2G14960	Symbols: GH3 | Auxin-responsive GH3 family protein	Auxin-responsive GH3 family protein;encodes a protein similar to IAA-amido synthases;
1.01587e-132	1.51463	0.533	0.197	5.46083e-128	6	Ghir_A07G017950	AT5G35735	Symbols: | Auxin-responsive family protein	Auxin-responsive family proteinAuxin-responsive family protein;(source:Araport11)
1.16332e-128	1.52309	0.521	0.2	6.25344e-124	6	Ghir_D05G005180	AT2G25737	Symbols: | Sulfite exporter TauE/SafE family protein	Sulfite exporter TauE/SafE family protein;(source:Araport11)
2.09743e-126	1.32925	0.684	0.329	1.12748e-121	6	Ghir_D05G003720	AT1G19180	Symbols: JAZ1, TIFY10A | jasmonate-zim-domain protein 1	;JAZ1 is a nuclear-localized protein involved in jasmonate signaling;
2.34368e-126	1.15431	0.457	0.148	1.25984e-121	6	Ghir_A01G016480	AT2G41990	Symbols: | CONTAINS InterPro DOMAIN/s: Late embryogenesis abundant protein, group 2 (InterPro:IPR004864); BEST Arabidopsis thaliana protein match is: Late embryogenesis abundant (LEA) hydroxyproline-rich glycoprotein family (TAIR:AT4G35170); Has 172 Blast hits to 168 proteins in 15 species: Archae - 0; Bacteria - 0; Metazoa - 0; Fungi - 0; Plants - 172; Viruses - 0; Other Eukaryotes - 0 (source: …	late embryogenesis abundant protein;(source:Araport11)
9.27802e-126	1.45931	0.385	0.109	4.9874e-121	6	Ghir_D08G004270	AT1G13280	Symbols: AOC4 | allene oxide cyclase 4	allene oxide cyclase 4;Encodes allene oxide cyclase;
1.40653e-121	1.11722	0.383	0.11	7.5608e-117	6	Ghir_D11G014290	AT1G04120	Symbols: ATMRP5, MRP5, ATABCC5, ABCC5 | multidrug resistance-associated protein 5	;encodes a high-affinity inositol hexakisphosphate transporter that plays a role in guard cell signaling and phytate storage;
1.92705e-118	1.53285	0.643	0.325	1.03589e-113	6	Ghir_D04G015500	AT4G28300	Symbols: | Protein of unknown function (DUF1421)	Protein of unknown function (DUF1421);Encodes a protein with 13;
1.22611e-116	1.24613	0.489	0.179	6.59096e-112	6	Ghir_A05G003600	AT1G19180	Symbols: JAZ1, TIFY10A | jasmonate-zim-domain protein 1	;JAZ1 is a nuclear-localized protein involved in jasmonate signaling;
2.30163e-114	1.3817	0.539	0.22	1.23724e-109	6	Ghir_D11G001800	AT1G64720	Symbols: CP5 | Polyketide cyclase/dehydrase and lipid transport superfamily protein	Polyketide cyclase/dehydrase and lipid transport superfamily protein;membrane related protein CP5;Polyketide cyclase/dehydrase and lipid transport superfamily protein;(source:Araport11)
2.86001e-113	1.13753	0.379	0.112	1.5374e-108	6	Ghir_A05G003470	AT2G06050	Symbols: OPR3 | oxophytodienoate-reductase 3	oxophytodienoate-reductase 3;Encodes a 12-oxophytodienoate reductase that is required for jasmonate biosynthesis;
9.96705e-113	1.23155	0.507	0.195	5.35779e-108	6	Ghir_D07G018200	AT5G35735	Symbols: | Auxin-responsive family protein	Auxin-responsive family proteinAuxin-responsive family protein;(source:Araport11)
1.51464e-112	1.12254	0.424	0.14	8.14196e-108	6	Ghir_D12G024550	AT1G64060	Symbols: ATRBOH F, ATRBOHF, RBOHAP108, RBOHF, RBOH F | respiratory burst oxidase protein F	respiratory burst oxidase protein F;Interacts with AtrbohD gene to fine tune the spatial control of ROI production and hypersensitive response to cell in and around infection site;
3.54736e-109	1.3785	0.543	0.234	1.90688e-104	6	Ghir_A08G013120	AT3G62010	Symbols: | unknown protein; LOCATED IN: cellular_component unknown; EXPRESSED IN: 23 plant structures; EXPRESSED DURING: 15 growth stages; Has 553 Blast hits to 216 proteins in 93 species: Archae - 0; Bacteria - 124; Metazoa - 193; Fungi - 58; Plants - 108; Viruses - 0; Other Eukaryotes - 70 (source: NCBI BLink).	metal ion-binding protein;(source:Araport11)
7.92811e-105	1.16325	0.349	0.105	4.26175e-100	6	Ghir_A11G022630	AT5G65870	Symbols: ATPSK5, PSK5 | phytosulfokine 5 precursor	phytosulfokine 5 precursor;Probable phytosulfokines 5 precursor, coding for a unique plant peptide growth factor;
2.8596e-103	1.14506	0.409	0.141	1.53718e-98	6	Ghir_D02G017440	AT1G27170	Symbols: | transmembrane receptors;ATP binding	transmembrane receptors;ATP bindingtransmembrane receptors / ATP binding protein;(source:Araport11)
6.16386e-103	1.21387	0.389	0.127	3.31338e-98	6	Ghir_D05G003600	AT2G06050	Symbols: OPR3 | oxophytodienoate-reductase 3	oxophytodienoate-reductase 3;Encodes a 12-oxophytodienoate reductase that is required for jasmonate biosynthesis;
1.94252e-102	1.10544	0.375	0.116	1.0442e-97	6	Ghir_D05G014150	AT1G72450	Symbols: JAZ6, TIFY11B | jasmonate-zim-domain protein 6	;JAZ6 transcript levels rise in response to a jasmonate stimulus and a GFP:JAZ6 fusion protein localizes to the nucleus;
7.6068e-98	1.42582	0.349	0.108	4.08904e-93	6	Ghir_D05G022630	AT2G36690	Symbols: | 2-oxoglutarate (2OG) and Fe(II)-dependent oxygenase superfamily protein	;Protein belonging to the Fe-dependent 2-oxoglutarate dioxygenase superfamily, catalyzes the stereospecific hydration of GA12 to produce DHGA12, negatively regulates ABA sensitivity during germination, phototrophic establishment and seedling development;
7.24814e-97	1.37124	0.641	0.346	3.89624e-92	6	Ghir_A04G009960	AT5G05580	Symbols: FAD8 | fatty acid desaturase 8	fatty acid desaturase 8;Encodes a temperature sensitive plastidic fatty acid desaturase;
5.74597e-96	1.21209	0.594	0.274	3.08875e-91	6	Ghir_A12G026790	AT5G52740	Symbols: | Copper transport protein family	Copper transport protein family;(source:Araport11)
3.56572e-95	1.12796	0.53	0.234	1.91675e-90	6	Ghir_A13G019660	AT4G30950	Symbols: FAD6, FADC, SFD4 | fatty acid desaturase 6	fatty acid desaturase 6;Chloroplastic enzyme responsible for the synthesis of 16:2 and 18:2 fatty acids from galactolipids, sulpholipids and phosphatidylglycerol;
9.63484e-94	1.26521	0.487	0.21	5.17921e-89	6	Ghir_D12G016900	AT3G19830	Symbols: NTMC2TYPE5.2, NTMC2T5.2 | Calcium-dependent lipid-binding (CaLB domain) family protein	Calcium-dependent lipid-binding (CaLB domain) family protein;(source:Araport11)
1.47052e-93	1.12648	0.742	0.458	7.90478e-89	6	Ghir_D02G011890	AT1G13340	Symbols: | Regulator of Vps4 activity in the MVB pathway protein	Regulator of Vps4 activity in the MVB pathway proteinRegulator of Vps4 activity in the MVB pathway protein;(source:Araport11)
2.8286e-93	1.32564	0.537	0.252	1.52052e-88	6	Ghir_A13G004670	AT4G34350	Symbols: CLB6, ISPH, HDR | 4-hydroxy-3-methylbut-2-enyl diphosphate reductase	4-hydroxy-3-methylbut-2-enyl diphosphate reductase;Arabidopsis ISPH is involved in the plastid nonmevalonate pathway of isoprenoid biosynthesis;
3.40237e-93	1.28318	0.53	0.237	1.82894e-88	6	Ghir_A01G016520	AT4G38400	Symbols: ATEXLA2, EXPL2, ATEXPL2, ATHEXP BETA 2.2, EXLA2 | expansin-like A2	expansin-like A2;member of EXPANSIN-LIKE;
3.49307e-93	1.18149	0.732	0.467	1.8777e-88	6	Ghir_D10G006080	AT1G17420	Symbols: LOX3 | lipoxygenase 3	lipoxygenase 3;LOX3 encode a Lipoxygenase;
3.73561e-93	1.0783	0.469	0.181	2.00808e-88	6	Ghir_D05G028330	AT3G56400	Symbols: WRKY70, ATWRKY70 | WRKY DNA-binding protein 70	WRKY DNA-binding protein 70;Member of WRKY Transcription Factor; Group III;
5.55968e-93	1.10362	0.619	0.302	2.98861e-88	6	Ghir_D12G026860	AT5G52740	Symbols: | Copper transport protein family	Copper transport protein family;(source:Araport11)
2.28949e-91	1.27684	0.574	0.272	1.23072e-86	6	Ghir_D08G004260	AT1G13280	Symbols: AOC4 | allene oxide cyclase 4	allene oxide cyclase 4;Encodes allene oxide cyclase;
4.13034e-91	1.06217	0.62	0.314	2.22026e-86	6	Ghir_A13G021240	AT5G20190	Symbols: | Tetratricopeptide repeat (TPR)-like superfamily protein	Tetratricopeptide repeat (TPR)-like superfamily proteinTetratricopeptide repeat (TPR)-like superfamily protein;(source:Araport11)
1.89449e-89	1.13891	0.567	0.267	1.01838e-84	6	Ghir_D11G002800	AT4G16760	Symbols: ACX1, ATACX1 | acyl-CoA oxidase 1	acyl-CoA oxidase 1;Encodes a medium to long-chain acyl-CoA oxidase;
1.01792e-88	0.982853	0.335	0.106	5.47184e-84	6	Ghir_A07G014690	AT2G46400	Symbols: WRKY46, ATWRKY46 | WRKY DNA-binding protein 46	WRKY DNA-binding protein 46;Encodes a WRKY transcription factor that contributes to the feedforward inhibition of osmotic/salt stress-dependent LR inhibition via regulation of ABA signaling and auxin homeostasis;
3.94799e-85	1.17671	0.508	0.225	2.12224e-80	6	Ghir_D05G028880	AT1G12710	Symbols: AtPP2-A12, PP2-A12 | phloem protein 2-A12	;This gene is predicted to encode a protein with a PP2 domain;
2.7595e-83	1.16241	0.503	0.24	1.48337e-78	6	Ghir_D13G020400	AT4G30950	Symbols: FAD6, FADC, SFD4 | fatty acid desaturase 6	fatty acid desaturase 6;Chloroplastic enzyme responsible for the synthesis of 16:2 and 18:2 fatty acids from galactolipids, sulpholipids and phosphatidylglycerol;
3.76971e-83	0.967294	0.317	0.102	2.02641e-78	6	Ghir_A11G009420	AT5G23850	Symbols: | Arabidopsis thaliana protein of unknown function (DUF821)	Arabidopsis thaliana protein of unknown function (DUF821)O-glucosyltransferase rumi-like protein (DUF821);(source:Araport11)
4.0129e-81	1.16961	0.478	0.22	2.15713e-76	6	Ghir_D08G013310	AT3G16770	Symbols: RAP2.3, ATEBP, ERF72, EBP | ethylene-responsive element binding protein	ethylene-responsive element binding protein;Encodes a member of the ERF (ethylene response factor) subfamily B-2 of the plant specific ERF/AP2 transcription factor family (RAP2;
2.00608e-80	1.11269	0.316	0.102	1.07837e-75	6	Ghir_A12G025720	AT4G27870	Symbols: | Vacuolar iron transporter (VIT) family protein	Vacuolar iron transporter (VIT) family protein;(source:Araport11)
1.32905e-79	1.11319	0.512	0.24	7.14431e-75	6	Ghir_D07G011480	AT2G27830	Symbols: | unknown protein; BEST Arabidopsis thaliana protein match is: unknown protein (TAIR:AT4G22758); Has 131 Blast hits to 131 proteins in 17 species: Archae - 0; Bacteria - 0; Metazoa - 0; Fungi - 0; Plants - 131; Viruses - 0; Other Eukaryotes - 0 (source: NCBI BLink).	hypothetical protein;(source:Araport11)
1.12123e-78	1.14207	0.56	0.282	6.02717e-74	6	Ghir_D03G000230	AT2G17220	Symbols: | Protein kinase superfamily protein	Protein kinase superfamily protein;Encodes a putative serine/threonine-specific protein kinase kin3;
2.71647e-78	0.999714	0.472	0.208	1.46024e-73	6	Ghir_A10G005330	AT1G72450	Symbols: JAZ6, TIFY11B | jasmonate-zim-domain protein 6	;JAZ6 transcript levels rise in response to a jasmonate stimulus and a GFP:JAZ6 fusion protein localizes to the nucleus;
9.11679e-78	1.18919	0.313	0.106	4.90073e-73	6	Ghir_A02G019470	AT3G51480	Symbols: ATGLR3.6, GLR3.6 | glutamate receptor 3.6	;member of Putative ligand-gated ion channel subunit family;glutamate receptor 3
2.01395e-76	1.30833	0.469	0.221	1.0826e-71	6	Ghir_D04G014170	AT5G05580	Symbols: FAD8 | fatty acid desaturase 8	fatty acid desaturase 8;Encodes a temperature sensitive plastidic fatty acid desaturase;
3.20201e-76	0.90331	0.335	0.116	1.72124e-71	6	Ghir_A11G014250	AT1G04120	Symbols: ATMRP5, MRP5, ATABCC5, ABCC5 | multidrug resistance-associated protein 5	;encodes a high-affinity inositol hexakisphosphate transporter that plays a role in guard cell signaling and phytate storage;
9.36062e-75	1.05391	0.724	0.511	5.0318e-70	6	Ghir_D12G026560	AT5G53300	Symbols: UBC10 | ubiquitin-conjugating enzyme 10	ubiquitin-conjugating enzyme 10;Encodes a ubiquitin conjugating enzyme;
1.19181e-74	1.08306	0.448	0.195	6.40657e-70	6	Ghir_A06G010870	AT1G80840	Symbols: WRKY40, ATWRKY40 | WRKY DNA-binding protein 40	WRKY DNA-binding protein 40;Pathogen-induced transcription factor;
2.52791e-70	0.992474	0.504	0.238	1.35888e-65	6	Ghir_A09G017580	AT5G01600	Symbols: ATFER1, FER1 | ferretin 1	ferretin 1;Encodes a ferretin protein that is targeted to the chloroplast;
1.65021e-69	1.06947	0.596	0.343	8.87069e-65	6	Ghir_A09G022610	AT5G01850	Symbols: | Protein kinase superfamily protein	Protein kinase superfamily protein;(source:Araport11)
2.52219e-69	0.881178	0.3	0.104	1.3558e-64	6	Ghir_D11G007690	AT3G29180	Symbols: | Protein of unknown function (DUF1336)	DUF1336 family protein (DUF1336);(source:Araport11)
4.5097e-69	1.03944	0.299	0.103	2.42419e-64	6	Ghir_A03G006800	AT5G62350	Symbols: | Plant invertase/pectin methylesterase inhibitor superfamily protein	Plant invertase/pectin methylesterase inhibitor superfamily proteinPlant invertase/pectin methylesterase inhibitor superfamily protein;(source:Araport11)
5.00975e-69	0.992558	0.657	0.397	2.69299e-64	6	Ghir_D07G012450	AT1G01800	Symbols: | NAD(P)-binding Rossmann-fold superfamily protein	NAD(P)-binding Rossmann-fold superfamily proteinNAD(P)-binding Rossmann-fold superfamily protein;(source:Araport11)
5.91083e-69	0.937067	0.303	0.105	3.17737e-64	6	Ghir_D10G007800	AT1G80300	Symbols: NTT1, ATNTT1 | nucleotide transporter 1	nucleotide transporter 1;Encodes an ATP/ADP transporter;
1.12226e-67	0.993554	0.517	0.268	6.03272e-63	6	Ghir_D05G020140	AT1G19270	Symbols: DA1 | DA1	;Encodes a ubiquitin-activated peptidase that is a member of a small (7 member) ubiquitin binding protein family;
3.80154e-66	0.911322	0.397	0.171	2.04352e-61	6	Ghir_D02G018140	AT5G13220	Symbols: JAZ10, TIFY9, JAS1 | jasmonate-zim-domain protein 10	;Encodes JAZ10, a member of the JASMONATE ZIM-domain (JAZ) proteins acting as repressors of jasmonate (JA) signaling;
8.12649e-66	1.1437	0.408	0.177	4.3684e-61	6	Ghir_A08G005530	AT1G05010	Symbols: EFE, ACO4, EAT1 | ethylene-forming enzyme	ethylene-forming enzyme;Encodes 1-aminocyclopropane-1-carboxylate oxidase;ethylene-forming enzyme;(source:Araport11)
4.8331e-63	0.886923	0.452	0.211	2.59803e-58	6	Ghir_D06G014500	AT1G28370	Symbols: ERF11, ATERF11 | ERF domain protein 11	;encodes a member of the ERF (ethylene response factor) subfamily B-1 of ERF/AP2 transcription factor family;
7.46727e-62	0.879291	0.418	0.188	4.01403e-57	6	Ghir_D10G011510	AT5G63980	Symbols: SAL1, ALX8, ATSAL1, HOS2, FRY1, RON1 | Inositol monophosphatase family protein	Inositol monophosphatase family protein;Encodes a bifunctional protein that has 3'(2'),5'-bisphosphate nucleotidase and inositol polyphosphate 1-phosphatase activities and rescues sulfur assimilation mutants in yeast;
4.7911e-61	1.03695	0.571	0.328	2.57546e-56	6	Ghir_D10G019460	AT3G06500	Symbols: | Plant neutral invertase family protein	;Encodes an alkaline/neutral invertase which localizes in mitochondria;
1.5239e-60	0.718628	0.881	0.701	8.19171e-56	6	Ghir_A03G013420	AT1G14870	Symbols: PCR2 | PLANT CADMIUM RESISTANCE 2	;PCR2 encodes a membrane protein involved in zinc transport and detoxification;
2.34693e-60	0.915625	0.549	0.304	1.26159e-55	6	Ghir_D11G009570	AT2G45910	Symbols: | U-box domain-containing protein kinase family protein	;Plant U-box type E3 ubiquitin ligase (PUB);
5.64865e-59	0.85227	0.633	0.402	3.03643e-54	6	Ghir_A12G026510	AT4G27960	Symbols: UBC9 | ubiquitin conjugating enzyme 9	ubiquitin conjugating enzyme 9;ubiquitin conjugating enzyme;ubiquitin conjugating enzyme 9;(source:Araport11)
3.22564e-58	0.905248	0.289	0.106	1.73394e-53	6	Ghir_D12G029460	AT1G02170	Symbols: LOL3, ATMCPB1, MCP1B, ATMC1, MC1 | metacaspase 1	metacaspase 1;Encodes a type I metacaspase;
2.41558e-57	0.845114	0.474	0.237	1.29849e-52	6	Ghir_D02G001350	AT2G01570	Symbols: RGA1, RGA | GRAS family transcription factor family protein	GRAS family transcription factor family protein;Member of the VHIID/DELLA regulatory family;
7.1635e-57	0.906964	0.656	0.418	3.85074e-52	6	Ghir_D13G013270	AT4G09510	Symbols: CINV2 | cytosolic invertase 2	cytosolic invertase 2;CINV2 appears to function as a neutral invertase based on the phenotype of a cinv1(AT1G35580)/cinv2 double mutant;
2.7108e-56	0.983646	0.507	0.28	1.45719e-51	6	Ghir_A08G013420	AT2G46370	Symbols: JAR1 | Auxin-responsive GH3 family protein	Auxin-responsive GH3 family protein;Encodes a jasmonate-amido synthetase that is a member of the GH3 family of proteins;
1.0204e-54	0.956061	0.356	0.155	5.48517e-50	6	Ghir_D11G035580	AT3G52870	Symbols: | IQ calmodulin-binding motif family protein	IQ calmodulin-binding motif family proteinIQ calmodulin-binding motif family protein;(source:Araport11)
1.47298e-53	0.914162	0.544	0.306	7.91799e-49	6	Ghir_A05G012180	AT1G80920	Symbols: J8 | Chaperone DnaJ-domain superfamily protein	Chaperone DnaJ-domain superfamily protein;A nuclear encoded soluble protein found in the chloroplast stroma;
1.58456e-53	1.05733	0.71	0.506	8.51781e-49	6	Ghir_A01G015290	AT1G10760	Symbols: SEX1, SOP1, SOP, GWD1, GWD | Pyruvate phosphate dikinase, PEP/pyruvate binding domain	;Encodes an &#945;-glucan, water dikinase required for starch degradation;
3.32082e-53	0.784491	0.765	0.555	1.7851e-48	6	Ghir_A08G022380	AT1G60690	Symbols: | NAD(P)-linked oxidoreductase superfamily protein	NAD(P)-linked oxidoreductase superfamily proteinNAD(P)-linked oxidoreductase superfamily protein;(source:Araport11)
4.16542e-53	0.793799	0.711	0.485	2.23912e-48	6	Ghir_D02G014670	AT1G14870	Symbols: PCR2 | PLANT CADMIUM RESISTANCE 2	;PCR2 encodes a membrane protein involved in zinc transport and detoxification;
5.41375e-53	0.925882	0.546	0.313	2.91016e-48	6	Ghir_D09G021860	AT5G01850	Symbols: | Protein kinase superfamily protein	Protein kinase superfamily protein;(source:Araport11)
5.75209e-53	0.583091	0.863	0.635	3.09204e-48	6	Ghir_A08G020910	AT5G60800	Symbols: | Heavy metal transport/detoxification superfamily protein	Heavy metal transport/detoxification superfamily protein Heavy metal transport/detoxification superfamily protein;(source:Araport11)
6.60905e-53	0.947058	0.633	0.442	3.5527e-48	6	Ghir_A11G018500	AT5G66210	Symbols: CPK28 | calcium-dependent protein kinase 28	;Calcium Dependent Protein Kinase;
1.2404e-52	0.812796	0.349	0.152	6.66775e-48	6	Ghir_A08G011570	AT1G32920	Symbols: | unknown protein; FUNCTIONS IN: molecular_function unknown; INVOLVED IN: response to wounding; LOCATED IN: endomembrane system; EXPRESSED IN: 23 plant structures; EXPRESSED DURING: 13 growth stages; BEST Arabidopsis thaliana protein match is: unknown protein (TAIR:AT1G32928); Has 42 Blast hits to 42 proteins in 8 species: Archae - 0; Bacteria - 0; Metazoa - 0; Fungi - 0; Plants - 42; Vi…	hypothetical protein;(source:Araport11)
1.52046e-52	1.06221	0.35	0.162	8.17325e-48	6	Ghir_D11G027810	AT5G28050	Symbols: | Cytidine/deoxycytidylate deaminase family protein	Cytidine/deoxycytidylate deaminase family protein;(source:Araport11)
3.6625e-52	0.968215	0.474	0.261	1.96878e-47	6	Ghir_A05G039410	AT3G52430	Symbols: PAD4, ATPAD4 | alpha/beta-Hydrolases superfamily protein	alpha/beta-Hydrolases superfamily protein;Encodes a lipase-like gene that is important for salicylic acid signaling and function in resistance (R) gene-mediated and basal plant disease resistance;
6.5873e-52	0.839644	0.528	0.296	3.541e-47	6	Ghir_D02G006290	AT3G17390	Symbols: MTO3, SAMS3, MAT4 | S-adenosylmethionine synthetase family protein	S-adenosylmethionine synthetase family protein;S-adenosylmethionine synthetase;S-adenosylmethionine synthetase family protein;(source:Araport11)
1.70572e-51	0.809611	0.362	0.162	9.16911e-47	6	Ghir_D09G002590	AT1G70180	Symbols: | Sterile alpha motif (SAM) domain-containing protein	Sterile alpha motif (SAM) domain-containing protein;(source:Araport11)
2.74815e-51	1.10233	0.569	0.378	1.47727e-46	6	Ghir_D05G005540	AT5G57990	Symbols: UBP23 | ubiquitin-specific protease 23	ubiquitin-specific protease 23;Encodes a ubiquitin-specific protease;
1.88327e-50	0.727572	0.773	0.575	1.01235e-45	6	Ghir_D03G002900	AT4G37640	Symbols: ACA2 | calcium ATPase 2	calcium ATPase 2;Encodes a calmodulin-regulated Ca(2+)-pump located in the endoplasmic reticulum;
4.93917e-50	0.68431	0.732	0.545	2.65505e-45	6	Ghir_D10G026560	AT2G40140	Symbols: CZF1, ZFAR1, SZF2, ATSZF2 | zinc finger (CCCH-type) family protein	zinc finger (CCCH-type) family proteinzinc finger (CCCH-type) family protein;(source:Araport11)
1.05642e-49	0.826763	0.498	0.275	5.67876e-45	6	Ghir_A06G022970	AT1G28370	Symbols: ERF11, ATERF11 | ERF domain protein 11	;encodes a member of the ERF (ethylene response factor) subfamily B-1 of ERF/AP2 transcription factor family;
2.92148e-49	0.860547	0.309	0.131	1.57044e-44	6	Ghir_A13G020960	AT3G24530	Symbols: | AAA-type ATPase family protein / ankyrin repeat family protein	AAA-type ATPase family protein / ankyrin repeat family protein;(source:Araport11)
3.11629e-49	0.702025	0.267	0.102	1.67516e-44	6	Ghir_D10G018730	NoHits
1.07488e-48	0.73868	0.357	0.163	5.77803e-44	6	Ghir_A13G015570	AT2G20950	Symbols: | Arabidopsis phospholipase-like protein (PEARLI 4) family	phospholipase-like protein (PEARLI 4) family protein;(source:Araport11)
1.76816e-48	0.787517	0.383	0.181	9.50475e-44	6	Ghir_D08G011790	AT1G32920	Symbols: | unknown protein; FUNCTIONS IN: molecular_function unknown; INVOLVED IN: response to wounding; LOCATED IN: endomembrane system; EXPRESSED IN: 23 plant structures; EXPRESSED DURING: 13 growth stages; BEST Arabidopsis thaliana protein match is: unknown protein (TAIR:AT1G32928); Has 42 Blast hits to 42 proteins in 8 species: Archae - 0; Bacteria - 0; Metazoa - 0; Fungi - 0; Plants - 42; Vi…	hypothetical protein;(source:Araport11)
7.91982e-48	0.793893	0.329	0.147	4.2573e-43	6	Ghir_A12G011670	AT3G61460	Symbols: BRH1 | brassinosteroid-responsive RING-H2	brassinosteroid-responsive RING-H2;Encodes a novel ring finger protein and forms an N-terminal hydrophobic domain and a C-terminal RING-H2 signature;
9.87607e-48	1.03964	0.471	0.267	5.30888e-43	6	Ghir_A07G011450	AT2G27830	Symbols: | unknown protein; BEST Arabidopsis thaliana protein match is: unknown protein (TAIR:AT4G22758); Has 131 Blast hits to 131 proteins in 17 species: Archae - 0; Bacteria - 0; Metazoa - 0; Fungi - 0; Plants - 131; Viruses - 0; Other Eukaryotes - 0 (source: NCBI BLink).	hypothetical protein;(source:Araport11)
1.32721e-47	1.10656	0.528	0.35	7.13439e-43	6	Ghir_A08G006520	AT2G31280	Symbols: CPUORF7 | conserved peptide upstream open reading frame 7	Derives_from AT2G31280;(source:Araport11)
2.25604e-47	0.928137	0.404	0.208	1.21274e-42	6	Ghir_D03G014630	AT3G45640	Symbols: ATMPK3, MPK3, ATMAPK3 | mitogen-activated protein kinase 3	mitogen-activated protein kinase 3;Encodes a mitogen-activated kinase whose mRNA levels increase in response to touch, cold, salinity stress and chitin oligomers;
2.78722e-47	0.848472	0.398	0.192	1.49827e-42	6	Ghir_A05G001490	AT2G11520	Symbols: CRCK3 | calmodulin-binding receptor-like cytoplasmic kinase 3	calmodulin-binding receptor-like cytoplasmic kinase 3;high overall homology to CRCK1;calmodulin-binding receptor-like cytoplasmic kinase 3;(source:Araport11)
7.22563e-47	0.863585	0.299	0.13	3.88414e-42	6	Ghir_A05G017850	AT1G62430	Symbols: ATCDS1, CDS1 | CDP-diacylglycerol synthase 1	CDP-diacylglycerol synthase 1;Encodes a CDP-diacylglycerol synthase, involved in phospholipid biosynthesis;
2.25194e-46	0.788362	0.65	0.451	1.21053e-41	6	Ghir_A08G004370	AT3G62260	Symbols: | Protein phosphatase 2C family protein	;Type 2C protein phosphatase (PP2C) which negatively regulates AtHKT1;1 activity and thus determines systemic Na+ allocation during salt stress;
3.05226e-46	0.644722	0.86	0.779	1.64074e-41	6	Ghir_A12G025750	AT5G24610	Symbols: | unknown protein; BEST Arabidopsis thaliana protein match is: unknown protein (TAIR:AT3G49550); Has 1807 Blast hits to 1807 proteins in 277 species: Archae - 0; Bacteria - 0; Metazoa - 736; Fungi - 347; Plants - 385; Viruses - 0; Other Eukaryotes - 339 (source: NCBI BLink).	cyclic AMP-responsive element-binding protein;(source:Araport11)
7.81928e-46	0.86221	0.347	0.168	4.20325e-41	6	Ghir_A08G016440	AT4G17900	Symbols: | PLATZ transcription factor family protein	PLATZ transcription factor family proteinPLATZ transcription factor family protein;(source:Araport11)
8.65301e-46	0.875838	0.398	0.201	4.65143e-41	6	Ghir_D06G011210	AT1G80840	Symbols: WRKY40, ATWRKY40 | WRKY DNA-binding protein 40	WRKY DNA-binding protein 40;Pathogen-induced transcription factor;
1.39054e-45	1.03566	0.543	0.376	7.47484e-41	6	Ghir_D08G002380	AT4G29900	Symbols: ACA10, CIF1, ATACA10 | autoinhibited Ca(2+)-ATPase 10	;one of the type IIB calcium pump isoforms;
4.49235e-45	0.852159	0.452	0.245	2.41486e-40	6	Ghir_A08G011130	AT1G64390	Symbols: AtGH9C2, GH9C2 | glycosyl hydrolase 9C2	glycosyl hydrolase 9C2glycosyl hydrolase 9C2;(source:Araport11)
7.84845e-45	0.76528	0.463	0.247	4.21893e-40	6	Ghir_D08G021710	AT5G60800	Symbols: | Heavy metal transport/detoxification superfamily protein	Heavy metal transport/detoxification superfamily protein Heavy metal transport/detoxification superfamily protein;(source:Araport11)
1.05225e-43	0.761656	0.413	0.213	5.65636e-39	6	Ghir_A11G023430	AT4G37260	Symbols: MYB73, ATMYB73 | myb domain protein 73	myb domain protein 73;Member of the R2R3 factor gene family;
1.58129e-43	0.913908	0.339	0.162	8.50024e-39	6	Ghir_D02G016480	AT1G70640	Symbols: | octicosapeptide/Phox/Bem1p (PB1) domain-containing protein	octicosapeptide/Phox/Bem1p (PB1) domain-containing proteinocticosapeptide/Phox/Bem1p (PB1) domain-containing protein;(source:Araport11)
2.33379e-43	0.691211	0.399	0.201	1.25453e-38	6	Ghir_A03G003270	AT2G38470	Symbols: WRKY33, ATWRKY33 | WRKY DNA-binding protein 33	WRKY DNA-binding protein 33;Member of the plant WRKY transcription factor family;
2.39406e-43	0.784337	0.279	0.122	1.28693e-38	6	Ghir_D05G010000	AT1G07890	Symbols: APX1, MEE6, CS1, ATAPX1, ATAPX01 | ascorbate peroxidase 1	ascorbate peroxidase 1;Encodes a cytosolic ascorbate peroxidase APX1;
5.37966e-43	0.642393	0.375	0.18	2.89183e-38	6	Ghir_A10G016030	AT5G63980	Symbols: SAL1, ALX8, ATSAL1, HOS2, FRY1, RON1 | Inositol monophosphatase family protein	Inositol monophosphatase family protein;Encodes a bifunctional protein that has 3'(2'),5'-bisphosphate nucleotidase and inositol polyphosphate 1-phosphatase activities and rescues sulfur assimilation mutants in yeast;
1.28515e-42	0.711867	0.336	0.156	6.90835e-38	6	Ghir_D09G018010	AT1G18390	Symbols: | Protein kinase superfamily protein	Encodes a plasma membrane localized protein involved in ABA signaling
8.12788e-42	0.773748	0.48	0.276	4.36914e-37	6	Ghir_A13G000060	AT2G41430	Symbols: ERD15, LSR1, CID1 | dehydration-induced protein (ERD15)	dehydration-induced protein (ERD15);Encodes hydrophilic protein lacking Cys residues that is expressed in response to drought stress, light stress and treatment with plant-growth-promoting rhizobacteria (Paenibacillus polymyxa), possibly revealing a connection between responses to biotic and abiotic stress;
8.25713e-42	0.921355	0.359	0.178	4.43862e-37	6	Ghir_D03G014240	AT5G59820	Symbols: RHL41, ZAT12 | C2H2-type zinc finger family protein	C2H2-type zinc finger family protein;Encodes a zinc finger protein involved in high light and cold acclimation;
3.91697e-41	0.726488	0.422	0.225	2.10557e-36	6	Ghir_D05G011890	AT1G80920	Symbols: J8 | Chaperone DnaJ-domain superfamily protein	Chaperone DnaJ-domain superfamily protein;A nuclear encoded soluble protein found in the chloroplast stroma;
3.93892e-41	0.669344	0.294	0.132	2.11736e-36	6	Ghir_D13G004620	AT2G14740	Symbols: ATVSR3, VSR3, VSR2;2, BP80-2;2 | vaculolar sorting receptor 3	vaculolar sorting receptor 3;Encodes a vacuolar sorting receptor that participates in vacuolar sorting in vegetative tissues and in seeds;
5.5835e-41	0.762604	0.507	0.31	3.00141e-36	6	Ghir_D11G024760	NoHits
1.14819e-40	0.83723	0.389	0.199	6.17208e-36	6	Ghir_A05G028330	AT3G56400	Symbols: WRKY70, ATWRKY70 | WRKY DNA-binding protein 70	WRKY DNA-binding protein 70;Member of WRKY Transcription Factor; Group III;
1.54969e-40	0.741646	0.293	0.131	8.33037e-36	6	Ghir_D10G025070	AT3G55550	Symbols: | Concanavalin A-like lectin protein kinase family protein	Concanavalin A-like lectin protein kinase family proteinConcanavalin A-like lectin protein kinase family protein;(source:Araport11)
2.74667e-40	0.62229	0.806	0.683	1.47647e-35	6	Ghir_A02G016730	AT4G37640	Symbols: ACA2 | calcium ATPase 2	calcium ATPase 2;Encodes a calmodulin-regulated Ca(2+)-pump located in the endoplasmic reticulum;
2.96167e-40	0.729739	0.587	0.391	1.59204e-35	6	Ghir_A12G025080	AT5G42050	Symbols: | DCD (Development and Cell Death) domain protein	DCD (Development and Cell Death) domain protein;Stress responsive asparagine-rich protein;
4.00632e-40	0.639958	0.641	0.444	2.1536e-35	6	Ghir_D06G008500	AT1G19180	Symbols: JAZ1, TIFY10A | jasmonate-zim-domain protein 1	;JAZ1 is a nuclear-localized protein involved in jasmonate signaling;
5.8805e-40	0.659775	0.252	0.103	3.16107e-35	6	Ghir_A07G019150	AT3G02310	Symbols: SEP2, AGL4 | K-box region and MADS-box transcription factor family protein	;MADS-box protein, binds K domain of AG in vivo;K-box region and MADS-box transcription factor family protein;(source:Araport11)
1.83478e-39	0.793539	0.412	0.221	9.86285e-35	6	Ghir_A05G013230	AT4G21390	Symbols: B120 | S-locus lectin protein kinase family protein	S-locus lectin protein kinase family protein;(source:Araport11)
7.20498e-39	0.600959	0.517	0.303	3.87304e-34	6	Ghir_D03G002880	AT5G67480	Symbols: BT4 | BTB and TAZ domain protein 4	;BTB and TAZ domain protein;
8.14299e-39	0.757725	0.515	0.336	4.37726e-34	6	Ghir_D01G022680	AT1G07810	Symbols: ECA1, ATECA1, ACA3 | ER-type Ca2+-ATPase 1	ER-type Ca2+-ATPase 1;Encodes an ER-type Ca2+-pumping ATPase;
9.46459e-39	0.754934	0.445	0.256	5.08769e-34	6	Ghir_A02G005970	AT3G17390	Symbols: MTO3, SAMS3, MAT4 | S-adenosylmethionine synthetase family protein	S-adenosylmethionine synthetase family protein;S-adenosylmethionine synthetase;S-adenosylmethionine synthetase family protein;(source:Araport11)
1.05381e-38	0.959584	0.435	0.255	5.66473e-34	6	Ghir_D12G018010	AT5G62740	Symbols: HIR1, ATHIR1 | SPFH/Band 7/PHB domain-containing membrane-associated protein family	SPFH/Band 7/PHB domain-containing membrane-associated protein familySPFH/Band 7/PHB domain-containing membrane-associated protein family;(source:Araport11)
1.16628e-38	0.743454	0.347	0.17	6.26932e-34	6	Ghir_D12G019080	AT4G19840	Symbols: ATPP2-A1, ATPP2A-1, PP2-A1 | phloem protein 2-A1	phloem protein 2-A1;encodes a phloem lectin, similar to phloem lectin in cucumber and celery;
4.33297e-38	0.672362	0.756	0.626	2.32919e-33	6	Ghir_A06G008280	AT1G19180	Symbols: JAZ1, TIFY10A | jasmonate-zim-domain protein 1	;JAZ1 is a nuclear-localized protein involved in jasmonate signaling;
6.6846e-38	0.697086	0.642	0.449	3.59331e-33	6	Ghir_D10G008590	AT3G02040	Symbols: SRG3 | senescence-related gene 3	senescence-related gene 3;Encodes a member of the glycerophosphodiester phosphodiesterase (GDPD) family;
1.13787e-37	0.613877	0.679	0.492	6.1166e-33	6	Ghir_A04G003630	AT3G15210	Symbols: ATERF-4, ERF4, RAP2.5, ATERF4 | ethylene responsive element binding factor 4	ethylene responsive element binding factor 4;Encodes a member of the ERF (ethylene response factor) subfamily B-1 of ERF/AP2 transcription factor family (ATERF-4);
8.6588e-37	0.692714	0.334	0.161	4.65454e-32	6	Ghir_A11G034750	AT3G52870	Symbols: | IQ calmodulin-binding motif family protein	IQ calmodulin-binding motif family proteinIQ calmodulin-binding motif family protein;(source:Araport11)
1.59816e-36	0.616543	0.535	0.328	8.59089e-32	6	Ghir_D13G000260	AT2G41430	Symbols: ERD15, LSR1, CID1 | dehydration-induced protein (ERD15)	dehydration-induced protein (ERD15);Encodes hydrophilic protein lacking Cys residues that is expressed in response to drought stress, light stress and treatment with plant-growth-promoting rhizobacteria (Paenibacillus polymyxa), possibly revealing a connection between responses to biotic and abiotic stress;
1.98005e-36	0.664549	0.302	0.141	1.06438e-31	6	Ghir_D02G010170	AT1G20510	Symbols: OPCL1 | OPC-8:0 CoA ligase1	OPC-8:0 CoA ligase1;(source:Araport11)
3.46921e-36	0.828657	0.344	0.174	1.86488e-31	6	Ghir_D11G010980	AT3G03200	Symbols: anac045, NAC045 | NAC domain containing protein 45	NAC domain containing protein 45NAC domain containing protein 45;(source:Araport11)
3.75513e-36	0.624018	0.583	0.399	2.01857e-31	6	Ghir_D03G001710	AT2G23790	Symbols: | Protein of unknown function (DUF607)	Protein of unknown function (DUF607)calcium uniporter (DUF607);(source:Araport11)
1.38545e-35	0.592039	0.623	0.43	7.4475e-31	6	Ghir_D01G005430	AT3G15210	Symbols: ATERF-4, ERF4, RAP2.5, ATERF4 | ethylene responsive element binding factor 4	ethylene responsive element binding factor 4;Encodes a member of the ERF (ethylene response factor) subfamily B-1 of ERF/AP2 transcription factor family (ATERF-4);
7.63716e-35	0.586472	0.297	0.137	4.10535e-30	6	Ghir_D05G015030	AT1G30135	Symbols: JAZ8, TIFY5A | jasmonate-zim-domain protein 8	jasmonate-zim-domain protein 8jasmonate-zim-domain protein 8;(source:Araport11)
1.09125e-34	0.841372	0.291	0.14	5.86601e-30	6	Ghir_D05G024120	AT1G77380	Symbols: AAP3, ATAAP3 | amino acid permease 3	amino acid permease 3;Amino acid permease which transports basic amino acids;
1.15664e-34	0.666583	0.648	0.508	6.21754e-30	6	Ghir_A10G024140	AT2G40140	Symbols: CZF1, ZFAR1, SZF2, ATSZF2 | zinc finger (CCCH-type) family protein	zinc finger (CCCH-type) family proteinzinc finger (CCCH-type) family protein;(source:Araport11)
1.54816e-34	0.597637	0.332	0.164	8.32211e-30	6	Ghir_A11G032810	AT5G17680	Symbols: | disease resistance protein (TIR-NBS-LRR class), putative	disease resistance protein (TIR-NBS-LRR class);(source:Araport11)
2.79808e-34	1.06457	0.424	0.251	1.50411e-29	6	Ghir_D01G010350	AT1G20450	Symbols: LTI29, LTI45, ERD10 | Dehydrin family protein	Dehydrin family protein;Encodes a gene induced by low temperature and dehydration;
2.88937e-34	0.69698	0.479	0.286	1.55318e-29	6	Ghir_A04G011040	AT4G28400	Symbols: | Protein phosphatase 2C family protein	Protein phosphatase 2C family protein;(source:Araport11)
4.57346e-34	0.768227	0.426	0.264	2.45846e-29	6	Ghir_A09G023050	AT3G22440	Symbols: | FRIGIDA-like protein	FRIGIDA-like proteinFRIGIDA-like protein;(source:Araport11)
1.29863e-33	0.721031	0.258	0.119	6.98076e-29	6	Ghir_A05G010290	AT3G45640	Symbols: ATMPK3, MPK3, ATMAPK3 | mitogen-activated protein kinase 3	mitogen-activated protein kinase 3;Encodes a mitogen-activated kinase whose mRNA levels increase in response to touch, cold, salinity stress and chitin oligomers;
7.92341e-33	1.03561	0.426	0.277	4.25923e-28	6	Ghir_A08G002270	AT4G29900	Symbols: ACA10, CIF1, ATACA10 | autoinhibited Ca(2+)-ATPase 10	;one of the type IIB calcium pump isoforms;
1.6936e-32	0.690989	0.544	0.36	9.10393e-28	6	Ghir_A11G005150	AT5G66920	Symbols: sks17 | SKU5 similar 17	SKU5 similar 17SKU5 similar 17;(source:Araport11)
2.34769e-32	0.766657	0.579	0.44	1.262e-27	6	Ghir_D12G006650	NoHits
2.54467e-32	0.694287	0.349	0.187	1.36789e-27	6	Ghir_A12G024550	AT1G64060	Symbols: ATRBOH F, ATRBOHF, RBOHAP108, RBOHF, RBOH F | respiratory burst oxidase protein F	respiratory burst oxidase protein F;Interacts with AtrbohD gene to fine tune the spatial control of ROI production and hypersensitive response to cell in and around infection site;
3.57009e-32	0.723777	0.331	0.181	1.9191e-27	6	Ghir_D05G032460	AT1G70480	Symbols: | Domain of unknown function (DUF220)	Domain of unknown function (DUF220);Protein residing in the chloroplast outer membrane, has channel-like properties facilitating the export of the jasmonate precursor 12-oxophytodienoic acid (OPDA) from the chloroplast;
5.39463e-31	0.660967	0.499	0.33	2.89988e-26	6	Ghir_A02G019450	AT3G51470	Symbols: | Protein phosphatase 2C family protein	Protein phosphatase 2C family protein;(source:Araport11)
8.33577e-31	0.750426	0.344	0.197	4.48089e-26	6	Ghir_D05G021400	AT1G27760	Symbols: SAT32, ATSAT32 | interferon-related developmental regulator family protein / IFRD protein family	interferon-related developmental regulator family protein / IFRD protein family;Encodes a protein with similarity to human interferon-related developmental regulator (IFRD)that is involved in salt tolerance;
8.51622e-31	0.835908	0.257	0.129	4.57789e-26	6	Ghir_A02G010170	AT1G33060	Symbols: ANAC014, NAC014 | NAC 014	NAC 014NAC 014;(source:Araport11)
1.29287e-30	0.625464	0.313	0.164	6.9498e-26	6	Ghir_D09G011270	AT3G12490	Symbols: ATCYSB, ATCYS6, CYSB | cystatin B	cystatin B;Encodes a protein with cysteine proteinase inhibitor activity;
1.50903e-30	0.713074	0.3	0.157	8.11178e-26	6	Ghir_D10G024150	AT3G55390	Symbols: | Uncharacterised protein family (UPF0497)	Uncharacterised protein family (UPF0497)Uncharacterized protein family (UPF0497);(source:Araport11)
2.55004e-30	0.648975	0.365	0.205	1.37077e-25	6	Ghir_A02G007100	AT1G21450	Symbols: SCL1 | SCARECROW-like 1	SCARECROW-like 1;Encodes a scarecrow-like protein (SCL1);
6.08485e-30	0.653129	0.589	0.431	3.27091e-25	6	Ghir_A05G023050	AT1G78230	Symbols: | Outer arm dynein light chain 1 protein	Outer arm dynein light chain 1 proteinOuter arm dynein light chain 1 protein;(source:Araport11)
7.23214e-30	0.63942	0.266	0.127	3.88763e-25	6	Ghir_A05G010250	NoHits
1.07583e-29	0.595591	0.325	0.171	5.7831e-25	6	Ghir_D08G014760	AT4G11610	Symbols: | C2 calcium/lipid-binding plant phosphoribosyltransferase family protein	C2 calcium/lipid-binding plant phosphoribosyltransferase family protein;(source:Araport11)
1.23708e-29	0.622958	0.257	0.126	6.64994e-25	6	Ghir_A05G000920	AT4G30790	Symbols: | INVOLVED IN: autophagy; EXPRESSED IN: 24 plant structures; EXPRESSED DURING: 15 growth stages; CONTAINS InterPro DOMAIN/s: Autophagy-related protein 17 (InterPro:IPR007240), Autophagy-related protein 11 (InterPro:IPR019460); Has 8793 Blast hits to 6268 proteins in 570 species: Archae - 89; Bacteria - 657; Metazoa - 4844; Fungi - 808; Plants - 441; Viruses - 15; Other Eukaryotes - 1939 …	;Encodes autophagy-related 2 (ATG11);autophagy-like protein;(source:Araport11)
1.73493e-29	0.665473	0.352	0.192	9.32611e-25	6	Ghir_D04G014620	AT2G38470	Symbols: WRKY33, ATWRKY33 | WRKY DNA-binding protein 33	WRKY DNA-binding protein 33;Member of the plant WRKY transcription factor family;
1.26785e-28	0.652082	0.252	0.125	6.81533e-24	6	Ghir_A10G019150	AT3G12600	Symbols: atnudt16, NUDT16 | nudix hydrolase homolog 16	nudix hydrolase homolog 16nudix hydrolase homolog 16;(source:Araport11)
1.38227e-28	0.6748	0.538	0.384	7.43041e-24	6	Ghir_D07G018800	AT2G17480	Symbols: MLO8, ATMLO8 | Seven transmembrane MLO family protein	Seven transmembrane MLO family protein;A member of a large family of seven-transmembrane domain proteins specific to plants, homologs of the barley mildew resistance locus o (MLO) protein;
1.49936e-28	0.685519	0.336	0.185	8.05983e-24	6	Ghir_A10G017920	AT3G06500	Symbols: | Plant neutral invertase family protein	;Encodes an alkaline/neutral invertase which localizes in mitochondria;
1.83701e-28	0.624968	0.489	0.324	9.87485e-24	6	Ghir_A08G009900	AT4G28050	Symbols: TET7 | tetraspanin7	tetraspanin7;Member of TETRASPANIN family;tetraspanin7;(source:Araport11)
2.03702e-27	0.68342	0.299	0.16	1.095e-22	6	Ghir_D07G005190	AT5G51060	Symbols: RHD2, ATRBOHC, RBOHC | NADPH/respiratory burst oxidase protein D	NADPH/respiratory burst oxidase protein D;RHD2 (along with RHD3 and RHD4) is required for normal root hair elongation;
2.95972e-27	0.607814	0.261	0.133	1.591e-22	6	Ghir_D08G011230	AT3G49350	Symbols: | Ypt/Rab-GAP domain of gyp1p superfamily protein	Ypt/Rab-GAP domain of gyp1p superfamily proteinYpt/Rab-GAP domain of gyp1p superfamily protein;(source:Araport11)
9.30803e-27	0.621973	0.407	0.257	5.00353e-22	6	Ghir_D11G032160	AT1G17110	Symbols: UBP15 | ubiquitin-specific protease 15	;Encodes a ubiquitin-specific protease, and its activity has been confirmed in an in vitro assay;
1.55259e-26	0.764722	0.367	0.219	8.34596e-22	6	Ghir_D12G022800	AT4G16780	Symbols: ATHB-2, HAT4, ATHB2, HB-2 | homeobox protein 2	homeobox protein 2;Encodes a homeodomain-leucine zipper protein that is rapidly and strongly induced by changes in the ratio of red to far-red light;
2.38834e-26	0.615608	0.367	0.219	1.28385e-21	6	Ghir_A08G016470	AT1G32640	Symbols: ATMYC2, RD22BP1, JAI1, JIN1, MYC2, ZBF1 | Basic helix-loop-helix (bHLH) DNA-binding family protein	Basic helix-loop-helix (bHLH) DNA-binding family protein;Encodes a MYC-related transcriptional activator with a typical DNA binding domain of a basic helix-loop-helix leucine zipper motif;
2.73626e-26	0.630363	0.543	0.409	1.47088e-21	6	Ghir_A10G009590	AT2G18090	Symbols: | PHD finger family protein / SWIB complex BAF60b domain-containing protein / GYF domain-containing protein	PHD finger family protein / SWIB complex BAF60b domain-containing protein / GYF domain-containing protein;(source:Araport11)
3.2591e-26	0.595287	0.275	0.143	1.75193e-21	6	Ghir_D08G017310	AT4G17900	Symbols: | PLATZ transcription factor family protein	PLATZ transcription factor family proteinPLATZ transcription factor family protein;(source:Araport11)
4.53116e-26	0.586353	0.285	0.149	2.43573e-21	6	Ghir_D13G015660	AT4G27280	Symbols: | Calcium-binding EF-hand family protein	Calcium-binding EF-hand family protein;EF-hand Ca2 + -binding protein, which is a Ca2+-dependent transducer of auxin-regulated gene expression and interacts with ICR1;
1.22718e-25	0.846015	0.357	0.222	6.59672e-21	6	Ghir_A05G033590	AT1G59820	Symbols: ALA3 | aminophospholipid ATPase 3	aminophospholipid ATPase 3;Encodes a phospholipid translocase;
2.64469e-25	0.587644	0.569	0.417	1.42165e-20	6	Ghir_A06G007750	AT4G29780	Symbols: | unknown protein; BEST Arabidopsis thaliana protein match is: unknown protein (TAIR:AT5G12010); Has 945 Blast hits to 944 proteins in 87 species: Archae - 0; Bacteria - 0; Metazoa - 519; Fungi - 43; Plants - 365; Viruses - 0; Other Eukaryotes - 18 (source: NCBI BLink).	;Expression of the gene is affected by multiple stresses;
3.17157e-25	0.862827	0.255	0.137	1.70488e-20	6	Ghir_D05G010010	AT3G45640	Symbols: ATMPK3, MPK3, ATMAPK3 | mitogen-activated protein kinase 3	mitogen-activated protein kinase 3;Encodes a mitogen-activated kinase whose mRNA levels increase in response to touch, cold, salinity stress and chitin oligomers;
4.05493e-25	0.609362	0.407	0.249	2.17973e-20	6	Ghir_A05G039480	AT5G08790	Symbols: ATAF2, anac081 | NAC (No Apical Meristem) domain transcriptional regulator superfamily protein	NAC (No Apical Meristem) domain transcriptional regulator superfamily protein;induced by wounding, belongs to a large family of putative transcriptional activators with NAC domain;
5.62118e-25	0.668677	0.317	0.182	3.02167e-20	6	Ghir_A08G001150	AT5G22250	Symbols: | Polynucleotidyl transferase, ribonuclease H-like superfamily protein	Polynucleotidyl transferase, ribonuclease H-like superfamily protein;Encodes one of the homologs of the yeast CCR4-associated factor 1: AT3G44260 (CAF1a), AT5G22250 (CAF1b);
6.71684e-25	0.590385	0.294	0.161	3.61064e-20	6	Ghir_A11G021950	AT2G22500	Symbols: UCP5, ATPUMP5, DIC1 | uncoupling protein 5	Derives_from AT2G22500;(source:Araport11)
1.0785e-24	0.583155	0.469	0.323	5.79749e-20	6	Ghir_A12G008380	AT2G22300	Symbols: CAMTA3, SR1 | signal responsive 1	;Encodes a putative CAM binding transcription factor;
1.09556e-24	0.698084	0.415	0.275	5.88917e-20	6	Ghir_A11G002860	AT1G02130	Symbols: ATRAB1B, ARA5, ARA-5, ATRABD2A, RABD2A, RA-5 | RAS 5	RAS 5;Belongs to the Rab1 GTPase subfamily;
1.05549e-23	0.604444	0.267	0.146	5.6738e-19	6	Ghir_A12G027850	AT1G18440	Symbols: | Peptidyl-tRNA hydrolase family protein	Peptidyl-tRNA hydrolase family protein;(source:Araport11)
1.14743e-23	0.655811	0.447	0.291	6.16799e-19	6	Ghir_A02G003670	AT5G43700	Symbols: ATAUX2-11, IAA4 | AUX/IAA transcriptional regulator family protein	AUX/IAA transcriptional regulator family protein;Auxin inducible protein similar to transcription factors;
1.37156e-23	0.609691	0.418	0.274	7.37279e-19	6	Ghir_D03G000930	AT5G66210	Symbols: CPK28 | calcium-dependent protein kinase 28	;Calcium Dependent Protein Kinase;
4.28582e-23	0.83852	0.315	0.185	2.30384e-18	6	Ghir_A05G004510	AT5G11790	Symbols: NDL2 | N-MYC downregulated-like 2	;Plays a role in dehydration stress response;
4.94133e-23	0.658309	0.293	0.17	2.65621e-18	6	Ghir_A09G002220	AT5G15070	Symbols: | Phosphoglycerate mutase-like family protein	;Encodes a functional VIP1/PPIP5K-type ATP-grasp kinase that is involved in both InsP6 to InsP7 conversion and InsP7 to InsP8 conversion;
6.90365e-23	0.604405	0.401	0.262	3.71106e-18	6	Ghir_D04G020000	AT4G03490	Symbols: | Ankyrin repeat family protein	Ankyrin repeat family protein;(source:Araport11)
7.16492e-23	0.777113	0.479	0.359	3.85151e-18	6	Ghir_A09G009520	AT2G27880	Symbols: AGO5 | Argonaute family protein	Argonaute family protein;AGO5;
1.7702e-22	0.592746	0.335	0.198	9.51571e-18	6	Ghir_A13G021270	AT5G20230	Symbols: ATBCB, BCB, SAG14 | blue-copper-binding protein	blue-copper-binding protein;Encodes a Al-stress-induced gene;
2.67159e-22	0.664439	0.291	0.169	1.43611e-17	6	Ghir_D08G005110	AT2G48110	Symbols: REF4, MED33B | reduced epidermal fluorescence 4	reduced epidermal fluorescence 4;Encodes a novel protein of unknown function with homologs in non-seed plants;
1.94064e-21	0.583838	0.533	0.392	1.04319e-16	6	Ghir_D10G019570	AT1G15460	Symbols: ATBOR4, BOR4 | HCO3- transporter family	;Encodes a efflux-type boron transporter;
2.83404e-21	0.590703	0.261	0.144	1.52344e-16	6	Ghir_D10G025680	AT1G22380	Symbols: AtUGT85A3, UGT85A3 | UDP-glucosyl transferase 85A3	UDP-glucosyl transferase 85A3;Encodes a putative UDP-glucosyl transferase;
4.79716e-21	0.711028	0.521	0.416	2.57871e-16	6	Ghir_D09G025830	AT2G27880	Symbols: AGO5 | Argonaute family protein	Argonaute family protein;AGO5;
8.35354e-20	0.59511	0.621	0.536	4.49045e-15	6	Ghir_D11G018640	AT5G66210	Symbols: CPK28 | calcium-dependent protein kinase 28	;Calcium Dependent Protein Kinase;
1.09315e-19	0.876259	0.312	0.206	5.87623e-15	6	Ghir_D09G014620	AT3G52990	Symbols: | Pyruvate kinase family protein	Pyruvate kinase family proteinPyruvate kinase family protein;(source:Araport11)
2.05577e-19	0.64371	0.253	0.147	1.10508e-14	6	Ghir_D01G018380	AT2G41070	Symbols: EEL, ATBZIP12, DPBF4 | Basic-leucine zipper (bZIP) transcription factor family protein	;Transcription factor homologous to ABI5;
3.56596e-19	0.582076	0.49	0.368	1.91688e-14	6	Ghir_D12G025080	AT5G42050	Symbols: | DCD (Development and Cell Death) domain protein	DCD (Development and Cell Death) domain protein;Stress responsive asparagine-rich protein;
2.45649e-18	0.619324	0.521	0.409	1.32048e-13	6	Ghir_D07G003300	AT3G11760	Symbols: | unknown protein; FUNCTIONS IN: molecular_function unknown; INVOLVED IN: biological_process unknown; LOCATED IN: cellular_component unknown; EXPRESSED IN: 23 plant structures; EXPRESSED DURING: 14 growth stages; BEST Arabidopsis thaliana protein match is: unknown protein (TAIR:AT5G04860); Has 84 Blast hits to 73 proteins in 13 species: Archae - 0; Bacteria - 0; Metazoa - 0; Fungi - 0; P…	structural maintenance of chromosomes flexible hinge domain protein;(source:Araport11)
1.17829e-16	0.636445	0.567	0.467	6.33391e-12	6	Ghir_D12G009740	AT2G43020	Symbols: ATPAO2, PAO2 | polyamine oxidase 2	Derives_from AT2G43020;(source:Araport11)
4.03569e-15	0.591791	0.259	0.164	2.16939e-10	6	Ghir_D13G008780	AT1G69170	Symbols: | Squamosa promoter-binding protein-like (SBP domain) transcription factor family protein	Squamosa promoter-binding protein-like (SBP domain) transcription factor family protein;Encodes SPL6;
7.36973e-13	0.938382	0.448	0.375	3.9616e-08	6	Ghir_A12G009920	AT2G43020	Symbols: ATPAO2, PAO2 | polyamine oxidase 2	Derives_from AT2G43020;(source:Araport11)
0	3.70938	0.926	0.152	0	7	Ghir_A04G008870	AT5G02540	Symbols: | NAD(P)-binding Rossmann-fold superfamily protein	NAD(P)-binding Rossmann-fold superfamily proteinNAD(P)-binding Rossmann-fold superfamily protein;(source:Araport11)
0	3.35935	0.897	0.118	0	7	Ghir_D04G012990	AT5G02540	Symbols: | NAD(P)-binding Rossmann-fold superfamily protein	NAD(P)-binding Rossmann-fold superfamily proteinNAD(P)-binding Rossmann-fold superfamily protein;(source:Araport11)
0	3.24678	0.92	0.176	0	7	Ghir_D12G015760	AT2G05790	Symbols: | O-Glycosyl hydrolases family 17 protein	O-Glycosyl hydrolases family 17 proteinO-Glycosyl hydrolases family 17 protein;(source:Araport11)
0	2.90804	0.892	0.14	0	7	Ghir_D10G026070	AT5G17680	Symbols: | disease resistance protein (TIR-NBS-LRR class), putative	disease resistance protein (TIR-NBS-LRR class);(source:Araport11)
0	2.79751	0.937	0.313	0	7	Ghir_A13G009390	AT3G28470	Symbols: ATMYB35, TDF1 | Duplicated homeodomain-like superfamily protein	Duplicated homeodomain-like superfamily protein;Member of the R2R3 factor gene family;
0	2.77588	0.913	0.193	0	7	Ghir_D11G030140	AT3G06720	Symbols: AT-IMP, ATKAP ALPHA, AIMP ALPHA, IMPA-1, IMPA1 | importin alpha isoform 1	importin alpha isoform 1;Encodes importin alpha involved in nuclear import;
0	2.75781	0.901	0.288	0	7	Ghir_D05G027300	AT1G36160	Symbols: ACC1, AT-ACC1, EMB22, GK, PAS3 | acetyl-CoA carboxylase 1	acetyl-CoA carboxylase 1;Encodes acetyl-CoA carboxylase;
0	2.63282	0.968	0.425	0	7	Ghir_D02G015390	AT1G62940	Symbols: ACOS5 | acyl-CoA synthetase 5	acyl-CoA synthetase 5;encodes an acyl-CoA synthetase, has in vitro activity towards medium- to long-chain fatty acids and their hydroxylated derivatives;
0	2.62277	0.827	0.105	0	7	Ghir_A05G027290	AT1G36160	Symbols: ACC1, AT-ACC1, EMB22, GK, PAS3 | acetyl-CoA carboxylase 1	acetyl-CoA carboxylase 1;Encodes acetyl-CoA carboxylase;
0	2.61194	0.914	0.216	0	7	Ghir_D03G012200	AT5G13980	Symbols: | Glycosyl hydrolase family 38 protein	Glycosyl hydrolase family 38 proteinGlycosyl hydrolase family 38 protein;(source:Araport11)
0	2.55694	0.929	0.346	0	7	Ghir_A03G007550	AT5G62670	Symbols: AHA11, HA11 | H(+)-ATPase 11	H(+)-ATPase 11H[+]-ATPase 11;(source:Araport11)
0	2.45404	0.876	0.131	0	7	Ghir_A12G016840	AT3G25560	Symbols: NIK2 | NSP-interacting kinase 2	NSP-interacting kinase 2NSP-interacting kinase 2;(source:Araport11)
0	2.44089	0.637	0.131	0	7	Ghir_D08G005570	AT3G07670	Symbols: | Rubisco methyltransferase family protein	Rubisco methyltransferase family protein;(source:Araport11)
0	2.43941	0.761	0.141	0	7	Ghir_D01G018240	AT1G20550	Symbols: | O-fucosyltransferase family protein	O-fucosyltransferase family proteinO-fucosyltransferase family protein;(source:Araport11)
0	2.42414	0.929	0.341	0	7	Ghir_D03G018770	AT5G46910	Symbols: | Transcription factor jumonji (jmj) family protein / zinc finger (C5HC2 type) family protein	;H3K27me3 demethylase involved in temperature and photoperiod dependent repressing of flowering;
0	2.37158	0.86	0.191	0	7	Ghir_A06G019700	AT4G33270	Symbols: CDC20 | Transducin family protein / WD-40 repeat family protein	Transducin family protein / WD-40 repeat family protein;Encodes a CDC20 protein that interacts with APC subunits, components of the mitochondrial checkpoint complex and mitotic cyclin substrates and is indispensable for normal plant development and fertility;
0	2.36975	0.832	0.125	0	7	Ghir_A05G026930	AT1G58250	Symbols: SAB | Golgi-body localisation protein domain ;RNA pol II promoter Fmp27 protein domain	Golgi-body localisation protein domain ;RNA pol II promoter Fmp27 protein domain;SABRE, putative gene of unknown function, homologous to maize apt1 gene;
0	2.25401	0.934	0.327	0	7	Ghir_D03G010060	AT5G62670	Symbols: AHA11, HA11 | H(+)-ATPase 11	H(+)-ATPase 11H[+]-ATPase 11;(source:Araport11)
0	2.21831	0.931	0.333	0	7	Ghir_A03G014030	AT1G62940	Symbols: ACOS5 | acyl-CoA synthetase 5	acyl-CoA synthetase 5;encodes an acyl-CoA synthetase, has in vitro activity towards medium- to long-chain fatty acids and their hydroxylated derivatives;
0	2.11965	0.805	0.131	0	7	Ghir_D11G017460	AT3G09360	Symbols: | Cyclin/Brf1-like TBP-binding protein	;Cyclin/Brf1-like TBP-binding protein;
0	2.10413	0.748	0.136	0	7	Ghir_D01G014970	AT3G42960	Symbols: ATA1, ASD, TA1 | TAPETUM 1	TAPETUM 1;Arabidopsis homolog of TASSELSEED2;
0	2.04657	0.932	0.33	0	7	Ghir_D12G005160	AT1G68540	Symbols: | NAD(P)-binding Rossmann-fold superfamily protein	NAD(P)-binding Rossmann-fold superfamily proteinNAD(P)-binding Rossmann-fold superfamily protein;(source:Araport11)
0	2.04144	0.761	0.143	0	7	Ghir_D08G009580	AT2G23910	Symbols: | NAD(P)-binding Rossmann-fold superfamily protein	NAD(P)-binding Rossmann-fold superfamily protein;(source:Araport11)
0	2.01294	0.895	0.312	0	7	Ghir_A03G000330	AT5G46910	Symbols: | Transcription factor jumonji (jmj) family protein / zinc finger (C5HC2 type) family protein	;H3K27me3 demethylase involved in temperature and photoperiod dependent repressing of flowering;
0	1.97974	0.916	0.265	0	7	Ghir_D12G003250	AT4G34850	Symbols: LAP5 | Chalcone and stilbene synthase family protein	Chalcone and stilbene synthase family protein;(source:Araport11)
0	1.94938	0.811	0.185	0	7	Ghir_D01G016900	AT3G48460	Symbols: | GDSL-like Lipase/Acylhydrolase superfamily protein	GDSL-like Lipase/Acylhydrolase superfamily protein;GDSL-motif esterase/acyltransferase/lipase;
0	1.93883	0.931	0.395	0	7	Ghir_D10G001870	AT5G15170	Symbols: TDP1 | tyrosyl-DNA phosphodiesterase-related	tyrosyl-DNA phosphodiesterase-related;Tyrosyl-DNA phosphodiesterase 1 involved in DNA repair;
0	1.93018	0.895	0.239	0	7	Ghir_A12G017480	AT1G69500	Symbols: CYP704B1 | cytochrome P450, family 704, subfamily B, polypeptide 1	cytochrome P450, family 704, subfamily B, polypeptide 1;Encodes a cytochrome P450, designated CYP704B1;
0	1.89842	0.796	0.125	0	7	Ghir_A12G018380	AT1G76160	Symbols: sks5 | SKU5 similar 5	SKU5 similar 5SKU5 similar 5;(source:Araport11)
0	1.87557	0.729	0.143	0	7	Ghir_A05G017350	AT1G11530	Symbols: ATCXXS1, CXXS1 | C-terminal cysteine residue is changed to a serine 1	C-terminal cysteine residue is changed to a serine 1;Encodes a monocysteinic thioredoxin, thioredoxin in which the second cysteine of the redox site is replaced by a serine, with low disulfide reductase but efficient disulfide isomerase activity;
0	1.87008	0.858	0.22	0	7	Ghir_D08G010140	AT1G15520	Symbols: PDR12, ATPDR12, ABCG40, ATABCG40 | pleiotropic drug resistance 12	;ABC transporter family involved in ABA transport and resistance to lead;
0	1.85892	0.968	0.466	0	7	Ghir_D12G017700	AT1G69500	Symbols: CYP704B1 | cytochrome P450, family 704, subfamily B, polypeptide 1	cytochrome P450, family 704, subfamily B, polypeptide 1;Encodes a cytochrome P450, designated CYP704B1;
0	1.85423	0.743	0.103	0	7	Ghir_D05G016350	AT5G49760	Symbols: | Leucine-rich repeat protein kinase family protein	Leucine-rich repeat protein kinase family protein;Leucine rich receptor kinase;
0	1.82757	0.826	0.159	0	7	Ghir_D05G024310	AT1G29470	Symbols: | S-adenosyl-L-methionine-dependent methyltransferases superfamily protein	S-adenosyl-L-methionine-dependent methyltransferases superfamily proteinS-adenosyl-L-methionine-dependent methyltransferases superfamily protein;(source:Araport11)
0	1.75211	0.726	0.109	0	7	Ghir_D13G009640	AT3G28470	Symbols: ATMYB35, TDF1 | Duplicated homeodomain-like superfamily protein	Duplicated homeodomain-like superfamily protein;Member of the R2R3 factor gene family;
0	1.71482	0.838	0.235	0	7	Ghir_D08G003200	AT3G13220	Symbols: WBC27, ABCG26 | ABC-2 type transporter family protein	ABC-2 type transporter family protein;Encodes a ATP-binding cassette transporter G26 (ABCG26) involved in tapetal cell and pollen development;
0	1.64839	0.768	0.185	0	7	Ghir_A09G014760	AT2G36320	Symbols: | A20/AN1-like zinc finger family protein	A20/AN1-like zinc finger family proteinA20/AN1-like zinc finger family protein;(source:Araport11)
0	1.54103	0.665	0.128	0	7	Ghir_A03G014130	AT1G67370	Symbols: ASY1, ATASY1 | DNA-binding HORMA family protein	DNA-binding HORMA family protein;Meiotic asynaptic mutant 1 (ASY1);
0	1.53807	0.799	0.185	0	7	Ghir_A12G005210	AT1G68540	Symbols: | NAD(P)-binding Rossmann-fold superfamily protein	NAD(P)-binding Rossmann-fold superfamily proteinNAD(P)-binding Rossmann-fold superfamily protein;(source:Araport11)
0	1.50779	0.628	0.112	0	7	Ghir_A01G010770	AT5G42890	Symbols: ATSCP2, SCP2 | sterol carrier protein 2	sterol carrier protein 2sterol carrier protein 2;(source:Araport11)
0	1.50162	0.69	0.113	0	7	Ghir_D13G010150	AT4G34830	Symbols: MRL1 | Pentatricopeptide repeat (PPR) superfamily protein	Pentatricopeptide repeat (PPR) superfamily protein;Encodes MRL1, a conserved pentatricopeptide repeat protein, required for stabilization of rbcL mRNA;
0	1.4766	0.683	0.119	0	7	Ghir_A10G019190	AT3G12250	Symbols: TGA6, BZIP45 | TGACG motif-binding factor 6	;basic leucine zipper transcription factor involved in the activation of SA-responsive genes;
0	1.41586	0.627	0.12	0	7	Ghir_A07G004920	AT5G61580	Symbols: PFK4 | phosphofructokinase 4	phosphofructokinase 4phosphofructokinase 4;(source:Araport11)
0	1.40635	0.701	0.155	0	7	Ghir_A08G016960	AT1G32740	Symbols: | SBP (S-ribonuclease binding protein) family protein	SBP (S-ribonuclease binding protein) family protein;(source:Araport11)
[truncated: 3,103 more rows]

## Sheet: clusters-specific genes
p_val	avg_log2FC	pct.1	pct.2	p_val_adj	cluster	genes in Gossypium hirsutum	homologous gene in Arabidopsis	Symbol	Description
[truncated: 4,894 more rows]
