# Supplementary material for: Single‐Cell Transcriptome Atlas and Regulatory Dynamics in Developing Cotton Anthers
Source: Adv Sci (Weinh). 2023 Nov 17;11(3):2304017. doi: 10.1002/advs.202304017 (PMC10797427; doi:10.1002/advs.202304017)
Supplement: Supplementary file 4 — Supplemental Table 3 [file ADVS-11-2304017-s009.xlsx]

## Sheet: Table S3
genes in Gossypium hirsutum	module	supermodule	dim_1	dim_2	homologous gene in Arabidopsis	Symbol	Description
Ghir_A01G002920	Module 1	1	-6.11119	-5.34817	AT3G06740	Symbols: GATA15 | GATA transcription factor 15	GATA transcription factor 15Encodes a member of the GATA factor family of zinc finger transcription factors
Ghir_A01G010400	Module 1	1	-5.98654	-4.50744	AT1G75150	Symbols: | unknown protein; Has 38228 Blast hits to 24529 proteins in 1168 species: Archae - 169; Bacteria - 4103; Metazoa - 14594; Fungi - 5866; Plants - 1861; Viruses - 317; Other Eukaryotes - 11318 (source: NCBI BLink).
Ghir_A01G011640	Module 1	1	-6.25574	-3.47682	AT4G21070	Symbols: ATBRCA1, BRCA1 | breast cancer susceptibility1	breast cancer susceptibility1Encodes AtBRCA1, an ortholog of the human breast cancer susceptibility gene 1
Ghir_A01G016060	Module 1	1	-6.51363	-4.55573	AT2G20980	Symbols: MCM10 | minichromosome maintenance 10	minichromosome maintenance 10Similar to MCM10, which in other organism was shown to be involved in the initiation of DNA replication
Ghir_A01G019240	Module 1	1	-6.04809	-5.18791	AT5G06600	Symbols: UBP12 | ubiquitin-specific protease 12	ubiquitin-specific protease 12Encodes a ubiquitin-specific protease which together with UBP13 deubiquitinates DA1, DAR1 and DAR2, hence reducing their peptidase activity
Ghir_A01G019870	Module 1	1	-6.16071	-4.0446	AT3G52660	Symbols: | RNA-binding (RRM/RBD/RNP motifs) family protein
Ghir_A02G002030	Module 1	1	-6.59173	-4.06754	AT3G23740	Symbols: | unknown protein; FUNCTIONS IN: molecular_function unknown; INVOLVED IN: biological_process unknown; LOCATED IN: chloroplast; EXPRESSED IN: 9 plant structures; EXPRESSED DURING: C globular stage, F mature embryo stage, petal differentiation and expansion stage, E expanded cotyledon stage, D bilateral stage; BEST Arabidopsis thaliana protein match is: unknown protein (TAIR:AT4G14120); Ha…
Ghir_A02G003930	Module 1	1	-5.15611	-5.29222	AT1G06620	Symbols: | 2-oxoglutarate (2OG) and Fe(II)-dependent oxygenase superfamily protein	encodes a protein whose sequence is similar to a 2-oxoglutarate-dependent dioxygenaseThe mRNA is cell-to-cell mobile
Ghir_A02G005910	Module 1	1	-6.27065	-4.72478	AT3G17340	Symbols: | ARM repeat superfamily protein	ARM repeat superfamily proteinRan effector
Ghir_A02G007480	Module 1	1	-6.19785	-3.77925	AT2G47760	Symbols: ALG3, AtALG3 | asparagine-linked glycosylation 3	Encodes an &#945;-1,3-mannosyltransferase
Ghir_A02G008300	Module 1	1	-5.82327	-3.75155	AT4G24580	Symbols: REN1 | Rho GTPase activation protein (RhoGAP) with PH domain	Encodes a Rho GTPase-activating protein that interacts with ROP1 (a Rho GTPase) and regulates pollen tube development
Ghir_A02G012570	Module 1	1	-6.2337	-4.26808	AT1G65470	Symbols: FAS1, NFB2	chromatin assembly factor-1 (FASCIATA1) (FAS1)Chromatin Assembly Factor-1 (CAF-1) p150 subunit
Ghir_A02G015110	Module 1	1	-5.89725	-3.43421	AT1G02130	Symbols: ATRAB1B, ARA5, ARA-5, ATRABD2A, RABD2A, RA-5 | RAS 5	RAS 5Belongs to the Rab1 GTPase subfamily
Ghir_A02G015180	Module 1	1	-5.83322	-4.50797	AT2G21790	Symbols: R1, RNR1, CLS8, ATRNR1 | ribonucleotide reductase 1	ribonucleotide reductase 1encodes large subunit of ribonucleotide reductase involved in the production of deoxyribonucleoside triphosphates (dNTPs) for DNA replication and repair
Ghir_A03G005720	Module 1	1	-6.16892	-5.29558	AT2G29570	Symbols: PCNA2, ATPCNA2 | proliferating cell nuclear antigen 2	proliferating cell nuclear antigen 2Functionally interacts with POLH to repair DNA damaged by UVB damage
Ghir_A03G005940	Module 1	1	-5.99024	-5.33924	AT1G07270	Symbols: | Cell division control, Cdc6
Ghir_A03G006100	Module 1	1	-5.90679	-5.27732	AT5G24330	Symbols: ATXR6, SDG34 | ARABIDOPSIS TRITHORAX-RELATED PROTEIN 6	ARABIDOPSIS TRITHORAX-RELATED PROTEIN 6Encodes a SET-domain protein, a H3K27 monomethyltransferases required for chromatin structure and gene silencing
Ghir_A03G008260	Module 1	1	-5.4873	-4.77405	AT5G08020	Symbols: ATRPA70B, RPA70B | RPA70-kDa subunit B	RPA70-kDa subunit BEncodes a homolog of Replication Protein A
Ghir_A03G008450	Module 1	1	-5.88803	-4.99162	AT3G42660	Symbols: | transducin family protein / WD-40 repeat family protein	transducin family protein / WD-40 repeat family proteinCtf4 related nuclear protein
Ghir_A03G011230	Module 1	1	-5.56394	-5.31282	AT1G69710	Symbols: | Regulator of chromosome condensation (RCC1) family with FYVE zinc finger domain
Ghir_A03G014550	Module 1	1	-6.7032	-3.82397	AT1G67720	Symbols: | Leucine-rich repeat protein kinase family protein	Leucine-rich repeat protein kinase family protein
Ghir_A03G023640	Module 1	1	-5.44496	-5.20391	AT5G44635	Symbols: MCM6 | minichromosome maintenance (MCM2/3/5) family protein
Ghir_A04G001530	Module 1	1	-6.28179	-4.8077	AT4G15930	Symbols: | Dynein light chain type 1 family protein
Ghir_A04G004690	Module 1	1	-6.1529	-5.11575	AT3G14740	Symbols: | RING/FYVE/PHD zinc finger superfamily protein	RING/FYVE/PHD zinc finger superfamily protein
Ghir_A04G010350	Module 1	1	-6.61829	-3.93401	AT5G01630	Symbols: BRCA2B, BRCA2(V), ATBRCA2(V) | BRCA2-like B	BRCA2-like BOrtholog of breast cancer susceptibility protein 2
Ghir_A04G011130	Module 1	1	-5.83512	-5.15867	AT4G28310	Symbols: | unknown protein; BEST Arabidopsis thaliana protein match is: unknown protein (TAIR:AT1G52270); Has 30201 Blast hits to 17322 proteins in 780 species: Archae - 12; Bacteria - 1396; Metazoa - 17338; Fungi - 3422; Plants - 5037; Viruses - 0; Other Eukaryotes - 2996 (source: NCBI BLink).
Ghir_A04G012970	Module 1	1	-5.60707	-4.53668	AT3G19510	Symbols: HAT3 | Homeodomain-like protein with RING/FYVE/PHD-type zinc finger domain	Encodes a member of the PHD-finger homeodomain protein family
Ghir_A04G015520	Module 1	1	-6.02003	-5.32748	AT2G01730	Symbols: ATCPSF73-II, EDA26, CPSF73-II | cleavage and polyadenylation specificity factor 73 kDa subunit-II	a homolog of cleavage and polyadenylation specificity factor that plays an essential role in the development of female gametophyte and embryo
Ghir_A05G000440	Module 1	1	-6.03001	-4.4917	AT5G22110	Symbols: ATDPB2, CYL2, DPB2 | DNA polymerase epsilon subunit B2	Encodes a protein with similarity to DNA polymerase epsilon subunit B an essential gene that is required for DNA replication
Ghir_A05G006900	Module 1	1	-5.64512	-3.29923	AT1G51130	Symbols: | Nse4, component of Smc5/6 DNA repair complex	Nse4, component of Smc5/6 DNA repair complex&#948;-kleisin component of the SMC5/6 complex, possibly involved in synaptonemal complex formation
Ghir_A05G010380	Module 1	1	-5.94222	-4.02645	AT5G11650	Symbols: | alpha/beta-Hydrolases superfamily protein
Ghir_A05G012880	Module 1	1	-5.74215	-3.863	AT1G80190	Symbols: PSF1 | partner of SLD five 1	Similar to the PSF1 component of GINS complex, which in other organism was shown to be involved in the initiation of DNA replication
Ghir_A05G017910	Module 1	1	-5.39888	-4.53634	AT5G47540	Symbols: | Mo25 family protein	Mo25 family protein
Ghir_A05G018250	Module 1	1	-6.26101	-4.82479	AT1G20720	Symbols: | RAD3-like DNA-binding helicase protein
Ghir_A05G021250	Module 1	1	-6.33559	-3.66046	AT1G47210	Symbols: CYCA3;2 | cyclin-dependent protein kinase 3;2	cyclin-dependent protein kinase 3;2
Ghir_A05G032180	Module 1	1	-5.43593	-4.83705	AT1G67630	Symbols: POLA2 | DNA polymerase alpha 2	DNA polymerase alpha 2
Ghir_A05G038510	Module 1	1	-6.6451	-4.0837	AT5G49160	Symbols: MET1, MET2, METI, DDM2, DMT01, DMT1 | methyltransferase 1	Encodes a cytosine methyltransferase MET1
Ghir_A06G002160	Module 1	1	-5.6211	-3.79509	AT1G47210	Symbols: CYCA3;2 | cyclin-dependent protein kinase 3;2	cyclin-dependent protein kinase 3;2
Ghir_A06G002390	Module 1	1	-5.30597	-4.45037	AT1G10720	Symbols: | BSD domain-containing protein	BSD domain-containing protein
Ghir_A06G006420	Module 1	1	-5.99052	-5.28571	AT3G24495	Symbols: MSH7, MSH6-2, ATMSH7 | MUTS homolog 7	encodes a DNA mismatch repair homolog of human MutS gene, MSH6
Ghir_A06G007990	Module 1	1	-6.16843	-5.11473	AT2G06040	Symbols: | CONTAINS InterPro DOMAIN/s: Leucine-rich repeat, cysteine-containing subtype (InterPro:IPR006553); BEST Arabidopsis thaliana protein match is: RNI-like superfamily protein (TAIR:AT5G21900); Has 5028 Blast hits to 2547 proteins in 240 species: Archae - 0; Bacteria - 125; Metazoa - 2326; Fungi - 765; Plants - 1373; Viruses - 0; Other Eukaryotes - 439 (source: NCBI BLink).	Contributes to UV tolerance through nucleotide excision repair
Ghir_A06G021130	Module 1	1	-5.73176	-3.87961	AT1G30000	Symbols: MNS3 | alpha-mannosidase 3
Ghir_A07G005020	Module 1	1	-5.83087	-3.46104	AT1G69770	Symbols: CMT3	chromomethylase 3Encodes a chromomethylase involved in methylating cytosine residues at non-CG sites
Ghir_A07G005480	Module 1	1	-5.88183	-4.63976	AT5G63550	Symbols: | DEK domain-containing chromatin associated protein	DEK domain-containing chromatin associated protein
Ghir_A07G007780	Module 1	1	-5.67121	-3.40519	AT5G38690	Symbols: | Zinc-finger domain of monoamine-oxidase A repressor R1 protein
Ghir_A07G008630	Module 1	1	-5.60429	-4.89791	AT1G27510	Symbols: | Protein of unknown function (DUF3506)	Protein of unknown function (DUF3506)Encodes one of the two plastid proteins EXECUTER (EX1, AT4G33630) and EX2 (AT1G27510)
Ghir_A07G013210	Module 1	1	-5.94351	-5.22847	AT5G48910	Symbols: LPA66 | Pentatricopeptide repeat (PPR) superfamily protein	Pentatricopeptide repeat (PPR) superfamily proteinEncodes LPA66, a chloroplast protein of the pentatricopeptide repeat family
Ghir_A07G019830	Module 1	1	-5.4622	-4.34446	NoHits
Ghir_A07G022150	Module 1	1	-5.78387	-5.04991	AT1G04020	Symbols: ATBARD1, BARD1, ROW1 | breast cancer associated RING 1	breast cancer associated RING 1Encodes a protein containing two tandem BRCA1 C-Terminal (BRCT) domains, which function in phosphorylation-dependent protein-protein interactions
Ghir_A07G022550	Module 1	1	-5.74828	-5.05406	AT3G54650	Symbols: FBL17 | RNI-like superfamily protein	RNI-like superfamily proteinF- box protein involved in regulation of cell cycle genes
Ghir_A07G023960	Module 1	1	-5.99081	-4.09096	AT3G27640	Symbols: | Transducin/WD40 repeat-like superfamily protein
Ghir_A08G007680	Module 1	1	-5.53625	-4.679	AT4G03130	Symbols: | BRCT domain-containing DNA repair protein
Ghir_A08G017310	Module 1	1	-5.70347	-4.75083	AT4G16970	Symbols: | Protein kinase superfamily protein	Protein kinase superfamily protein
Ghir_A08G017400	Module 1	1	-5.94148	-4.90333	AT4G16807	Symbols: | unknown protein; FUNCTIONS IN: molecular_function unknown; INVOLVED IN: biological_process unknown; LOCATED IN: cellular_component unknown; BEST Arabidopsis thaliana protein match is: unknown protein (TAIR:AT3G33528); Has 30201 Blast hits to 17322 proteins in 780 species: Archae - 12; Bacteria - 1396; Metazoa - 17338; Fungi - 3422; Plants - 5037; Viruses - 0; Other Eukaryotes - 2996 (s…
Ghir_A08G019990	Module 1	1	-5.3758	-3.85296	AT2G20470	Symbols: | AGC (cAMP-dependent, cGMP-dependent and protein kinase C) kinase family protein
Ghir_A08G020870	Module 1	1	-5.45963	-3.43483	AT1G08060	Symbols: MOM, MOM1 | ATP-dependent helicase family protein	Encodes a transcriptional silencer that is required for proper expression of PRR/NLR immune receptor genes
Ghir_A09G001960	Module 1	1	-5.71047	-4.23494	AT1G52600	Symbols: | Peptidase S24/S26A/S26B/S26C family protein	Peptidase S24/S26A/S26B/S26C family protein
Ghir_A09G002140	Module 1	1	-5.72569	-4.99019	AT4G08850	Symbols: | Leucine-rich repeat receptor-like protein kinase family protein	Leucine-rich repeat receptor-like protein kinase family proteinMIK1 encodes a receptor kinase that forms a complex with MDIS1/MIK2 and binds LURE1, the female pollen guidance chemi-attractant
Ghir_A09G002220	Module 1	1	-5.74234	-4.99691	AT5G15070	Symbols: | Phosphoglycerate mutase-like family protein	Encodes a functional VIP1/PPIP5K-type ATP-grasp kinase that is involved in both InsP6 to InsP7 conversion and InsP7 to InsP8 conversion
Ghir_A09G003970	Module 1	1	-5.85493	-4.93084	AT3G27120	Symbols: | P-loop containing nucleoside triphosphate hydrolases superfamily protein	P-loop containing nucleoside triphosphate hydrolases superfamily proteinEncodes a conserved AAA-ATPase that acts as a negative regulator of meiotic CO formation
Ghir_A09G005910	Module 1	1	-6.09999	-4.4511	AT1G18090	Symbols: | 5'-3' exonuclease family protein	5'-3' exonuclease family protein
Ghir_A09G005970	Module 1	1	-5.50306	-3.93077	AT4G13690	Symbols: | unknown protein; Has 37 Blast hits to 37 proteins in 16 species: Archae - 0; Bacteria - 2; Metazoa - 2; Fungi - 0; Plants - 27; Viruses - 0; Other Eukaryotes - 6 (source: NCBI BLink).
Ghir_A09G006010	Module 1	1	-6.27896	-5.25088	AT1G04730	Symbols: CTF18 | P-loop containing nucleoside triphosphate hydrolases superfamily protein	Necessary for sister chromatid cohesion
Ghir_A09G015680	Module 1	1	-5.21992	-5.27996	AT2G36990	Symbols: SIGF, SIG6, ATSIG6, SOLDAT8 | RNApolymerase sigma-subunit F	RNApolymerase sigma-subunit FEncodes a general sigma factor in chloroplasts and is probably responsible for the recognition of sigma 70 type standard bacteria-type multi-subunit RNA polymerase (PEP) promoters in young cotyledons
Ghir_A09G023980	Module 1	1	-5.57602	-5.31446	AT5G43530	Symbols: | Helicase protein with RING/U-box domain	Helicase protein with RING/U-box domain
Ghir_A09G025510	Module 1	1	-6.29275	-4.66362	AT3G06400	Symbols: CHR11	chromatin-remodeling protein 11Encodes a SWI2/SNF2 chromatin remodeling protein belonging to the ISWI family
Ghir_A10G002760	Module 1	1	-5.90493	-4.95606	NoHits
Ghir_A10G002960	Module 1	1	-5.97784	-4.84593	AT1G29630	Symbols: | 5'-3' exonuclease family protein	5'-3' exonuclease family protein
Ghir_A10G006940	Module 1	1	-5.27041	-4.74175	AT3G27060	Symbols: TSO2, ATTSO2 | Ferritin/ribonucleotide reductase-like family protein	Ferritin/ribonucleotide reductase-like family proteinEncodes one of the 3 ribonucleotide reductase (RNR) small subunit genes
Ghir_A10G008700	Module 1	1	-5.41478	-4.42181	AT4G37920	Symbols: | unknown protein; FUNCTIONS IN: molecular_function unknown; INVOLVED IN: biological_process unknown; LOCATED IN: chloroplast thylakoid membrane, chloroplast, chloroplast envelope; BEST Arabidopsis thaliana protein match is: unknown protein (TAIR:AT1G36320); Has 123 Blast hits to 120 proteins in 40 species: Archae - 2; Bacteria - 11; Metazoa - 8; Fungi - 0; Plants - 85; Viruses - 0; Othe…
Ghir_A10G011690	Module 1	1	-6.55818	-4.64161	AT3G06200	Symbols: | P-loop containing nucleoside triphosphate hydrolases superfamily protein	P-loop containing nucleoside triphosphate hydrolases superfamily protein
Ghir_A11G000390	Module 1	1	-5.75162	-3.49818	AT1G57820	Symbols: VIM1, ORTH2 | Zinc finger (C3HC4-type RING finger) family protein	Encodes a 645-amino acid methylcytosine-binding protein with a PHD domain, two RING finger domains, and an SRA domain that is involved in centromere heterochromatinization
Ghir_A11G002480	Module 1	1	-6.21091	-4.68452	AT5G41850	Symbols: | alpha/beta-Hydrolases superfamily protein	alpha/beta-Hydrolases superfamily protein
Ghir_A11G003070	Module 1	1	-5.68112	-3.92553	AT4G17895	Symbols: UBP20 | ubiquitin-specific protease 20	ubiquitin-specific protease 20Encodes a ubiquitin-specific protease
Ghir_A11G005920	Module 1	1	-5.63177	-4.44071	AT5G10110	Symbols: | unknown protein; BEST Arabidopsis thaliana protein match is: unknown protein (TAIR:AT5G65120); Has 30201 Blast hits to 17322 proteins in 780 species: Archae - 12; Bacteria - 1396; Metazoa - 17338; Fungi - 3422; Plants - 5037; Viruses - 0; Other Eukaryotes - 2996 (source: NCBI BLink).
Ghir_A11G009930	Module 1	1	-5.76038	-4.0263	AT4G01270	Symbols: | RING/U-box superfamily protein	RING/U-box superfamily protein
Ghir_A11G011780	Module 1	1	-5.82793	-5.3808	AT4G02060	Symbols: PRL, MCM7 | Minichromosome maintenance (MCM2/3/5) family protein	Minichromosome maintenance (MCM2/3/5) family proteinMember of the minichromosome maintenance complex, involved in DNA replication initiation
Ghir_A11G015970	Module 1	1	-6.0593	-4.71519	AT3G07800	Symbols: | Thymidine kinase	Thymidine kinaseEncodes a thymidine kinase that salvages DNA precursors
Ghir_A11G020530	Module 1	1	-6.12398	-4.77744	AT5G67100	Symbols: ICU2 | DNA-directed DNA polymerases	Encodes the putative catalytic subunit of the DNA polymerase alpha
Ghir_A11G023590	Module 1	1	-5.75444	-4.76713	AT2G21790	Symbols: R1, RNR1, CLS8, ATRNR1 | ribonucleotide reductase 1	ribonucleotide reductase 1encodes large subunit of ribonucleotide reductase involved in the production of deoxyribonucleoside triphosphates (dNTPs) for DNA replication and repair
Ghir_A11G023730	Module 1	1	-5.79547	-3.63659	AT3G18730	Symbols: TSK, MGO3, BRU1 | tetratricopeptide repeat (TPR)-containing protein	tetratricopeptide repeat (TPR)-containing proteinEncodes a protein with an important role in cell division control and plant morphogenesis and may also play a role in genome maintenance
Ghir_A11G027510	Module 1	1	-5.7721	-3.28301	AT4G14770	Symbols: TCX2, ATTCX2 | TESMIN/TSO1-like CXC 2	Regulates fate transition and cell Divisions in the stomatal lineage
Ghir_A11G028470	Module 1	1	-5.52711	-3.39282	AT3G63480	Symbols: | ATP binding microtubule motor family protein	ATP binding microtubule motor family proteinEncodes a protein with sequence similarity to rice kinesin protein
Ghir_A11G033570	Module 1	1	-5.65458	-5.01739	AT3G56990	Symbols: EDA7 | embryo sac development arrest 7
Ghir_A12G000480	Module 1	1	-5.38933	-4.78384	AT5G19330	Symbols: ARIA | ARM repeat protein interacting with ABF2	ARM repeat protein interacting with ABF2Encodes an armadillo repeat protein involved in the abscisic acid response
Ghir_A12G012070	Module 1	1	-6.12458	-4.26947	AT3G61740	Symbols: SDG14, ATX3 | SET domain protein 14	SET domain protein 14Encodes SET domain containing protein that acts redundantly with ATX4/5 to regulate histone H3-K4 methylation
Ghir_A12G013640	Module 1	1	-5.79159	-4.05841	AT4G02110	Symbols: | transcription coactivators
Ghir_A12G014320	Module 1	1	-5.59793	-4.64059	AT5G23420	Symbols: HMGB6 | high-mobility group box 6	high-mobility group box 6Encodes HMGB6, a protein belonging to the subgroup of HMGB (high mobility group B) proteins
Ghir_A12G016140	Module 1	1	-6.01534	-3.80788	AT3G49100	Symbols: | Signal recognition particle, SRP9/SRP14 subunit
Ghir_A12G017040	Module 1	1	-6.67202	-3.80953	AT1G26330	Symbols: | DNA binding	DNA binding
Ghir_A12G017330	Module 1	1	-5.96587	-5.09994	NoHits
Ghir_A12G017670	Module 1	1	-6.18856	-4.97394	AT2G02860	Symbols: SUT2, ATSUC3, SUC3, ATSUT2 | sucrose transporter 2	sucrose transporter 2encodes a sucrose transporter in sieve elements and a number of sink tissues and cell types
Ghir_A12G020350	Module 1	1	-5.41173	-4.87235	AT5G63550	Symbols: | DEK domain-containing chromatin associated protein	DEK domain-containing chromatin associated protein
Ghir_A12G026620	Module 1	1	-5.79356	-4.53586	AT5G52910	Symbols: ATIM | timeless family protein	homolog of Drosophila timeless
Ghir_A12G027830	Module 1	1	-5.85617	-4.06969	AT5G38690	Symbols: | Zinc-finger domain of monoamine-oxidase A repressor R1 protein
Ghir_A13G003600	Module 1	1	-6.23592	-3.15259	AT2G26710	Symbols: BAS1, CYP734A1, CYP72B1 | Cytochrome P450 superfamily protein	Cytochrome P450 superfamily proteinEncodes a member of the cytochrome p450 family that serves as a control point between multiple photoreceptor systems and brassinosteroid signal transduction
Ghir_A13G005670	Module 1	1	-5.93299	-3.71352	AT5G44250	Symbols: | Protein of unknown function DUF829, transmembrane 53	Protein of unknown function DUF829, transmembrane 53
Ghir_A13G009170	Module 1	1	-5.94937	-4.32477	AT1G65470	Symbols: FAS1, NFB2	chromatin assembly factor-1 (FASCIATA1) (FAS1)Chromatin Assembly Factor-1 (CAF-1) p150 subunit
Ghir_A13G010960	Module 1	1	-6.41834	-4.40757	AT5G44250	Symbols: | Protein of unknown function DUF829, transmembrane 53	Protein of unknown function DUF829, transmembrane 53
Ghir_A13G011350	Module 1	1	-5.96763	-4.08568	AT3G05380	Symbols: ALY2, ATALY2 | DIRP ;Myb-like DNA-binding domain	DIRP ;Myb-like DNA-binding domain
Ghir_A13G019160	Module 1	1	-5.80781	-4.64652	AT2G24490	Symbols: RPA2, ATRPA2, ROR1, ATRPA32A, RPA32A | replicon protein A2	replicon protein A2Encodes a component of Replication Protein A
Ghir_D01G002870	Module 1	1	-6.07039	-5.30769	AT3G06740	Symbols: GATA15 | GATA transcription factor 15	GATA transcription factor 15Encodes a member of the GATA factor family of zinc finger transcription factors
Ghir_D01G007380	Module 1	1	-6.03346	-3.6687	NoHits
Ghir_D01G007460	Module 1	1	-6.68327	-3.91112	AT5G54970	Symbols: | unknown protein; BEST Arabidopsis thaliana protein match is: unknown protein (TAIR:AT4G26960); Has 1807 Blast hits to 1807 proteins in 277 species: Archae - 0; Bacteria - 0; Metazoa - 736; Fungi - 347; Plants - 385; Viruses - 0; Other Eukaryotes - 339 (source: NCBI BLink).
Ghir_D01G007670	Module 1	1	-5.48993	-4.05619	AT2G43420	Symbols: | 3-beta hydroxysteroid dehydrogenase/isomerase family protein	3-beta hydroxysteroid dehydrogenase/isomerase family protein
Ghir_D01G008240	Module 1	1	-4.98736	-4.80123	AT1G60160	Symbols: | Potassium transporter family protein	Potassium transporter family proteinMember of the KT/KUP/HAK family of proton-coupled potassium transporters which have potential effect on cellular expansion
Ghir_D01G008780	Module 1	1	-5.61103	-4.58686	AT5G47770	Symbols: FPS1 | farnesyl diphosphate synthase 1	farnesyl diphosphate synthase 1Encodes a protein with farnesyl diphosphate synthase activity
Ghir_D01G011310	Module 1	1	-5.93146	-3.22279	AT3G01380	Symbols: | transferases;sulfuric ester hydrolases;catalytics;transferases
Ghir_D01G011410	Module 1	1	-6.39779	-4.46784	AT1G75150	Symbols: | unknown protein; Has 38228 Blast hits to 24529 proteins in 1168 species: Archae - 169; Bacteria - 4103; Metazoa - 14594; Fungi - 5866; Plants - 1861; Viruses - 317; Other Eukaryotes - 11318 (source: NCBI BLink).
Ghir_D01G012720	Module 1	1	-6.59065	-3.8824	AT4G21070	Symbols: ATBRCA1, BRCA1 | breast cancer susceptibility1	breast cancer susceptibility1Encodes AtBRCA1, an ortholog of the human breast cancer susceptibility gene 1
Ghir_D01G016700	Module 1	1	-5.44706	-3.2962	AT3G60350	Symbols: ARABIDILLO-2, ARABIDILLO2 | ARABIDILLO-2	ARABIDILLO-2 and its homolog, ARABIDILLO -1, are unique among Arabidopsis Arm-repeat proteins in having an F-box motif and fall into a phylogenetically distinct subgroup from other plant Arm-repeat proteins Similar to arm repeat protein in rice and armadillo/beta-catenin repeat family protein / F-box family protein in Dictyostelium
Ghir_D01G017490	Module 1	1	-6.10868	-3.41009	AT5G37530	Symbols: | NAD(P)-binding Rossmann-fold superfamily protein	NAD(P)-binding Rossmann-fold superfamily protein
Ghir_D01G017600	Module 1	1	-5.72939	-4.8043	AT2G20980	Symbols: MCM10 | minichromosome maintenance 10	minichromosome maintenance 10Similar to MCM10, which in other organism was shown to be involved in the initiation of DNA replication
Ghir_D01G018830	Module 1	1	-5.80851	-3.47466	AT2G44900	Symbols: ARABIDILLO-1, ARABIDILLO1 | ARABIDILLO-1	ARABIDILLO-1 and its homolog, ARABIDILLO -2, are unique among Arabidopsis Arm-repeat proteins in having an F-box motif and fall into a phylogenetically distinct subgroup from other plant Arm-repeat proteins Similar to arm repeat protein in rice and armadillo/beta-catenin repeat family protein / F-box family protein in Dictyostelium
Ghir_D01G023300	Module 1	1	-5.90955	-4.19509	AT2G37960	Symbols: | unknown protein; BEST Arabidopsis thaliana protein match is: unknown protein (TAIR:AT3G54060.2); Has 418 Blast hits to 247 proteins in 92 species: Archae - 0; Bacteria - 163; Metazoa - 49; Fungi - 80; Plants - 28; Viruses - 0; Other Eukaryotes - 98 (source: NCBI BLink).
Ghir_D02G009220	Module 1	1	-5.47166	-4.49756	AT3G24515	Symbols: UBC37 | ubiquitin-conjugating enzyme 37
Ghir_D02G011630	Module 1	1	-6.07138	-4.981	AT1G48360	Symbols: | zinc ion binding;nucleic acid binding;hydrolases, acting on acid anhydrides, in phosphorus-containing anhydrides	Encodes a FAN1 homolog that is involved in interstrand crosslink repair
Ghir_D02G013370	Module 1	1	-5.96023	-5.16189	AT1G13700	Symbols: PGL1 | 6-phosphogluconolactonase 1	Encodes a cytosolic 6-phosphogluconolactonase (PGL) thought to be involved in the oxidative pentose-phosphate pathway (OPPP)
Ghir_D02G014160	Module 1	1	-5.86579	-3.46069	AT3G60350	Symbols: ARABIDILLO-2, ARABIDILLO2 | ARABIDILLO-2	ARABIDILLO-2 and its homolog, ARABIDILLO -1, are unique among Arabidopsis Arm-repeat proteins in having an F-box motif and fall into a phylogenetically distinct subgroup from other plant Arm-repeat proteins Similar to arm repeat protein in rice and armadillo/beta-catenin repeat family protein / F-box family protein in Dictyostelium
Ghir_D02G014490	Module 1	1	-5.96023	-4.25913	AT1G08260	Symbols: EMB142, EMB2284, POL2A, TIL1, EMB529, ABO4, ESD7 | DNA polymerase epsilon catalytic subunit	Similar to POL2A, DNA polymerase epsilon catalytic subunit
Ghir_D02G015500	Module 1	1	-5.73978	-4.2743	AT1G27390	Symbols: TOM20-2 | translocase outer membrane 20-2	Form of TOM20, which is a component of the TOM complex, involved in transport of nuclear-encoded mitochondrial proteins
Ghir_D02G016360	Module 1	1	-5.95523	-3.34587	AT3G60350	Symbols: ARABIDILLO-2, ARABIDILLO2 | ARABIDILLO-2	ARABIDILLO-2 and its homolog, ARABIDILLO -1, are unique among Arabidopsis Arm-repeat proteins in having an F-box motif and fall into a phylogenetically distinct subgroup from other plant Arm-repeat proteins Similar to arm repeat protein in rice and armadillo/beta-catenin repeat family protein / F-box family protein in Dictyostelium
Ghir_D02G021940	Module 1	1	-6.43663	-4.98843	AT4G34150	Symbols: | Calcium-dependent lipid-binding (CaLB domain) family protein	Calcium-dependent lipid-binding (CaLB domain) family protein
Ghir_D03G004840	Module 1	1	-5.98775	-4.14296	AT2G21790	Symbols: R1, RNR1, CLS8, ATRNR1 | ribonucleotide reductase 1	ribonucleotide reductase 1encodes large subunit of ribonucleotide reductase involved in the production of deoxyribonucleoside triphosphates (dNTPs) for DNA replication and repair
Ghir_D03G006130	Module 1	1	-5.88842	-3.54701	AT3G11130	Symbols: | Clathrin, heavy chain	Clathrin, heavy chainCHC1 heavy chain subunit of clathrin
Ghir_D03G006280	Module 1	1	-6.05659	-4.50572	AT1G65470	Symbols: FAS1, NFB2	chromatin assembly factor-1 (FASCIATA1) (FAS1)Chromatin Assembly Factor-1 (CAF-1) p150 subunit
Ghir_D03G006780	Module 1	1	-6.44762	-4.55667	AT1G77320	Symbols: MEI1 | transcription coactivators	Mutant is defective in meiosis and produces abnormal microspores
Ghir_D03G009490	Module 1	1	-6.11066	-4.78986	AT4G18240	Symbols: ATSS4, SSIV, SS4 | starch synthase 4	starch synthase 4Encodes a starch synthase
Ghir_D03G010700	Module 1	1	-5.88875	-4.32776	AT5G08020	Symbols: ATRPA70B, RPA70B | RPA70-kDa subunit B	RPA70-kDa subunit BEncodes a homolog of Replication Protein A
Ghir_D03G010950	Module 1	1	-5.89815	-5.12728	AT3G42660	Symbols: | transducin family protein / WD-40 repeat family protein	transducin family protein / WD-40 repeat family proteinCtf4 related nuclear protein
Ghir_D03G012040	Module 1	1	-6.25752	-3.2238	AT4G00570	Symbols: NAD-ME2 | NAD-dependent malic enzyme 2	NAD-dependent malic enzyme 2Encodes an NAD-dependent malic enzyme (NAD-ME) that does not act on oxaloacetate, indicating that it belongs to EC 1
Ghir_D03G012360	Module 1	1	-5.8924	-3.98461	AT4G33130	Symbols: | unknown protein; FUNCTIONS IN: molecular_function unknown; INVOLVED IN: biological_process unknown; LOCATED IN: chloroplast; EXPRESSED IN: 9 plant structures; EXPRESSED DURING: 6 growth stages; BEST Arabidopsis thaliana protein match is: Protein of unknown function, DUF547 (TAIR:AT1G16750); Has 192 Blast hits to 192 proteins in 18 species: Archae - 0; Bacteria - 0; Metazoa - 1; Fungi -…
Ghir_D03G012930	Module 1	1	-6.12119	-5.29205	AT1G07270	Symbols: | Cell division control, Cdc6
Ghir_D04G004550	Module 1	1	-6.24021	-4.78579	AT5G49160	Symbols: MET1, MET2, METI, DDM2, DMT01, DMT1 | methyltransferase 1	Encodes a cytosine methyltransferase MET1
Ghir_D04G004620	Module 1	1	-6.32426	-4.40053	NoHits
Ghir_D04G005690	Module 1	1	-5.44287	-4.31694	AT5G17310	Symbols: UGP2 | UDP-glucose pyrophosphorylase 2
Ghir_D04G007740	Module 1	1	-5.52509	-3.73466	AT1G08840	Symbols: emb2411 | DNA replication helicase, putative	Encodes a homolog of human and yeast DNA2
Ghir_D04G013020	Module 1	1	-5.80596	-4.51733	AT4G18240	Symbols: ATSS4, SSIV, SS4 | starch synthase 4	starch synthase 4Encodes a starch synthase
Ghir_D04G013700	Module 1	1	-5.92971	-4.26914	AT2G37960	Symbols: | unknown protein; BEST Arabidopsis thaliana protein match is: unknown protein (TAIR:AT3G54060.2); Has 418 Blast hits to 247 proteins in 92 species: Archae - 0; Bacteria - 163; Metazoa - 49; Fungi - 80; Plants - 28; Viruses - 0; Other Eukaryotes - 98 (source: NCBI BLink).
Ghir_D04G014570	Module 1	1	-6.31111	-3.45742	AT5G01630	Symbols: BRCA2B, BRCA2(V), ATBRCA2(V) | BRCA2-like B	BRCA2-like BOrtholog of breast cancer susceptibility protein 2
Ghir_D04G017330	Module 1	1	-5.75424	-4.94245	AT3G19510	Symbols: HAT3 | Homeodomain-like protein with RING/FYVE/PHD-type zinc finger domain	Encodes a member of the PHD-finger homeodomain protein family
Ghir_D05G009390	Module 1	1	-5.11909	-4.61207	AT5G59460	Symbols: | scarecrow-like transcription factor 11 (SCL11)
Ghir_D05G012650	Module 1	1	-5.65307	-3.45055	AT1G80190	Symbols: PSF1 | partner of SLD five 1	Similar to the PSF1 component of GINS complex, which in other organism was shown to be involved in the initiation of DNA replication
Ghir_D05G018260	Module 1	1	-5.95528	-3.8092	AT1G20720	Symbols: | RAD3-like DNA-binding helicase protein
Ghir_D05G019720	Module 1	1	-5.65771	-4.22517	AT5G63380	Symbols: | AMP-dependent synthetase and ligase family protein	AMP-dependent synthetase and ligase family proteinEncodes a peroxisomal protein involved in the activation of fatty acids through esterification with CoA
Ghir_D05G021200	Module 1	1	-6.16087	-4.31318	AT1G47210	Symbols: CYCA3;2 | cyclin-dependent protein kinase 3;2	cyclin-dependent protein kinase 3;2
Ghir_D05G023570	Module 1	1	-5.82698	-5.31163	AT4G08180	Symbols: ORP1C | OSBP(oxysterol binding protein)-related protein 1C
Ghir_D05G027630	Module 1	1	-5.75447	-4.52688	NoHits
Ghir_D05G032720	Module 1	1	-6.21465	-3.55501	AT3G18770	Symbols: | Autophagy-related protein 13	Autophagy-related protein 13
Ghir_D05G032970	Module 1	1	-6.55857	-3.96219	AT2G20470	Symbols: | AGC (cAMP-dependent, cGMP-dependent and protein kinase C) kinase family protein
Ghir_D05G034480	Module 1	1	-5.89327	-5.26386	AT3G14740	Symbols: | RING/FYVE/PHD zinc finger superfamily protein	RING/FYVE/PHD zinc finger superfamily protein
Ghir_D05G036020	Module 1	1	-5.94995	-3.43428	AT3G62120	Symbols: | Class II aaRS and biotin synthetases superfamily protein	Encodes a cytosolic prolyl-tRNA synthetase
Ghir_D05G036420	Module 1	1	-6.31343	-3.6718	AT4G33130	Symbols: | unknown protein; FUNCTIONS IN: molecular_function unknown; INVOLVED IN: biological_process unknown; LOCATED IN: chloroplast; EXPRESSED IN: 9 plant structures; EXPRESSED DURING: 6 growth stages; BEST Arabidopsis thaliana protein match is: Protein of unknown function, DUF547 (TAIR:AT1G16750); Has 192 Blast hits to 192 proteins in 18 species: Archae - 0; Bacteria - 0; Metazoa - 1; Fungi -…
Ghir_D06G000980	Module 1	1	-5.08921	-4.90349	AT1G75020	Symbols: LPAT4 | lysophosphatidyl acyltransferase 4	lysophosphatidyl acyltransferase 4
Ghir_D06G001990	Module 1	1	-5.96503	-3.34786	AT1G47210	Symbols: CYCA3;2 | cyclin-dependent protein kinase 3;2	cyclin-dependent protein kinase 3;2
Ghir_D06G007540	Module 1	1	-5.36123	-4.36535	AT5G56740	Symbols: HAG2, HAC7, HAG02, HAC07 | histone acetyltransferase of the GNAT family 2	Encodes an enzyme with histone acetyltransferase activity
Ghir_D06G012880	Module 1	1	-5.82103	-4.5036	AT1G13560	Symbols: AAPT1, ATAAPT1 | aminoalcoholphosphotransferase 1	Encodes aminoalcoholphosphotransferase AAPT1
Ghir_D06G012980	Module 1	1	-5.89253	-4.08801	AT5G38840	Symbols: | SMAD/FHA domain-containing protein	SMAD/FHA domain-containing protein
Ghir_D06G013450	Module 1	1	-5.93404	-4.66188	NoHits
Ghir_D06G018550	Module 1	1	-5.91688	-3.6025	AT3G55490	Symbols: | GINS complex protein	GINS complex protein
Ghir_D06G022360	Module 1	1	-6.56284	-4.71094	AT1G29760	Symbols: | Putative adipose-regulatory protein (Seipin)	Putative adipose-regulatory protein (Seipin)Membrane protein involved in lipid droplet biogenesis primarily in pollen
Ghir_D07G005060	Module 1	1	-5.57158	-3.75938	AT1G69770	Symbols: CMT3	chromomethylase 3Encodes a chromomethylase involved in methylating cytosine residues at non-CG sites
Ghir_D07G005490	Module 1	1	-5.94532	-4.50742	AT5G63550	Symbols: | DEK domain-containing chromatin associated protein	DEK domain-containing chromatin associated protein
Ghir_D07G007830	Module 1	1	-5.92764	-3.74578	AT5G38690	Symbols: | Zinc-finger domain of monoamine-oxidase A repressor R1 protein
Ghir_D07G008710	Module 1	1	-6.43764	-4.93247	AT1G23170	Symbols: | Protein of unknown function DUF2359, transmembrane	Protein of unknown function DUF2359, transmembraneInvolved in cell wall modifications resulting in resistance to the biotroph Hpa
Ghir_D07G009800	Module 1	1	-6.47394	-4.51895	AT3G25500	Symbols: AFH1, FH1, AHF1, ATFH1 | formin homology 1	formin homology 1Poly-L-proline-containing (PLP) protein that form part of the signal-transduction cascade that leads to rearrangement of the actin cytoskeleton
Ghir_D07G014580	Module 1	1	-5.99577	-4.09956	AT3G24160	Symbols: PMP | putative type 1 membrane protein	putative type 1 membrane proteinEncodes a putative Type 1 membrane protein (PMP)
Ghir_D07G017090	Module 1	1	-5.75614	-4.10508	AT3G24840	Symbols: | Sec14p-like phosphatidylinositol transfer family protein
Ghir_D07G017450	Module 1	1	-5.94827	-3.63138	AT3G46960	Symbols: | RNA helicase, ATP-dependent, SK12/DOB1 protein	The gene encodes a DExD&#8260;H box RNA helicase, involved in the regulation of K+ deprivation stress response
Ghir_D07G018960	Module 1	1	-5.95998	-3.51719	AT5G58690	Symbols: ATPLC5, PLC5 | phosphatidylinositol-speciwc phospholipase C5
Ghir_D07G020090	Module 1	1	-5.57843	-3.81306	AT4G14970	Symbols: | unknown protein; FUNCTIONS IN: molecular_function unknown; INVOLVED IN: biological_process unknown; LOCATED IN: chloroplast; EXPRESSED IN: 14 plant structures; EXPRESSED DURING: 6 growth stages; Has 257 Blast hits to 164 proteins in 70 species: Archae - 0; Bacteria - 4; Metazoa - 189; Fungi - 0; Plants - 38; Viruses - 0; Other Eukaryotes - 26 (source: NCBI BLink).	Encodes a protein that is required for meiotic homologous recombination and acts in parallel to both MUTS HOMOLOG 4 (AtMSH4), known for its role in promoting interfering cross-overs (COs) and MMS AND UV SENSITIVE 81 (AtMUS81), known for its role in the formation of non-interfering COs
Ghir_D07G022240	Module 1	1	-5.68089	-4.3781	AT1G04020	Symbols: ATBARD1, BARD1, ROW1 | breast cancer associated RING 1	breast cancer associated RING 1Encodes a protein containing two tandem BRCA1 C-Terminal (BRCT) domains, which function in phosphorylation-dependent protein-protein interactions
Ghir_D07G022990	Module 1	1	-5.60692	-3.31336	AT3G54670	Symbols: TTN8 | Structural maintenance of chromosomes (SMC) family protein	Structural maintenance of chromosomes (SMC) family proteinEncodes a member of the Arabidopsis cohesin complex that is essential for viability and sister chromatid alignment
Ghir_D07G024020	Module 1	1	-6.10017	-5.2281	AT3G27640	Symbols: | Transducin/WD40 repeat-like superfamily protein
Ghir_D08G001790	Module 1	1	-6.19503	-4.73505	AT5G13020	Symbols: | Emsy N Terminus (ENT)/ plant Tudor-like domains-containing protein	Agenet domain containing nucleosome binding protein
Ghir_D08G003350	Module 1	1	-5.65922	-4.87072	AT3G59550	Symbols: SYN3, ATRAD21.2, ATSYN3 | Rad21/Rec8-like family protein	Rad21/Rec8-like family proteinEncodes an alpha-kleisin protein that is localized primarily in the nucleolus and is essential for megagametogenesis and plays an important role in pollen development
Ghir_D08G007740	Module 1	1	-6.51519	-4.04669	AT4G03130	Symbols: | BRCT domain-containing DNA repair protein
Ghir_D08G010620	Module 1	1	-6.43956	-3.77992	AT5G24450	Symbols: | Transcription factor IIIC, subunit 5
Ghir_D08G010860	Module 1	1	-6.22558	-3.30011	AT3G53710	Symbols: AGD6 | ARF-GAP domain 6	A member of ARF GAP domain (AGD), A thaliana has 15 members, grouped into four classes
Ghir_D08G013430	Module 1	1	-6.45482	-3.83313	AT1G48635	Symbols: PEX3, PEX3-2 | peroxin 3	peroxin 3
Ghir_D08G015280	Module 1	1	-5.18597	-5.24232	AT3G60670	Symbols: | PLATZ transcription factor family protein	PLATZ transcription factor family protein
Ghir_D08G016730	Module 1	1	-6.43087	-5.0048	AT4G19140	Symbols: | unknown protein; Has 30201 Blast hits to 17322 proteins in 780 species: Archae - 12; Bacteria - 1396; Metazoa - 17338; Fungi - 3422; Plants - 5037; Viruses - 0; Other Eukaryotes - 2996 (source: NCBI BLink).
Ghir_D08G018260	Module 1	1	-6.54227	-4.12188	AT4G16807	Symbols: | unknown protein; FUNCTIONS IN: molecular_function unknown; INVOLVED IN: biological_process unknown; LOCATED IN: cellular_component unknown; BEST Arabidopsis thaliana protein match is: unknown protein (TAIR:AT3G33528); Has 30201 Blast hits to 17322 proteins in 780 species: Archae - 12; Bacteria - 1396; Metazoa - 17338; Fungi - 3422; Plants - 5037; Viruses - 0; Other Eukaryotes - 2996 (s…
Ghir_D08G018270	Module 1	1	-5.98239	-5.29679	AT4G17510	Symbols: UCH3 | ubiquitin C-terminal hydrolase 3	ubiquitin C-terminal hydrolase 3
Ghir_D09G003080	Module 1	1	-5.75035	-5.06037	AT5G40460	Symbols: | unknown protein; BEST Arabidopsis thaliana protein match is: unknown protein (TAIR:AT3G27630); Has 87 Blast hits to 87 proteins in 12 species: Archae - 0; Bacteria - 0; Metazoa - 0; Fungi - 0; Plants - 87; Viruses - 0; Other Eukaryotes - 0 (source: NCBI BLink).
Ghir_D09G003300	Module 1	1	-6.19157	-4.24614	NoHits
Ghir_D09G003430	Module 1	1	-5.83745	-5.21444	AT2G40435	Symbols: | BEST Arabidopsis thaliana protein match is: transcription regulators (TAIR:AT3G56220); Has 289 Blast hits to 289 proteins in 30 species: Archae - 0; Bacteria - 0; Metazoa - 0; Fungi - 0; Plants - 289; Viruses - 0; Other Eukaryotes - 0 (source: NCBI BLink).
Ghir_D09G003920	Module 1	1	-5.84854	-3.49123	AT3G27120	Symbols: | P-loop containing nucleoside triphosphate hydrolases superfamily protein	P-loop containing nucleoside triphosphate hydrolases superfamily proteinEncodes a conserved AAA-ATPase that acts as a negative regulator of meiotic CO formation
Ghir_D09G005540	Module 1	1	-5.5068	-3.13479	AT4G13690	Symbols: | unknown protein; Has 37 Blast hits to 37 proteins in 16 species: Archae - 0; Bacteria - 2; Metazoa - 2; Fungi - 0; Plants - 27; Viruses - 0; Other Eukaryotes - 6 (source: NCBI BLink).
Ghir_D09G005600	Module 1	1	-5.6794	-5.16631	AT1G04730	Symbols: CTF18 | P-loop containing nucleoside triphosphate hydrolases superfamily protein	Necessary for sister chromatid cohesion
Ghir_D09G023270	Module 1	1	-6.12213	-5.06752	AT5G43380	Symbols: TOPP6 | type one serine/threonine protein phosphatase 6	type one serine/threonine protein phosphatase 6encodes a type I serine/threonine protein phosphatase expressed in expressed in roots, rosettes and flowers
Ghir_D09G024660	Module 1	1	-5.70711	-3.32538	AT3G06400	Symbols: CHR11	chromatin-remodeling protein 11Encodes a SWI2/SNF2 chromatin remodeling protein belonging to the ISWI family
Ghir_D10G008440	Module 1	1	-5.27535	-4.70081	AT3G27060	Symbols: TSO2, ATTSO2 | Ferritin/ribonucleotide reductase-like family protein	Ferritin/ribonucleotide reductase-like family proteinEncodes one of the 3 ribonucleotide reductase (RNR) small subunit genes
Ghir_D10G018330	Module 1	1	-5.9768	-4.27698	AT4G15930	Symbols: | Dynein light chain type 1 family protein
Ghir_D10G018720	Module 1	1	-5.71635	-3.46313	AT2G36390	Symbols: SBE2, BE3 | starch branching enzyme 2	starch branching enzyme 2
Ghir_D10G021290	Module 1	1	-5.9471	-3.4139	AT5G14790	Symbols: | ARM repeat superfamily protein	ARM repeat superfamily protein
Ghir_D10G021990	Module 1	1	-5.91289	-4.13304	AT5G11200	Symbols: | DEAD/DEAH box RNA helicase family protein	DEAD/DEAH box RNA helicase family protein One of two genes encoding an ATP-dependent RNA helicase that localizes predominantly to euchromatic regions of Arabidopsis nuclei, and associates with genes transcribed by RNA polymerase II independently from the presence of introns
Ghir_D11G000460	Module 1	1	-5.58841	-4.62139	AT1G57820	Symbols: VIM1, ORTH2 | Zinc finger (C3HC4-type RING finger) family protein	Encodes a 645-amino acid methylcytosine-binding protein with a PHD domain, two RING finger domains, and an SRA domain that is involved in centromere heterochromatinization
Ghir_D11G003070	Module 1	1	-5.68298	-3.22145	AT4G17895	Symbols: UBP20 | ubiquitin-specific protease 20	ubiquitin-specific protease 20Encodes a ubiquitin-specific protease
Ghir_D11G009880	Module 1	1	-5.8036	-4.68756	AT4G01270	Symbols: | RING/U-box superfamily protein	RING/U-box superfamily protein
Ghir_D11G013380	Module 1	1	-5.47686	-3.98469	AT3G63430	Symbols: | unknown protein; BEST Arabidopsis thaliana protein match is: unknown protein (TAIR:AT1G74160); Has 135 Blast hits to 119 proteins in 22 species: Archae - 0; Bacteria - 2; Metazoa - 3; Fungi - 3; Plants - 119; Viruses - 0; Other Eukaryotes - 8 (source: NCBI BLink).
Ghir_D11G016000	Module 1	1	-5.97555	-4.69141	AT3G07800	Symbols: | Thymidine kinase	Thymidine kinaseEncodes a thymidine kinase that salvages DNA precursors
Ghir_D11G018290	Module 1	1	-5.84816	-3.65072	AT2G17360	Symbols: | Ribosomal protein S4 (RPS4A) family protein	Ribosomal protein S4 (RPS4A) family protein
Ghir_D11G018840	Module 1	1	-5.98775	-3.61798	AT5G17310	Symbols: UGP2 | UDP-glucose pyrophosphorylase 2
Ghir_D11G020590	Module 1	1	-6.24831	-4.498	AT5G67100	Symbols: ICU2 | DNA-directed DNA polymerases	Encodes the putative catalytic subunit of the DNA polymerase alpha
Ghir_D11G022570	Module 1	1	-5.82522	-3.42899	AT4G05170	Symbols: | basic helix-loop-helix (bHLH) DNA-binding superfamily protein
Ghir_D11G023040	Module 1	1	-5.7695	-3.33698	AT1G08620	Symbols: PKDM7D | Transcription factor jumonji (jmj) family protein / zinc finger (C5HC2 type) family protein	Member of family of Jumonji C (JmjC)-containing demethylases, its catalytic domain exhibits both H3K4 and H3K9 demethylation activities
Ghir_D11G023660	Module 1	1	-6.33335	-4.63193	AT2G21790	Symbols: R1, RNR1, CLS8, ATRNR1 | ribonucleotide reductase 1	ribonucleotide reductase 1encodes large subunit of ribonucleotide reductase involved in the production of deoxyribonucleoside triphosphates (dNTPs) for DNA replication and repair
Ghir_D11G024310	Module 1	1	-6.00505	-4.88095	AT1G27410	Symbols: | DNA repair metallo-beta-lactamase family protein	DNA repair metallo-beta-lactamase family protein
Ghir_D11G025890	Module 1	1	-5.67769	-4.34478	AT5G27240	Symbols: | DNAJ heat shock N-terminal domain-containing protein
Ghir_D11G026630	Module 1	1	-6.43847	-3.58948	AT5G62700	Symbols: TUB3 | tubulin beta chain 3	tubulin beta chain 3encodes tubulin beta-2/beta-3 chain The mRNA is cell-to-cell mobile
Ghir_D11G027070	Module 1	1	-5.83033	-3.49508	AT5G62050	Symbols: OXA1, ATOXA1, OXA1AT | homolog of yeast oxidase assembly 1 (OXA1)	homolog of yeast oxidase assembly 1 (OXA1)essential factor for protein sorting and assembly into membranes
Ghir_D11G029050	Module 1	1	-6.55931	-3.85601	AT5G27680	Symbols: RECQSIM | RECQ helicase SIM
Ghir_D12G000460	Module 1	1	-6.04654	-5.02301	AT5G19330	Symbols: ARIA | ARM repeat protein interacting with ABF2	ARM repeat protein interacting with ABF2Encodes an armadillo repeat protein involved in the abscisic acid response
Ghir_D12G004950	Module 1	1	-5.97615	-5.01131	AT3G10910	Symbols: | RING/U-box superfamily protein
Ghir_D12G007540	Module 1	1	-5.59426	-3.92462	AT3G62120	Symbols: | Class II aaRS and biotin synthetases superfamily protein	Encodes a cytosolic prolyl-tRNA synthetase
Ghir_D12G010020	Module 1	1	-5.65161	-4.80795	AT1G08370	Symbols: DCP1, ATDCP1 | decapping 1	decapping 1Encodes DCP1 involved in mRNA decapping
Ghir_D12G012280	Module 1	1	-6.06005	-4.70852	AT3G61740	Symbols: SDG14, ATX3 | SET domain protein 14	SET domain protein 14Encodes SET domain containing protein that acts redundantly with ATX4/5 to regulate histone H3-K4 methylation
Ghir_D12G012870	Module 1	1	-5.74181	-3.39102	AT5G04930	Symbols: ALA1 | aminophospholipid ATPase 1	aminophospholipid ATPase 1Encodes a putative aminophospholipid translocase (p-type ATPase) involved in chilling response
Ghir_D12G013800	Module 1	1	-6.12869	-4.5118	AT4G02110	Symbols: | transcription coactivators
Ghir_D12G014490	Module 1	1	-5.74358	-4.33408	AT5G23420	Symbols: HMGB6 | high-mobility group box 6	high-mobility group box 6Encodes HMGB6, a protein belonging to the subgroup of HMGB (high mobility group B) proteins
Ghir_D12G016590	Module 1	1	-6.32626	-4.32037	AT3G18630	Symbols: ATUNG, UNG | uracil dna glycosylase	uracil dna glycosylaseEncodes a uracil-DNA glycosylase (UDG) involved in a base excision DNA repair pathway in mitochondria
Ghir_D12G017070	Module 1	1	-6.10279	-3.29026	AT1G26170	Symbols: | ARM repeat superfamily protein	ARM repeat superfamily proteinRan effector
Ghir_D12G017280	Module 1	1	-6.05141	-3.74906	AT1G26330	Symbols: | DNA binding	DNA binding
Ghir_D12G018510	Module 1	1	-5.91806	-3.61116	AT2G34580	Symbols: | CONTAINS InterPro DOMAIN/s: Herpesvirus UL139, cytomegalovirus (InterPro:IPR021042); Has 30201 Blast hits to 17322 proteins in 780 species: Archae - 12; Bacteria - 1396; Metazoa - 17338; Fungi - 3422; Plants - 5037; Viruses - 0; Other Eukaryotes - 2996 (source: NCBI BLink).
Ghir_D12G018580	Module 1	1	-6.21915	-4.70737	NoHits
Ghir_D12G019970	Module 1	1	-5.84939	-3.9693	AT3G55020	Symbols: | Ypt/Rab-GAP domain of gyp1p superfamily protein
Ghir_D12G024930	Module 1	1	-5.57781	-3.66299	AT4G23860	Symbols: | PHD finger protein-related
Ghir_D12G027160	Module 1	1	-5.8401	-4.18877	AT5G52290	Symbols: SHOC1 | shortage in chiasmata 1	shortage in chiasmata 1Encodes a protein with similarity to XPF endonucleases
Ghir_D12G027940	Module 1	1	-6.22088	-4.60095	AT5G38690	Symbols: | Zinc-finger domain of monoamine-oxidase A repressor R1 protein
Ghir_D13G007670	Module 1	1	-5.75959	-4.73137	AT1G26840	Symbols: ORC6, ATORC6 | origin recognition complex protein 6	origin recognition complex protein 6Origin Recognition Complex subunit 6
Ghir_D13G007850	Module 1	1	-5.94107	-5.21025	AT2G03060	Symbols: AGL30 | AGAMOUS-like 30	Encodes a member of the MIKC (MADS box, Keratin binding domain, and C terminal domain containing )family of transcriptional regulators
Ghir_D13G009340	Module 1	1	-6.35933	-3.69732	NoHits
Ghir_D13G009800	Module 1	1	-5.95855	-4.75805	AT1G65470	Symbols: FAS1, NFB2	chromatin assembly factor-1 (FASCIATA1) (FAS1)Chromatin Assembly Factor-1 (CAF-1) p150 subunit
Ghir_D13G011620	Module 1	1	-5.49577	-4.38948	AT3G22780	Symbols: TSO1, ATTSO1 | Tesmin/TSO1-like CXC domain-containing protein	Tesmin/TSO1-like CXC domain-containing proteinCHC protein involved in cell cycle progression (positive regulator)
Ghir_D13G015710	Module 1	1	-5.69237	-3.74315	AT5G54280	Symbols: ATM2, ATMYOS1, ATM4 | myosin 2	myosin 2Type VII myosin gene
Ghir_D13G022570	Module 1	1	-5.47159	-3.65757	AT4G30860	Symbols: ASHR3, SDG4 | SET domain group 4	SET domain group 4Encodes a member of the trxG protein family
Ghir_D13G022900	Module 1	1	-5.81065	-4.9115	AT5G19820	Symbols: emb2734 | ARM repeat superfamily protein	ARM repeat superfamily proteinEncodes an importin that transports HYL1, a component of the microprocessor, from the cytoplasm to the nucleus to constitute functional microprocessor, thereby affecting miRNA processing
Ghir_D13G024540	Module 1	1	-5.83929	-4.51404	AT2G29570	Symbols: PCNA2, ATPCNA2 | proliferating cell nuclear antigen 2	proliferating cell nuclear antigen 2Functionally interacts with POLH to repair DNA damaged by UVB damage
Ghir_D13G025300	Module 1	1	-5.19984	-5.23371	AT3G45040	Symbols: | phosphatidate cytidylyltransferase family protein	Encodes a putative dolichol kinase that is localized to the endoplasmic reticulum and involved in pollen tube reception in the female gametophyte
Ghir_A06G022930	Module 1	1	-6.45808	-4.52071	AT1G61140	Symbols: EDA16 | SNF2 domain-containing protein / helicase domain-containing protein / zinc finger protein-related	SNF2 domain-containing protein / helicase domain-containing protein / zinc finger protein-related
Ghir_A01G003070	Module 2	1	-5.97549	-0.565293	NoHits
Ghir_A01G009540	Module 2	1	-5.7123	-0.862887	AT1G20696	Symbols: HMGB3, NFD3, NFD03 | high mobility group B3	Encodes a protein belonging to the subgroup of HMGB (high mobility group B) proteins that have a distinctive DNA-binding motif, the HMG-box domain
Ghir_A01G021200	Module 2	1	-5.41749	-0.738866	AT5G59910	Symbols: HTB4 | Histone superfamily protein	Histone superfamily protein
Ghir_A01G021230	Module 2	1	-5.85345	-0.515696	AT5G02560	Symbols: HTA12 | histone H2A 12	histone H2A 12Encodes HTA12, a histone H2A protein
Ghir_A02G000900	Module 2	1	-3.73639	-1.28435	AT3G59770	Symbols: SAC9 | sacI homology domain-containing protein / WW domain-containing protein	Encodes a phosphoinositide phosphatase
Ghir_A02G009820	Module 2	1	-5.73186	-0.90582	AT1G20693	Symbols: HMGB2, HMG BETA 1, NFD2, NFD02 | high mobility group B2	high mobility group B2Encodes a protein belonging to the subgroup of HMGB (high mobility group B) proteins that have a distinctive DNA-binding motif, the HMG-box domain
Ghir_A02G009990	Module 2	1	-5.30237	-1.14179	AT5G10980	Symbols: | Histone superfamily protein	Histone superfamily protein
Ghir_A02G014370	Module 2	1	-5.85505	-0.761096	AT5G10980	Symbols: | Histone superfamily protein	Histone superfamily protein
Ghir_A02G015720	Module 2	1	-5.34985	-0.858495	AT5G59970	Symbols: | Histone superfamily protein
Ghir_A02G018040	Module 2	1	-5.43063	-0.4871	AT3G50690	Symbols: | Leucine-rich repeat (LRR) family protein	Leucine-rich repeat (LRR) family protein
Ghir_A03G004460	Module 2	1	-5.92063	-1.00064	AT5G59970	Symbols: | Histone superfamily protein
Ghir_A03G004660	Module 2	1	-5.95799	-0.53941	AT5G59910	Symbols: HTB4 | Histone superfamily protein	Histone superfamily protein
Ghir_A03G004730	Module 2	1	-5.54356	-0.335857	AT5G59910	Symbols: HTB4 | Histone superfamily protein	Histone superfamily protein
Ghir_A03G004780	Module 2	1	-6.0516	-0.72359	AT5G59970	Symbols: | Histone superfamily protein
Ghir_A03G012540	Module 2	1	-4.30032	-1.58955	AT5G37490	Symbols: | ARM repeat superfamily protein	ARM repeat superfamily proteinPlant U-box type E3 ubiquitin ligase (PUB)
Ghir_A03G017150	Module 2	1	-4.27283	-0.953928	AT4G28510	Symbols: ATPHB1, PHB1 | prohibitin 1	prohibitin 1prohibitin 1 (Atphb1)
Ghir_A03G022820	Module 2	1	-5.66595	-1.09446	AT3G54630	Symbols: | CONTAINS InterPro DOMAIN/s: Kinetochore protein Ndc80 (InterPro:IPR005550); Has 24780 Blast hits to 15608 proteins in 1321 species: Archae - 545; Bacteria - 2969; Metazoa - 12597; Fungi - 2181; Plants - 1581; Viruses - 39; Other Eukaryotes - 4868 (source: NCBI BLink).
Ghir_A04G002220	Module 2	1	-5.34269	-0.802819	AT5G54640	Symbols: HTA1, RAT5, ATHTA1 | Histone superfamily protein	Histone superfamily proteinIsolated from T-DNA insertion line, the rat5 mutant is deficient in T-DNA integration
Ghir_A04G008810	Module 2	1	-5.21419	-0.940626	AT2G28720	Symbols: | Histone superfamily protein	Histone superfamily protein
Ghir_A04G015190	Module 2	1	-4.32365	-1.5979	AT1G27385	Symbols: | unknown protein; FUNCTIONS IN: molecular_function unknown; INVOLVED IN: biological_process unknown; EXPRESSED IN: 24 plant structures; EXPRESSED DURING: 13 growth stages; CONTAINS InterPro DOMAIN/s: Protein of unknown function DUF493 (InterPro:IPR007454); Has 79 Blast hits to 79 proteins in 23 species: Archae - 0; Bacteria - 6; Metazoa - 0; Fungi - 0; Plants - 72; Viruses - 0; Other Eu…
Ghir_A05G001760	Module 2	1	-5.7032	-0.884615	AT5G10390	Symbols: | Histone superfamily protein	Histone superfamily protein
Ghir_A05G010120	Module 2	1	-5.43529	-1.42488	AT5G59980	Symbols: | Polymerase/histidinol phosphatase-like	Encodes a predicted protein subunit of RNases P/MRP that plays a role in female gametophyte development and male competence
Ghir_A05G010130	Module 2	1	-5.92526	-0.471683	AT5G59970	Symbols: | Histone superfamily protein
Ghir_A05G020070	Module 2	1	-4.98922	-1.20374	AT1G19330	Symbols: | unknown protein; FUNCTIONS IN: molecular_function unknown; INVOLVED IN: biological_process unknown; LOCATED IN: cellular_component unknown; EXPRESSED IN: 22 plant structures; EXPRESSED DURING: 13 growth stages; BEST Arabidopsis thaliana protein match is: unknown protein (TAIR:AT1G75060).	Evening-expressed key component of Sin3-HDAC complex, which bind directly to the CIRCADIAN CLOCK ASSOCIATED 1 (CCA1) and PSEUDO-RESPONSE REGULATOR 9 (PRR9) promoters and catalyze histone 3 (H3) deacetylation at the cognate regions to repress expression, allowing the declining phase of their expression at dusk
Ghir_A05G022850	Module 2	1	-5.19435	-1.09718	AT5G10980	Symbols: | Histone superfamily protein	Histone superfamily protein
Ghir_A05G023870	Module 2	1	-4.67519	-1.01265	AT1G21910	Symbols: DREB26 | Integrase-type DNA-binding superfamily protein	Integrase-type DNA-binding superfamily proteinencodes a member of the DREB subfamily A-5 of ERF/AP2 transcription factor family
Ghir_A05G033590	Module 2	1	-4.90385	-1.56338	AT1G59820	Symbols: ALA3 | aminophospholipid ATPase 3	aminophospholipid ATPase 3Encodes a phospholipid translocase
Ghir_A06G001110	Module 2	1	-5.23941	-0.366142	AT1G75060	Symbols: | unknown protein; BEST Arabidopsis thaliana protein match is: unknown protein (TAIR:AT1G19330.2); Has 104 Blast hits to 104 proteins in 22 species: Archae - 0; Bacteria - 0; Metazoa - 0; Fungi - 0; Plants - 104; Viruses - 0; Other Eukaryotes - 0 (source: NCBI BLink).	Evening-expressed key component of Sin3-HDAC complex, which bind directly to the CIRCADIAN CLOCK ASSOCIATED 1 (CCA1) and PSEUDO-RESPONSE REGULATOR 9 (PRR9) promoters and catalyze histone 3 (H3) deacetylation at the cognate regions to repress expression, allowing the declining phase of their expression at dusk
Ghir_A06G015140	Module 2	1	-5.52242	-1.48132	AT5G10390	Symbols: | Histone superfamily protein	Histone superfamily protein
Ghir_A06G021480	Module 2	1	-4.2799	-1.60516	AT2G34070	Symbols: TBL37 | TRICHOME BIREFRINGENCE-LIKE 37	Encodes a member of the TBL (TRICHOME BIREFRINGENCE-LIKE) gene family containing a plant-specific DUF231 (domain of unknown function) domain
Ghir_A07G010430	Module 2	1	-5.66039	-0.714174	AT1G07790	Symbols: HTB1 | Histone superfamily protein	Histone superfamily proteinEncodes a histone 2B (H2B) protein
Ghir_A07G017860	Module 2	1	-5.54762	-0.471069	NoHits
Ghir_A07G018220	Module 2	1	-5.28318	-0.301351	AT1G20696	Symbols: HMGB3, NFD3, NFD03 | high mobility group B3	Encodes a protein belonging to the subgroup of HMGB (high mobility group B) proteins that have a distinctive DNA-binding motif, the HMG-box domain
Ghir_A08G000260	Module 2	1	-5.79609	-1.45976	AT5G59970	Symbols: | Histone superfamily protein
Ghir_A08G000370	Module 2	1	-5.53052	-0.838255	AT2G28720	Symbols: | Histone superfamily protein	Histone superfamily protein
Ghir_A08G000380	Module 2	1	-5.8177	-1.12481	AT5G02560	Symbols: HTA12 | histone H2A 12	histone H2A 12Encodes HTA12, a histone H2A protein
Ghir_A08G000390	Module 2	1	-5.68053	-1.00485	AT5G02560	Symbols: HTA12 | histone H2A 12	histone H2A 12Encodes HTA12, a histone H2A protein
Ghir_A08G000430	Module 2	1	-5.92598	-1.33658	AT5G59970	Symbols: | Histone superfamily protein
Ghir_A08G000580	Module 2	1	-5.70835	-0.522056	AT5G59970	Symbols: | Histone superfamily protein
Ghir_A08G002620	Module 2	1	-5.43491	-0.666519	AT1G51060	Symbols: HTA10 | histone H2A 10	histone H2A 10Encodes HTA10, a histone H2A protein
Ghir_A08G004870	Module 2	1	-5.2389	-1.0751	AT1G54690	Symbols: HTA3, H2AXB, G-H2AX, GAMMA-H2AX | gamma histone variant H2AX	gamma histone variant H2AXEncodes HTA3, a histone H2A protein
Ghir_A08G006650	Module 2	1	-5.46257	-0.364256	AT2G30620	Symbols: | winged-helix DNA-binding transcription factor family protein	winged-helix DNA-binding transcription factor family protein
Ghir_A08G007650	Module 2	1	-5.59526	-1.30584	AT1G54690	Symbols: HTA3, H2AXB, G-H2AX, GAMMA-H2AX | gamma histone variant H2AX	gamma histone variant H2AXEncodes HTA3, a histone H2A protein
Ghir_A08G017720	Module 2	1	-6.00929	-1.53195	AT4G17310	Symbols: | unknown protein; LOCATED IN: chloroplast; EXPRESSED IN: 9 plant structures; EXPRESSED DURING: LP.04 four leaves visible, 4 anthesis, petal differentiation and expansion stage; BEST Arabidopsis thaliana protein match is: unknown protein (TAIR:AT5G47455.7); Has 164 Blast hits to 164 proteins in 12 species: Archae - 0; Bacteria - 0; Metazoa - 0; Fungi - 0; Plants - 164; Viruses - 0; Other…
Ghir_A08G019270	Module 2	1	-5.64726	-0.812411	AT1G08880	Symbols: HTA5, H2AXA, G-H2AX, GAMMA-H2AX | Histone superfamily protein	Histone superfamily proteinEncodes HTA5, a histone H2A protein
Ghir_A08G019650	Module 2	1	-5.90419	-1.28004	AT3G54560	Symbols: HTA11 | histone H2A 11	Encodes HTA11, a histone H2A protein
Ghir_A08G021830	Module 2	1	-5.66117	-0.682654	AT5G27670	Symbols: HTA7 | histone H2A 7	histone H2A 7Encodes HTA7, a histone H2A protein
Ghir_A08G022200	Module 2	1	-5.75596	-1.50899	AT1G54690	Symbols: HTA3, H2AXB, G-H2AX, GAMMA-H2AX | gamma histone variant H2AX	gamma histone variant H2AXEncodes HTA3, a histone H2A protein
Ghir_A08G025110	Module 2	1	-5.95285	-0.757144	AT5G10390	Symbols: | Histone superfamily protein	Histone superfamily protein
Ghir_A09G009610	Module 2	1	-5.61377	-1.5244	AT1G07790	Symbols: HTB1 | Histone superfamily protein	Histone superfamily proteinEncodes a histone 2B (H2B) protein
Ghir_A09G009620	Module 2	1	-5.80722	-0.489144	AT1G07790	Symbols: HTB1 | Histone superfamily protein	Histone superfamily proteinEncodes a histone 2B (H2B) protein
Ghir_A09G009630	Module 2	1	-5.78346	-1.16503	AT3G53650	Symbols: | Histone superfamily protein	Histone superfamily protein
Ghir_A09G014160	Module 2	1	-4.33508	-1.5893	AT3G10660	Symbols: CPK2, ATCPK2 | calmodulin-domain protein kinase cdpk isoform 2	predicted to encode calcium-dependent protein kinase and is localized to the ER
Ghir_A09G025850	Module 2	1	-4.53606	-1.03442	AT3G02310	Symbols: SEP2, AGL4 | K-box region and MADS-box transcription factor family protein	MADS-box protein, binds K domain of AG in vivo
Ghir_A10G004880	Module 2	1	-5.93109	-1.299	AT5G10390	Symbols: | Histone superfamily protein	Histone superfamily protein
Ghir_A10G004890	Module 2	1	-5.80811	-1.19878	AT5G10390	Symbols: | Histone superfamily protein	Histone superfamily protein
Ghir_A10G008520	Module 2	1	-5.6265	-1.44114	AT5G10390	Symbols: | Histone superfamily protein	Histone superfamily protein
Ghir_A11G013570	Module 2	1	-5.49196	-0.395198	AT2G30620	Symbols: | winged-helix DNA-binding transcription factor family protein	winged-helix DNA-binding transcription factor family protein
Ghir_A11G018690	Module 2	1	-5.42259	-0.835358	AT2G18050	Symbols: HIS1-3 | histone H1-3	histone H1-3encodes a structurally divergent linker histone whose gene expression is induced by dehydration and ABA
Ghir_A11G027070	Module 2	1	-5.31871	-0.386426	NoHits
Ghir_A11G028860	Module 2	1	-5.43014	-0.444546	AT5G27670	Symbols: HTA7 | histone H2A 7	histone H2A 7Encodes HTA7, a histone H2A protein
Ghir_A12G001180	Module 2	1	-4.48834	-0.949322	AT1G76670	Symbols: | Nucleotide-sugar transporter family protein
Ghir_A12G008600	Module 2	1	-5.71093	-1.3465	ATMG00580	Symbols: NAD4 | NADH dehydrogenase subunit 4	NADH dehydrogenase subunit 4NADH dehydrogenase subunit 4
Ghir_A12G011020	Module 2	1	-4.35992	-0.807955	AT3G02100	Symbols: | UDP-Glycosyltransferase superfamily protein	UDP-Glycosyltransferase superfamily protein
Ghir_A12G016260	Module 2	1	-5.39261	-1.26648	AT1G14900	Symbols: HMGA | high mobility group A	high mobility group AEncodes a protein belonging to the subgroup of HMGA (high mobility group A) proteins that interact with A/T-rich stretches of DNA
Ghir_A12G022880	Module 2	1	-4.88789	-1.39277	AT5G47400	Symbols: | unknown protein; FUNCTIONS IN: molecular_function unknown; LOCATED IN: endomembrane system; EXPRESSED IN: 23 plant structures; EXPRESSED DURING: 13 growth stages; Has 1807 Blast hits to 1807 proteins in 277 species: Archae - 0; Bacteria - 0; Metazoa - 736; Fungi - 347; Plants - 385; Viruses - 0; Other Eukaryotes - 339 (source: NCBI BLink).
Ghir_A13G002280	Module 2	1	-4.35663	-0.723939	NoHits
Ghir_A13G010200	Module 2	1	-5.34922	-0.53115	AT5G59910	Symbols: HTB4 | Histone superfamily protein	Histone superfamily protein
Ghir_A13G013950	Module 2	1	-5.2664	-1.00633	AT5G10390	Symbols: | Histone superfamily protein	Histone superfamily protein
Ghir_A13G014870	Module 2	1	-5.63737	-0.549049	AT5G54640	Symbols: HTA1, RAT5, ATHTA1 | Histone superfamily protein	Histone superfamily proteinIsolated from T-DNA insertion line, the rat5 mutant is deficient in T-DNA integration
Ghir_A13G018080	Module 2	1	-5.72745	-0.471643	AT2G30620	Symbols: | winged-helix DNA-binding transcription factor family protein	winged-helix DNA-binding transcription factor family protein
Ghir_A13G018430	Module 2	1	-5.4241	-0.453484	AT1G54690	Symbols: HTA3, H2AXB, G-H2AX, GAMMA-H2AX | gamma histone variant H2AX	gamma histone variant H2AXEncodes HTA3, a histone H2A protein
Ghir_A13G020430	Module 2	1	-4.64677	-0.4211	AT2G06255	Symbols: ELF4-L3 | ELF4-like 3	ELF4-like 3DUF1313 domain containing protein
Ghir_A13G022800	Module 2	1	-5.92611	-0.571706	AT5G10390	Symbols: | Histone superfamily protein	Histone superfamily protein
Ghir_A13G024110	Module 2	1	-5.97677	-0.991461	AT5G59970	Symbols: | Histone superfamily protein
Ghir_A13G024140	Module 2	1	-5.82232	-0.484768	AT2G28720	Symbols: | Histone superfamily protein	Histone superfamily protein
Ghir_D01G005120	Module 2	1	-5.86537	-1.17309	AT1G73170	Symbols: | P-loop containing nucleoside triphosphate hydrolases superfamily protein
Ghir_D01G009950	Module 2	1	-5.68589	-0.813232	AT1G20696	Symbols: HMGB3, NFD3, NFD03 | high mobility group B3	Encodes a protein belonging to the subgroup of HMGB (high mobility group B) proteins that have a distinctive DNA-binding motif, the HMG-box domain
Ghir_D01G009970	Module 2	1	-5.15592	-0.537516	AT4G38260	Symbols: | Protein of unknown function (DUF833)	Protein of unknown function (DUF833)
Ghir_D01G022780	Module 2	1	-5.80606	-0.628098	AT5G59910	Symbols: HTB4 | Histone superfamily protein	Histone superfamily protein
Ghir_D01G022800	Module 2	1	-5.78106	-0.673312	AT5G59870	Symbols: HTA6 | histone H2A 6	histone H2A 6Encodes HTA6, a histone H2A protein
Ghir_D01G022900	Module 2	1	-5.66109	-0.508422	AT5G59970	Symbols: | Histone superfamily protein
Ghir_D02G001570	Module 2	1	-4.40698	-1.55238	AT5G45730	Symbols: | Cysteine/Histidine-rich C1 domain family protein	Cysteine/Histidine-rich C1 domain family protein
Ghir_D02G010010	Module 2	1	-5.44133	-1.13181	AT5G10980	Symbols: | Histone superfamily protein	Histone superfamily protein
Ghir_D02G010310	Module 2	1	-5.94995	-1.42357	AT1G20693	Symbols: HMGB2, HMG BETA 1, NFD2, NFD02 | high mobility group B2	high mobility group B2Encodes a protein belonging to the subgroup of HMGB (high mobility group B) proteins that have a distinctive DNA-binding motif, the HMG-box domain
Ghir_D03G003250	Module 2	1	-4.61157	-1.08571	AT5G65710	Symbols: HSL2 | HAESA-like 2	HAESA-like 2Encodes a protein controlling the separation step of floral organ abscission
Ghir_D03G003860	Module 2	1	-5.89882	-1.13804	AT5G59970	Symbols: | Histone superfamily protein
Ghir_D03G004040	Module 2	1	-5.5832	-0.618857	AT5G10980	Symbols: | Histone superfamily protein	Histone superfamily protein
Ghir_D03G004050	Module 2	1	-5.52448	-0.566792	AT5G10980	Symbols: | Histone superfamily protein	Histone superfamily protein
Ghir_D03G014150	Module 2	1	-5.33842	-0.488831	AT5G59910	Symbols: HTB4 | Histone superfamily protein	Histone superfamily protein
Ghir_D03G014220	Module 2	1	-5.88633	-0.580608	AT5G59910	Symbols: HTB4 | Histone superfamily protein	Histone superfamily protein
Ghir_D03G016850	Module 2	1	-4.96089	-0.538784	AT1G12740	Symbols: CYP87A2 | cytochrome P450, family 87, subfamily A, polypeptide 2	encodes a protein with cytochrome P450 domain
Ghir_D04G012920	Module 2	1	-5.57749	-0.956184	AT1G07790	Symbols: HTB1 | Histone superfamily protein	Histone superfamily proteinEncodes a histone 2B (H2B) protein
Ghir_D04G013060	Module 2	1	-5.62947	-0.964953	AT5G59970	Symbols: | Histone superfamily protein
Ghir_D05G001940	Module 2	1	-5.93623	-0.922569	AT5G10390	Symbols: | Histone superfamily protein	Histone superfamily protein
Ghir_D05G008850	Module 2	1	-5.83977	-1.20054	AT1G07790	Symbols: HTB1 | Histone superfamily protein	Histone superfamily proteinEncodes a histone 2B (H2B) protein
Ghir_D05G009840	Module 2	1	-5.89925	-0.520074	AT5G59970	Symbols: | Histone superfamily protein
Ghir_D05G013640	Module 2	1	-4.56553	-1.57307	AT3G13750	Symbols: BGAL1 | beta galactosidase 1	beta galactosidase 1beta-galactosidase, glycosyl hydrolase family 35 The mRNA is cell-to-cell mobile
Ghir_D05G020080	Module 2	1	-5.49564	-0.610473	AT1G19330	Symbols: | unknown protein; FUNCTIONS IN: molecular_function unknown; INVOLVED IN: biological_process unknown; LOCATED IN: cellular_component unknown; EXPRESSED IN: 22 plant structures; EXPRESSED DURING: 13 growth stages; BEST Arabidopsis thaliana protein match is: unknown protein (TAIR:AT1G75060).	Evening-expressed key component of Sin3-HDAC complex, which bind directly to the CIRCADIAN CLOCK ASSOCIATED 1 (CCA1) and PSEUDO-RESPONSE REGULATOR 9 (PRR9) promoters and catalyze histone 3 (H3) deacetylation at the cognate regions to repress expression, allowing the declining phase of their expression at dusk
Ghir_D05G022770	Module 2	1	-5.01076	-0.833909	AT5G10980	Symbols: | Histone superfamily protein	Histone superfamily protein
Ghir_D05G037300	Module 2	1	-5.60293	-1.34968	AT5G54640	Symbols: HTA1, RAT5, ATHTA1 | Histone superfamily protein	Histone superfamily proteinIsolated from T-DNA insertion line, the rat5 mutant is deficient in T-DNA integration
Ghir_D06G000960	Module 2	1	-5.73575	-0.792014	AT1G19330	Symbols: | unknown protein; FUNCTIONS IN: molecular_function unknown; INVOLVED IN: biological_process unknown; LOCATED IN: cellular_component unknown; EXPRESSED IN: 22 plant structures; EXPRESSED DURING: 13 growth stages; BEST Arabidopsis thaliana protein match is: unknown protein (TAIR:AT1G75060).	Evening-expressed key component of Sin3-HDAC complex, which bind directly to the CIRCADIAN CLOCK ASSOCIATED 1 (CCA1) and PSEUDO-RESPONSE REGULATOR 9 (PRR9) promoters and catalyze histone 3 (H3) deacetylation at the cognate regions to repress expression, allowing the declining phase of their expression at dusk
Ghir_D06G016000	Module 2	1	-5.50147	-1.24984	AT5G10390	Symbols: | Histone superfamily protein	Histone superfamily protein
Ghir_D07G001240	Module 2	1	-5.4224	-0.365218	AT5G56980	Symbols: | unknown protein; FUNCTIONS IN: molecular_function unknown; INVOLVED IN: biological_process unknown; LOCATED IN: endomembrane system; EXPRESSED IN: 18 plant structures; EXPRESSED DURING: 12 growth stages; BEST Arabidopsis thaliana protein match is: unknown protein (TAIR:AT4G26130); Has 30201 Blast hits to 17322 proteins in 780 species: Archae - 12; Bacteria - 1396; Metazoa - 17338; Fung…	Pathogen-associated molecular pattern-induced gene
Ghir_D07G003660	Module 2	1	-4.51688	-0.809003	AT4G31800	Symbols: WRKY18, ATWRKY18 | WRKY DNA-binding protein 18	Pathogen-induced transcription factor
Ghir_D07G010460	Module 2	1	-5.5783	-0.595318	AT1G07790	Symbols: HTB1 | Histone superfamily protein	Histone superfamily proteinEncodes a histone 2B (H2B) protein
Ghir_D07G017890	Module 2	1	-5.75132	-1.14135	AT3G07620	Symbols: | Exostosin family protein	Exostosin family protein
Ghir_D08G000320	Module 2	1	-5.85023	-0.898086	AT5G59970	Symbols: | Histone superfamily protein
Ghir_D08G000340	Module 2	1	-5.81419	-0.747208	AT5G59970	Symbols: | Histone superfamily protein
Ghir_D08G000430	Module 2	1	-5.98541	-0.721503	AT5G02570	Symbols: | Histone superfamily protein	Histone superfamily protein
Ghir_D08G000440	Module 2	1	-5.79268	-1.13464	AT5G02560	Symbols: HTA12 | histone H2A 12	histone H2A 12Encodes HTA12, a histone H2A protein
Ghir_D08G000460	Module 2	1	-5.89182	-1.35738	AT5G59970	Symbols: | Histone superfamily protein
Ghir_D08G000590	Module 2	1	-5.93497	-0.528472	AT5G59970	Symbols: | Histone superfamily protein
Ghir_D08G002730	Module 2	1	-5.32766	-0.598728	AT1G51060	Symbols: HTA10 | histone H2A 10	histone H2A 10Encodes HTA10, a histone H2A protein
Ghir_D08G003720	Module 2	1	-5.84003	-1.04848	AT5G10390	Symbols: | Histone superfamily protein	Histone superfamily protein
Ghir_D08G005030	Module 2	1	-5.26839	-0.866724	AT1G54690	Symbols: HTA3, H2AXB, G-H2AX, GAMMA-H2AX | gamma histone variant H2AX	gamma histone variant H2AXEncodes HTA3, a histone H2A protein
Ghir_D08G006800	Module 2	1	-5.55442	-0.427588	AT2G30620	Symbols: | winged-helix DNA-binding transcription factor family protein	winged-helix DNA-binding transcription factor family protein
Ghir_D08G007720	Module 2	1	-5.51616	-1.13845	AT1G54690	Symbols: HTA3, H2AXB, G-H2AX, GAMMA-H2AX | gamma histone variant H2AX	gamma histone variant H2AXEncodes HTA3, a histone H2A protein
Ghir_D08G020170	Module 2	1	-5.4776	-0.662361	AT1G08880	Symbols: HTA5, H2AXA, G-H2AX, GAMMA-H2AX | Histone superfamily protein	Histone superfamily proteinEncodes HTA5, a histone H2A protein
Ghir_D08G022580	Module 2	1	-5.30254	-0.917526	AT5G27670	Symbols: HTA7 | histone H2A 7	histone H2A 7Encodes HTA7, a histone H2A protein
Ghir_D08G022970	Module 2	1	-5.92353	-1.29243	AT1G54690	Symbols: HTA3, H2AXB, G-H2AX, GAMMA-H2AX | gamma histone variant H2AX	gamma histone variant H2AXEncodes HTA3, a histone H2A protein
Ghir_D08G026020	Module 2	1	-5.72407	-1.23919	AT5G10390	Symbols: | Histone superfamily protein	Histone superfamily protein
Ghir_D08G027110	Module 2	1	-5.12041	-0.937511	AT5G11630	Symbols: | unknown protein; FUNCTIONS IN: molecular_function unknown; INVOLVED IN: biological_process unknown; LOCATED IN: chloroplast; EXPRESSED IN: 22 plant structures; EXPRESSED DURING: 13 growth stages; BEST Arabidopsis thaliana protein match is: unknown protein (TAIR:AT4G17310); Has 90 Blast hits to 90 proteins in 10 species: Archae - 0; Bacteria - 0; Metazoa - 0; Fungi - 0; Plants - 90; Vir…	The mutant is insensitive to oxylipin 9-HOT treatment
Ghir_D09G000920	Module 2	1	-4.51926	-0.521935	AT2G21090	Symbols: | Pentatricopeptide repeat (PPR-like) superfamily protein	Pentatricopeptide repeat (PPR-like) superfamily protein
Ghir_D09G006750	Module 2	1	-5.57662	-1.20368	AT5G49110	Symbols: | unknown protein; INVOLVED IN: biological_process unknown; LOCATED IN: cellular_component unknown; EXPRESSED IN: cultured cell; Has 30201 Blast hits to 17322 proteins in 780 species: Archae - 12; Bacteria - 1396; Metazoa - 17338; Fungi - 3422; Plants - 5037; Viruses - 0; Other Eukaryotes - 2996 (source: NCBI BLink).
Ghir_D09G009340	Module 2	1	-5.61936	-1.13989	AT1G07790	Symbols: HTB1 | Histone superfamily protein	Histone superfamily proteinEncodes a histone 2B (H2B) protein
Ghir_D09G009350	Module 2	1	-5.89929	-1.52947	AT1G07790	Symbols: HTB1 | Histone superfamily protein	Histone superfamily proteinEncodes a histone 2B (H2B) protein
Ghir_D09G018050	Module 2	1	-4.4958	-0.776979	AT1G18400	Symbols: BEE1 | BR enhanced expression 1	Encodes the brassinosteroid signaling component BEE1 (BR-ENHANCED EXPRESSION 1)
Ghir_D10G004660	Module 2	1	-4.54352	-0.727044	AT2G34580	Symbols: | CONTAINS InterPro DOMAIN/s: Herpesvirus UL139, cytomegalovirus (InterPro:IPR021042); Has 30201 Blast hits to 17322 proteins in 780 species: Archae - 12; Bacteria - 1396; Metazoa - 17338; Fungi - 3422; Plants - 5037; Viruses - 0; Other Eukaryotes - 2996 (source: NCBI BLink).
Ghir_D10G005400	Module 2	1	-5.88927	-1.19	AT5G59970	Symbols: | Histone superfamily protein
Ghir_D10G005690	Module 2	1	-5.19871	-1.04363	AT5G10390	Symbols: | Histone superfamily protein	Histone superfamily protein
Ghir_D10G010730	Module 2	1	-5.85929	-1.30555	AT5G10390	Symbols: | Histone superfamily protein	Histone superfamily protein
Ghir_D10G011730	Module 2	1	-5.00249	-0.858449	AT1G60940	Symbols: SNRK2-10, SNRK20, SRK2B | SNF1-related protein kinase 20	SNF1-related protein kinase 2
Ghir_D11G001020	Module 2	1	-4.56007	-0.850516	AT5G52160	Symbols: | Bifunctional inhibitor/lipid-transfer protein/seed storage 2S albumin superfamily protein	Bifunctional inhibitor/lipid-transfer protein/seed storage 2S albumin superfamily protein
Ghir_D11G010980	Module 2	1	-4.38467	-1.46308	AT3G03200	Symbols: anac045, NAC045 | NAC domain containing protein 45	NAC domain containing protein 45
Ghir_D11G013390	Module 2	1	-5.93151	-1.41613	AT3G54560	Symbols: HTA11 | histone H2A 11	Encodes HTA11, a histone H2A protein
Ghir_D11G013610	Module 2	1	-5.62285	-0.531441	AT2G30620	Symbols: | winged-helix DNA-binding transcription factor family protein	winged-helix DNA-binding transcription factor family protein
Ghir_D11G014800	Module 2	1	-4.21835	-0.621019	NoHits
Ghir_D11G018850	Module 2	1	-5.62622	-0.729953	AT2G18050	Symbols: HIS1-3 | histone H1-3	histone H1-3encodes a structurally divergent linker histone whose gene expression is induced by dehydration and ABA
Ghir_D11G019670	Module 2	1	-5.28116	-0.582429	AT3G50690	Symbols: | Leucine-rich repeat (LRR) family protein	Leucine-rich repeat (LRR) family protein
Ghir_D11G026280	Module 2	1	-4.38925	-1.56524	AT5G15010	Symbols: | Tetratricopeptide repeat (TPR)-like superfamily protein	Tetratricopeptide repeat (TPR)-like superfamily protein
Ghir_D11G027220	Module 2	1	-5.32922	-0.371266	NoHits
Ghir_D11G027660	Module 2	1	-4.74859	-2.05382	AT4G14770	Symbols: TCX2, ATTCX2 | TESMIN/TSO1-like CXC 2	Regulates fate transition and cell Divisions in the stomatal lineage
Ghir_D11G028360	Module 2	1	-5.99401	-1.26942	AT1G54690	Symbols: HTA3, H2AXB, G-H2AX, GAMMA-H2AX | gamma histone variant H2AX	gamma histone variant H2AXEncodes HTA3, a histone H2A protein
Ghir_D12G016480	Module 2	1	-5.76722	-0.740192	AT1G14900	Symbols: HMGA | high mobility group A	high mobility group AEncodes a protein belonging to the subgroup of HMGA (high mobility group A) proteins that interact with A/T-rich stretches of DNA
Ghir_D12G016490	Module 2	1	-5.85332	-1.10579	AT1G14900	Symbols: HMGA | high mobility group A	high mobility group AEncodes a protein belonging to the subgroup of HMGA (high mobility group A) proteins that interact with A/T-rich stretches of DNA
Ghir_D13G014620	Module 2	1	-5.89231	-1.21741	AT5G10390	Symbols: | Histone superfamily protein	Histone superfamily protein
Ghir_D13G015550	Module 2	1	-5.64989	-0.475377	AT5G54640	Symbols: HTA1, RAT5, ATHTA1 | Histone superfamily protein	Histone superfamily proteinIsolated from T-DNA insertion line, the rat5 mutant is deficient in T-DNA integration
Ghir_D13G018740	Module 2	1	-5.53429	-0.693789	AT2G30620	Symbols: | winged-helix DNA-binding transcription factor family protein	winged-helix DNA-binding transcription factor family protein
Ghir_D13G023490	Module 2	1	-5.90959	-0.679104	AT5G10390	Symbols: | Histone superfamily protein	Histone superfamily protein
Ghir_D13G024860	Module 2	1	-5.65243	-0.693702	AT5G59910	Symbols: HTB4 | Histone superfamily protein	Histone superfamily protein
Ghir_D13G024880	Module 2	1	-5.84973	-0.624212	AT5G59910	Symbols: HTB4 | Histone superfamily protein	Histone superfamily protein
Ghir_Scaffold2841G000020	Module 2	1	-4.73036	-0.879991	NoHits
Ghir_A08G026710	Module 2	1	-5.96559	-1.1957	AT5G10390	Symbols: | Histone superfamily protein	Histone superfamily protein
Ghir_A01G000740	Module 3	1	-0.286128	1.84853	AT3G19184	Symbols: | AP2/B3-like transcriptional factor family protein
Ghir_A01G002490	Module 3	1	-0.984258	1.89669	AT1G04300	Symbols: | TRAF-like superfamily protein	Encodes MUSE13, a TRAF domain protein
Ghir_A01G008130	Module 3	1	-0.887189	1.94432	AT5G55820	Symbols: | CONTAINS InterPro DOMAIN/s: Inner centromere protein, ARK-binding region (InterPro:IPR005635); Has 1807 Blast hits to 1807 proteins in 277 species: Archae - 0; Bacteria - 0; Metazoa - 736; Fungi - 347; Plants - 385; Viruses - 0; Other Eukaryotes - 339 (source: NCBI BLink).	Encodes a plant ortholog of the inner centromere protein (INCENP), which is implicated in the control of chromosome segregation and cytokinesis in yeast and animals
Ghir_A01G016910	Module 3	1	-2.13229	1.20053	AT4G22970	Symbols: RSW4, AESP, ESP | homolog of separase	Encodes a separase (ESP), homologous to human and mouse separase protein
Ghir_A01G018520	Module 3	1	0.0555889	0.676545	AT1G77380	Symbols: AAP3, ATAAP3 | amino acid permease 3	amino acid permease 3Amino acid permease which transports basic amino acids
Ghir_A01G019830	Module 3	1	-0.598304	1.96724	AT2G36200	Symbols: | P-loop containing nucleoside triphosphate hydrolases superfamily protein	P-loop containing nucleoside triphosphate hydrolases superfamily protein
Ghir_A02G004720	Module 3	1	-1.6185	1.54866	AT5G18700	Symbols: RUK, EMB3013 | Protein kinase family protein with ARM repeat domain	Protein kinase family protein with ARM repeat domainEncodes a microtubule-associated kinase-like protein RUNKEL (RUK)
Ghir_A02G005130	Module 3	1	-0.0814461	2.13821	AT3G16730	Symbols: | CONTAINS InterPro DOMAIN/s: Non-SMC condensin II complex, subunit H2-like (InterPro:IPR009378); Has 249 Blast hits to 211 proteins in 82 species: Archae - 0; Bacteria - 0; Metazoa - 145; Fungi - 8; Plants - 30; Viruses - 0; Other Eukaryotes - 66 (source: NCBI BLink).
Ghir_A02G010970	Module 3	1	-2.09712	1.19018	AT5G41790	Symbols: CIP1 | COP1-interactive protein 1	CIP1 physically interacts specifically with the putative coiled-coil region of COP1 in vitro
Ghir_A02G013260	Module 3	1	-0.470323	2.22026	AT3G16310	Symbols: | mitotic phosphoprotein N' end (MPPN) family protein	mitotic phosphoprotein N' end (MPPN) family protein
Ghir_A02G014520	Module 3	1	0.638258	1.45586	AT4G38100	Symbols: | unknown protein; LOCATED IN: chloroplast thylakoid membrane; EXPRESSED IN: 23 plant structures; EXPRESSED DURING: 13 growth stages; BEST Arabidopsis thaliana protein match is: unknown protein (TAIR:AT4G01150); Has 30201 Blast hits to 17322 proteins in 780 species: Archae - 12; Bacteria - 1396; Metazoa - 17338; Fungi - 3422; Plants - 5037; Viruses - 0; Other Eukaryotes - 2996 (source: N…	CURVATURE THYLAKOID 1D-like protein; involved in thylakoid membrane organization
Ghir_A02G017030	Module 3	1	-0.12986	1.697	AT5G67270	Symbols: ATEB1C, EB1C, ATEB1H1 | end binding protein 1C	end binding protein 1Cencodes a homolog of animal microtubule-end-binding protein
Ghir_A03G006950	Module 3	1	-2.06054	1.30128	AT5G62410	Symbols: SMC2, TTN3, ATCAP-E1, ATSMC4 | structural maintenance of chromosomes 2	structural maintenance of chromosomes 2SMC2-1 (SMC2)
Ghir_A03G007880	Module 3	1	-0.00322419	1.77892	AT1G18700	Symbols: | DNAJ heat shock N-terminal domain-containing protein
Ghir_A03G011130	Module 3	1	-0.57453	1.69316	AT2G02820	Symbols: MYB88 | myb domain protein 88	Encodes a putative transcription factor (MYB88), involved in stomata development, double loss of MYB88 and FLP (MYB124) activity results in a failure of guard mother cells (GMCs) to adopt the guard cell fate, thus they continue to divide resulting in abnormal stomata consisting of clusters of numerous guard cell-like cells
Ghir_A03G020110	Module 3	1	-1.53359	1.16105	AT3G19590	Symbols: BUB3 | Transducin/WD40 repeat-like superfamily protein	Transducin/WD40 repeat-like superfamily proteinEncodes a protein that may have a role in the spindle assembly checkpoint
Ghir_A03G020890	Module 3	1	-0.673385	1.88688	AT3G19050	Symbols: POK2 | phragmoplast orienting kinesin 2	phragmoplast orienting kinesin 2PHRAGMOPLAST ORIENTING KINESIN 2 is one of the two Arabidopsis homologs isolated in yeast two-hybrid screen for interaction partners of maize gene TANGLED1 (TAN1)
Ghir_A04G001880	Module 3	1	0.023122	1.87993	AT4G27060	Symbols: TOR1, SPR2, CN | ARM repeat superfamily protein	ARM repeat superfamily proteinEncodes a novel, plant-specific microtubule-associated protein that regulates the orientation of cortical microtubules and the direction of organ growth
Ghir_A04G012800	Module 3	1	0.332475	1.70778	AT1G50010	Symbols: TUA2 | tubulin alpha-2 chain	tubulin alpha-2 chainEncodes alpha-2,4 tubulin
Ghir_A05G002650	Module 3	1	-0.559848	0.951301	AT2G20010	Symbols: | Protein of unknown function (DUF810)	Protein of unknown function (DUF810)
Ghir_A05G003990	Module 3	1	-2.18618	1.24475	AT4G33200	Symbols: XI-I, ATXI-I, XI-15 | myosin, putative	member of Myosin-like proteins
Ghir_A05G008800	Module 3	1	-1.30999	1.69325	AT2G27970	Symbols: CKS2 | CDK-subunit 2	CDK-subunit 2
Ghir_A05G017340	Module 3	1	-0.337584	2.0472	AT4G21270	Symbols: ATK1, KATA, KATAP | kinesin 1	kinesin 1Encodes a kinesin-like motor protein heavy chain
Ghir_A05G023720	Module 3	1	-1.85685	1.43957	AT1G77720	Symbols: PPK1 | putative protein kinase 1	putative protein kinase 1Encodes a predicted protein kinase based on sequence similarity
Ghir_A05G027220	Module 3	1	-0.473698	1.74875	AT1G35780	Symbols: | unknown protein; BEST Arabidopsis thaliana protein match is: unknown protein (TAIR:AT1G78150.2); Has 145 Blast hits to 144 proteins in 16 species: Archae - 0; Bacteria - 0; Metazoa - 0; Fungi - 0; Plants - 145; Viruses - 0; Other Eukaryotes - 0 (source: NCBI BLink).
Ghir_A05G035590	Module 3	1	-0.441558	-0.359633	AT3G54760	Symbols: | dentin sialophosphoprotein-related	dentin sialophosphoprotein-related
Ghir_A05G040150	Module 3	1	-2.08178	1.11613	AT5G09810	Symbols: ACT7 | actin 7	actin 7Member of Actin gene family
Ghir_A05G041540	Module 3	1	-1.66936	1.43903	AT5G05240	Symbols: | Uncharacterised conserved protein (UCP030365)
Ghir_A05G042210	Module 3	1	-1.45041	1.63621	AT1G50240	Symbols: FU | Protein kinase family protein with ARM repeat domain	The FUSED (FU) gene belongs to Ser/Thr protein kinase family and has a key role in the hedgehog signaling pathway known to control cell proliferation and patterning in fruit flies and humans
Ghir_A06G004940	Module 3	1	-0.908194	1.94305	AT5G11300	Symbols: CYC3B, CYC2BAT, CYCA2;2 | mitotic-like cyclin 3B from Arabidopsis	mitotic-like cyclin, core cell cycle gene that is expressed only in roots (RT_PCR), portions with mitotic activity only (whole mount in situ)
Ghir_A06G004950	Module 3	1	-0.37605	0.38595	AT5G25530	Symbols: | DNAJ heat shock family protein
Ghir_A06G008570	Module 3	1	-0.80169	1.87596	AT2G45700	Symbols: | sterile alpha motif (SAM) domain-containing protein
Ghir_A06G014470	Module 3	1	0.107963	1.03382	AT5G46070	Symbols: | Guanylate-binding family protein	Guanylate-binding family protein
Ghir_A06G015590	Module 3	1	-1.96726	1.13841	AT5G49880	Symbols: | mitotic checkpoint family protein	mitotic checkpoint family proteinEncodes a spindle assembly checkpoint protein MAD1
Ghir_A06G020740	Module 3	1	0.432886	0.58194	AT4G23160	Symbols: CRK8 | cysteine-rich RLK (RECEPTOR-like protein kinase) 8	Encodes a cysteine-rich receptor-like protein kinase
Ghir_A07G000480	Module 3	1	-0.364	0.367474	AT4G29100	Symbols: | basic helix-loop-helix (bHLH) DNA-binding superfamily protein	Member of basic helix loop helix protein family
Ghir_A07G002270	Module 3	1	-0.256267	1.86975	AT2G26180	Symbols: IQD6 | IQ-domain 6	IQ-domain 6Transient Expression of Pro35S:YFP-IQD5 in leaves of N
Ghir_A07G008020	Module 3	1	0.112021	1.82614	AT5G16550	Symbols: | unknown protein; Has 30201 Blast hits to 17322 proteins in 780 species: Archae - 12; Bacteria - 1396; Metazoa - 17338; Fungi - 3422; Plants - 5037; Viruses - 0; Other Eukaryotes - 2996 (source: NCBI BLink).	Lipid droplet protein associated with LDAP3
Ghir_A07G008500	Module 3	1	-1.31439	2.00875	NoHits
Ghir_A07G009110	Module 3	1	-1.33041	1.6775	AT2G32590	Symbols: | LOCATED IN: chloroplast; EXPRESSED IN: 17 plant structures; EXPRESSED DURING: 9 growth stages; CONTAINS InterPro DOMAIN/s: Barren (InterPro:IPR008418); Has 467 Blast hits to 447 proteins in 202 species: Archae - 0; Bacteria - 4; Metazoa - 147; Fungi - 168; Plants - 39; Viruses - 1; Other Eukaryotes - 108 (source: NCBI BLink).
Ghir_A07G011260	Module 3	1	-0.969037	1.47709	AT2G27980	Symbols: | Acyl-CoA N-acyltransferase with RING/FYVE/PHD-type zinc finger domain	Acyl-CoA N-acyltransferase with RING/FYVE/PHD-type zinc finger domain
Ghir_A07G015230	Module 3	1	0.579571	0.582071	AT1G01800	Symbols: | NAD(P)-binding Rossmann-fold superfamily protein	NAD(P)-binding Rossmann-fold superfamily protein
Ghir_A07G019440	Module 3	1	-0.364709	2.19251	AT1G06660	Symbols: | unknown protein; BEST Arabidopsis thaliana protein match is: unknown protein (TAIR:AT2G30820.2); Has 166 Blast hits to 144 proteins in 35 species: Archae - 0; Bacteria - 17; Metazoa - 13; Fungi - 20; Plants - 104; Viruses - 0; Other Eukaryotes - 12 (source: NCBI BLink).	Encodes JASON
Ghir_A08G003630	Module 3	1	-0.435123	1.86675	AT1G01950	Symbols: ARK2 | armadillo repeat kinesin 2	Encodes a member of the armadillo/beta-catenin repeat kinesin motor family
Ghir_A08G008530	Module 3	1	-0.246951	2.12646	AT1G16330	Symbols: CYCB3;1 | cyclin b3;1	cyclin b3;1core cell cycle genes
Ghir_A08G011130	Module 3	1	0.57762	0.733083	AT1G64390	Symbols: AtGH9C2, GH9C2 | glycosyl hydrolase 9C2	glycosyl hydrolase 9C2
Ghir_A08G012560	Module 3	1	-1.57427	1.35174	AT4G15802	Symbols: HSBP, AtHSBP | heat shock factor binding protein	heat shock factor binding proteinEncodes a protein with similarity to heat shock factor binding proteins
Ghir_A08G013870	Module 3	1	-0.642448	1.57782	AT3G61310	Symbols: | AT hook motif DNA-binding family protein	AT hook motif DNA-binding family protein
Ghir_A08G014800	Module 3	1	0.754396	1.48679	AT3G07720	Symbols: | Galactose oxidase/kelch repeat superfamily protein	Galactose oxidase/kelch repeat superfamily protein
Ghir_A08G016050	Module 3	1	-0.428356	1.70512	AT4G19020	Symbols: CMT2	Encodes a plant DNA methyltransferase that methylates mainly cytosines in CHH (H = any base but G) contexts
Ghir_A08G018140	Module 3	1	0.557441	1.48322	AT4G22730	Symbols: | Leucine-rich repeat protein kinase family protein
Ghir_A08G019110	Module 3	1	-0.817427	2.00227	AT1G63660	Symbols: | GMP synthase (glutamine-hydrolyzing), putative / glutamine amidotransferase, putative	GMP synthase (glutamine-hydrolyzing), putative / glutamine amidotransferase, putative
Ghir_A08G023250	Module 3	1	0.484084	0.942759	AT3G03050	Symbols: CSLD3, KJK, ATCSLD3 | cellulose synthase-like D3	cellulose synthase-like D3encodes a cellulose synthase like protein
Ghir_A08G024330	Module 3	1	-0.95066	1.16761	AT1G79380	Symbols: | Ca(2)-dependent phospholipid-binding protein (Copine) family	Ca(2)-dependent phospholipid-binding protein (Copine) familyEncodes a ubiquitin ligase that is an essential upstream modulator of JA signaling in response to various stimuli
Ghir_A09G000440	Module 3	1	-2.00638	1.26435	AT5G63950	Symbols: CHR24
Ghir_A09G001350	Module 3	1	0.377537	0.462387	AT3G29060	Symbols: | EXS (ERD1/XPR1/SYG1) family protein	EXS (ERD1/XPR1/SYG1) family protein
Ghir_A09G001650	Module 3	1	-1.72014	1.40551	AT5G48600	Symbols: SMC3 | structural maintenance of chromosome 3	structural maintenance of chromosome 3member of SMC subfamily
Ghir_A09G007460	Module 3	1	-1.25443	1.769	AT3G17360	Symbols: POK1 | phragmoplast orienting kinesin 1	PHRAGMOPLAST ORIENTING KINESIN 1 is one of the two Arabidopsis homologs isolated in yeast two-hybrid screen for interaction partners of maize gene TANGLED1 (TAN1)
Ghir_A09G014930	Module 3	1	-2.37553	0.994862	AT2G36200	Symbols: | P-loop containing nucleoside triphosphate hydrolases superfamily protein	P-loop containing nucleoside triphosphate hydrolases superfamily protein
Ghir_A09G016520	Module 3	1	-0.516562	1.82789	AT3G09430	Symbols: | unknown protein; Has 17 Blast hits to 17 proteins in 7 species: Archae - 0; Bacteria - 0; Metazoa - 0; Fungi - 0; Plants - 17; Viruses - 0; Other Eukaryotes - 0 (source: NCBI BLink).
Ghir_A09G017680	Module 3	1	-0.134347	2.26139	AT3G51670	Symbols: | SEC14 cytosolic factor family protein / phosphoglyceride transfer family protein	SEC14 cytosolic factor family protein / phosphoglyceride transfer family proteinPATLs belong to a family of proteins having a Golgi dynamics (GOLD) domain in tandem with the Sec14p-like domain
Ghir_A09G018680	Module 3	1	0.630499	1.85993	AT4G22860	Symbols: | Cell cycle regulated microtubule associated protein	TPX2-LIKE Group A family with aurora binding andTPX2 domains
Ghir_A09G019610	Module 3	1	-0.640623	2.0409	AT4G10570	Symbols: UBP9 | ubiquitin-specific protease 9	ubiquitin-specific protease 9encodes a ubiquitin-specific protease family member, UBP9
Ghir_A10G000370	Module 3	1	-1.79889	1.49736	AT1G15720	Symbols: TRFL5 | TRF-like 5	TRF-like 5Arabidopsis thaliana myb family transcription factor (At1g15720)
Ghir_A10G002220	Module 3	1	-2.31031	1.04562	AT2G33793	Symbols: | unknown protein; Has 35333 Blast hits to 34131 proteins in 2444 species: Archae - 798; Bacteria - 22429; Metazoa - 974; Fungi - 991; Plants - 531; Viruses - 0; Other Eukaryotes - 9610 (source: NCBI BLink).	Encodes a protein component of the pre-synaptic chromosome axis
Ghir_A10G007600	Module 3	1	-1.41751	1.69211	AT1G15660	Symbols: CENP-C | centromere protein C	centromere protein CEncodes a homologue of the human centromeric protein C (CENP-C)
Ghir_A10G007790	Module 3	1	0.0122541	1.83253	AT3G16060	Symbols: | ATP binding microtubule motor family protein	ATP binding microtubule motor family protein
Ghir_A10G008330	Module 3	1	0.233736	1.72554	AT5G65110	Symbols: ACX2, ATACX2 | acyl-CoA oxidase 2	acyl-CoA oxidase 2Encodes an acyl-CoA oxidase presumably involved in long chain fatty acid biosynthesis
Ghir_A10G015690	Module 3	1	-0.446206	-0.433422	AT2G31090	Symbols: | unknown protein; FUNCTIONS IN: molecular_function unknown; INVOLVED IN: biological_process unknown; LOCATED IN: endomembrane system; EXPRESSED IN: 24 plant structures; EXPRESSED DURING: 13 growth stages; BEST Arabidopsis thaliana protein match is: unknown protein (TAIR:AT2G20562); Has 70 Blast hits to 70 proteins in 13 species: Archae - 0; Bacteria - 0; Metazoa - 0; Fungi - 0; Plants -…	Encodes a signalling peptide influencing lateral organ separation
Ghir_A10G022390	Module 3	1	-0.171001	1.76413	AT3G23890	Symbols: TOPII, ATTOPII | topoisomerase II	topoisomerase IIEncodes a topoisomerase II that is highly expressed in young seedlings
Ghir_A11G008300	Module 3	1	-0.269909	0.551669	AT2G44910	Symbols: ATHB4, ATHB-4, HB4 | homeobox-leucine zipper protein 4	homeobox-leucine zipper protein 4Encodes a homeodomain protein whose expression displays a dependence on phyB for both red and far-red light response
Ghir_A11G008830	Module 3	1	0.0730566	1.93901	AT1G01950	Symbols: ARK2 | armadillo repeat kinesin 2	Encodes a member of the armadillo/beta-catenin repeat kinesin motor family
Ghir_A11G009190	Module 3	1	-0.385534	1.89635	AT2G45720	Symbols: | ARM repeat superfamily protein
Ghir_A11G009260	Module 3	1	-0.465786	2.3485	AT3G61180	Symbols: | RING/U-box superfamily protein	RING/U-box superfamily protein
Ghir_A11G012000	Module 3	1	-0.639618	2.27057	AT2G30620	Symbols: | winged-helix DNA-binding transcription factor family protein	winged-helix DNA-binding transcription factor family protein
Ghir_A11G012190	Module 3	1	-0.598503	1.54825	AT4G02210	Symbols: | unknown protein; BEST Arabidopsis thaliana protein match is: unknown protein (TAIR:AT2G24960.2); Has 791 Blast hits to 465 proteins in 19 species: Archae - 0; Bacteria - 0; Metazoa - 0; Fungi - 17; Plants - 748; Viruses - 0; Other Eukaryotes - 26 (source: NCBI BLink).
Ghir_A11G015200	Module 3	1	-0.543598	2.09064	AT5G48460	Symbols: | Actin binding Calponin homology (CH) domain-containing protein	Actin binding Calponin homology (CH) domain-containing proteinEncodes a member of the fimbrin family
Ghir_A11G027900	Module 3	1	0.303516	0.68916	AT3G60530	Symbols: GATA4 | GATA transcription factor 4	GATA transcription factor 4Encodes a member of the GATA factor family of zinc finger transcription factors
Ghir_A11G033360	Module 3	1	0.0844719	0.398154	AT3G56880	Symbols: | VQ motif-containing protein	VQ motif-containing protein
Ghir_A11G033500	Module 3	1	0.501395	0.608007	AT2G32560	Symbols: | F-box family protein
Ghir_A11G034090	Module 3	1	-1.95814	1.29195	AT2G42260	Symbols: UVI4, PYM | uv-b-insensitive 4	Encodes a novel plant-specific protein of unknown function
Ghir_A12G001160	Module 3	1	-2.37285	0.986035	AT5G08390	Symbols: | Transducin/WD40 repeat-like superfamily protein	Transducin/WD40 repeat-like superfamily proteinOne of four katanin p80 subunits
Ghir_A12G002080	Module 3	1	-0.122093	1.13145	AT1G47230	Symbols: CYCA3;4 | CYCLIN A3;4	CYCLIN A3;4Post-prophase target of anaphase promoting complex/cyclosome E3-ligase controlling formative cell divisions
Ghir_A12G007050	Module 3	1	-0.21335	2.3322	AT4G01580	Symbols: | AP2/B3-like transcriptional factor family protein	AP2/B3-like transcriptional factor family protein
Ghir_A12G009350	Module 3	1	-1.17693	1.55273	AT5G10010	Symbols: | unknown protein; FUNCTIONS IN: molecular_function unknown; INVOLVED IN: biological_process unknown; LOCATED IN: nucleolus; EXPRESSED IN: 25 plant structures; EXPRESSED DURING: 15 growth stages; BEST Arabidopsis thaliana protein match is: unknown protein (TAIR:AT5G64910); Has 33260 Blast hits to 16857 proteins in 1270 species: Archae - 88; Bacteria - 3040; Metazoa - 11915; Fungi - 3137;…
Ghir_A12G009920	Module 3	1	-0.245851	0.481416	AT2G43020	Symbols: ATPAO2, PAO2 | polyamine oxidase 2
Ghir_A12G013700	Module 3	1	0.150813	0.451505	AT5G38700	Symbols: | unknown protein; FUNCTIONS IN: molecular_function unknown; INVOLVED IN: biological_process unknown; LOCATED IN: mitochondrion; EXPRESSED IN: 10 plant structures; EXPRESSED DURING: LP.04 four leaves visible, LP0 ten leaves visible, petal differentiation and expansion stage, LP.08 eight leaves visible, LP2 twelve leaves visible; BEST Arabidopsis thaliana protein match is: unknown protein…
Ghir_A12G015060	Module 3	1	-0.526917	1.70468	AT5G44180	Symbols: | Homeodomain-like transcriptional regulator
Ghir_A12G018630	Module 3	1	0.0756777	1.95961	AT5G62550	Symbols: | unknown protein; FUNCTIONS IN: molecular_function unknown; INVOLVED IN: biological_process unknown; LOCATED IN: plasma membrane; EXPRESSED IN: 17 plant structures; EXPRESSED DURING: 9 growth stages; Has 14949 Blast hits to 9947 proteins in 971 species: Archae - 43; Bacteria - 3248; Metazoa - 4424; Fungi - 1542; Plants - 562; Viruses - 55; Other Eukaryotes - 5075 (source: NCBI BLink).
Ghir_A12G024230	Module 3	1	-0.000667372	1.84301	AT4G00440	Symbols: | Protein of unknown function (DUF3741)
Ghir_A13G000740	Module 3	1	0.492499	0.630999	AT5G04830	Symbols: | Nuclear transport factor 2 (NTF2) family protein	Nuclear transport factor 2 (NTF2) family protein
Ghir_A13G011910	Module 3	1	-0.856773	1.75839	AT1G09450	Symbols: | Protein kinase superfamily protein	Protein kinase superfamily proteinEncodes a protein kinase that phosphorylates histone H3 at Thr3 and Thr11 and plays a role in mitotic cell division
Ghir_A13G013760	Module 3	1	-0.579995	1.70347	AT5G55820	Symbols: | CONTAINS InterPro DOMAIN/s: Inner centromere protein, ARK-binding region (InterPro:IPR005635); Has 1807 Blast hits to 1807 proteins in 277 species: Archae - 0; Bacteria - 0; Metazoa - 736; Fungi - 347; Plants - 385; Viruses - 0; Other Eukaryotes - 339 (source: NCBI BLink).	Encodes a plant ortholog of the inner centromere protein (INCENP), which is implicated in the control of chromosome segregation and cytokinesis in yeast and animals
Ghir_A13G023940	Module 3	1	-1.51482	1.39726	AT2G29210	Symbols: | splicing factor PWI domain-containing protein
Ghir_D01G001790	Module 3	1	-0.817304	1.75733	AT1G51130	Symbols: | Nse4, component of Smc5/6 DNA repair complex	Nse4, component of Smc5/6 DNA repair complex&#948;-kleisin component of the SMC5/6 complex, possibly involved in synaptonemal complex formation
Ghir_D01G005600	Module 3	1	0.968163	1.50985	AT1G53140	Symbols: DRP5A | Dynamin related protein 5A	Dynamin related protein 5AEncodes DRP5A, a dynamin protein involved in cytokinesis in Arabidopsis
Ghir_D01G008560	Module 3	1	-0.510135	1.88465	AT5G55820	Symbols: | CONTAINS InterPro DOMAIN/s: Inner centromere protein, ARK-binding region (InterPro:IPR005635); Has 1807 Blast hits to 1807 proteins in 277 species: Archae - 0; Bacteria - 0; Metazoa - 736; Fungi - 347; Plants - 385; Viruses - 0; Other Eukaryotes - 339 (source: NCBI BLink).	Encodes a plant ortholog of the inner centromere protein (INCENP), which is implicated in the control of chromosome segregation and cytokinesis in yeast and animals
Ghir_D01G012330	Module 3	1	-0.477661	2.07915	AT1G09980	Symbols: | Putative serine esterase family protein
Ghir_D01G018460	Module 3	1	-1.87893	1.34446	AT4G22970	Symbols: RSW4, AESP, ESP | homolog of separase	Encodes a separase (ESP), homologous to human and mouse separase protein
Ghir_D01G021300	Module 3	1	0.15066	1.97024	AT2G36200	Symbols: | P-loop containing nucleoside triphosphate hydrolases superfamily protein	P-loop containing nucleoside triphosphate hydrolases superfamily protein
Ghir_D01G022730	Module 3	1	-0.385493	2.29896	AT3G53540	Symbols: | unknown protein; LOCATED IN: plasma membrane; EXPRESSED IN: 24 plant structures; EXPRESSED DURING: 14 growth stages; CONTAINS InterPro DOMAIN/s: Protein of unknown function DUF3741 (InterPro:IPR022212); BEST Arabidopsis thaliana protein match is: Protein of unknown function (DUF3741) (TAIR:AT4G28760.2); Has 1710 Blast hits to 868 proteins in 206 species: Archae - 2; Bacteria - 409; Met…
Ghir_D02G004480	Module 3	1	-0.482339	1.866	AT4G14310	Symbols: | Transducin/WD40 repeat-like superfamily protein	Transducin/WD40 repeat-like superfamily protein
Ghir_D02G005040	Module 3	1	-1.8991	1.33814	AT5G18700	Symbols: RUK, EMB3013 | Protein kinase family protein with ARM repeat domain	Protein kinase family protein with ARM repeat domainEncodes a microtubule-associated kinase-like protein RUNKEL (RUK)
Ghir_D02G006570	Module 3	1	-0.00215198	0.449952	AT1G48320	Symbols: | Thioesterase superfamily protein	Thioesterase superfamily proteinEncodes one of the two functional DHNA-CoA (1,4-dihydroxy-2-naphthoyl-CoA) thioesterases found in Arabidopsis
Ghir_D02G008930	Module 3	1	-0.626349	1.8145	AT1G59540	Symbols: ZCF125 | P-loop containing nucleoside triphosphate hydrolases superfamily protein	P-loop containing nucleoside triphosphate hydrolases superfamily proteinEncodes a kinesin-like protein
Ghir_D02G009250	Module 3	1	-0.212619	0.661067	AT4G34110	Symbols: PAB2, PABP2, ATPAB2 | poly(A) binding protein 2	poly(A) binding protein 2Putative poly-A binding protein
Ghir_D02G015040	Module 3	1	0.618068	1.55607	AT1G71060	Symbols: | Tetratricopeptide repeat (TPR)-like superfamily protein	Tetratricopeptide repeat (TPR)-like superfamily protein
Ghir_D02G018230	Module 3	1	-1.4709	1.6972	AT5G13960	Symbols: SUVH4, KYP, SDG33 | SU(VAR)3-9 homolog 4	Encodes a histone 3 lysine 9 specific methyltransferase involved in the maintenance of DNA methylation
Ghir_D02G018250	Module 3	1	-0.27135	-0.681263	AT1G30580	Symbols: | GTP binding	GTP binding
Ghir_D02G022330	Module 3	1	-0.379352	1.86828	AT3G19050	Symbols: POK2 | phragmoplast orienting kinesin 2	phragmoplast orienting kinesin 2PHRAGMOPLAST ORIENTING KINESIN 2 is one of the two Arabidopsis homologs isolated in yeast two-hybrid screen for interaction partners of maize gene TANGLED1 (TAN1)
Ghir_D02G024260	Module 3	1	-2.41563	0.852751	AT3G54630	Symbols: | CONTAINS InterPro DOMAIN/s: Kinetochore protein Ndc80 (InterPro:IPR005550); Has 24780 Blast hits to 15608 proteins in 1321 species: Archae - 545; Bacteria - 2969; Metazoa - 12597; Fungi - 2181; Plants - 1581; Viruses - 39; Other Eukaryotes - 4868 (source: NCBI BLink).
Ghir_D03G010370	Module 3	1	-0.931299	1.8779	AT1G18700	Symbols: | DNAJ heat shock N-terminal domain-containing protein
Ghir_D04G000690	Module 3	1	-1.75763	1.37748	AT1G50240	Symbols: FU | Protein kinase family protein with ARM repeat domain	The FUSED (FU) gene belongs to Ser/Thr protein kinase family and has a key role in the hedgehog signaling pathway known to control cell proliferation and patterning in fruit flies and humans
Ghir_D04G001410	Module 3	1	-1.62958	1.54623	AT5G05240	Symbols: | Uncharacterised conserved protein (UCP030365)
Ghir_D04G004500	Module 3	1	0.0570561	1.45374	AT2G38620	Symbols: CDKB1;2 | cyclin-dependent kinase B1;2	Encodes a member of a plant specific family of cyclin dependent kinases
Ghir_D04G013570	Module 3	1	-0.300192	1.19789	AT5G02010	Symbols: ATROPGEF7, ROPGEF7 | RHO guanyl-nucleotide exchange factor 7	RHO guanyl-nucleotide exchange factor 7Encodes a member of KPP-like gene family, homolog of KPP (kinase partner protein) gene in tomato
Ghir_D04G016040	Module 3	1	-0.915003	2.06345	AT5G23210	Symbols: SCPL34 | serine carboxypeptidase-like 34
Ghir_D04G020130	Module 3	1	0.470491	0.548746	AT4G05040	Symbols: | ankyrin repeat family protein
Ghir_D05G004630	Module 3	1	-0.754616	2.09685	AT5G11780	Symbols: | unknown protein; Has 37 Blast hits to 37 proteins in 12 species: Archae - 0; Bacteria - 0; Metazoa - 0; Fungi - 3; Plants - 34; Viruses - 0; Other Eukaryotes - 0 (source: NCBI BLink).
Ghir_D05G010410	Module 3	1	-0.397182	0.34444	AT2G28260	Symbols: ATCNGC15, CNGC15 | cyclic nucleotide-gated channel 15	member of Cyclic nucleotide gated channel family
Ghir_D05G013140	Module 3	1	-0.690884	2.26319	AT1G79830	Symbols: GC5 | golgin candidate 5	This gene is predicted to encode a protein that functions as a Golgi apparatus structural component known as a golgin in mammals and yeast
Ghir_D05G013780	Module 3	1	0.402408	0.625321	AT1G72670	Symbols: iqd8 | IQ-domain 8	IQ-domain 8Member of IQ67 (CaM binding) domain containing family
Ghir_D05G017150	Module 3	1	-1.43006	1.45742	AT4G21270	Symbols: ATK1, KATA, KATAP | kinesin 1	kinesin 1Encodes a kinesin-like motor protein heavy chain
Ghir_D05G017390	Module 3	1	0.349413	0.509418	AT3G21690	Symbols: | MATE efflux family protein	MATE efflux family protein
Ghir_D05G018900	Module 3	1	0.621458	1.60088	AT3G51300	Symbols: ARAC11, ROP1, ROP1AT, ATRAC11, ATROP1 | RHO-related protein from plants 1	RHO-related protein from plants 1Encodes a pollen-specific Rop GTPase, member of the Rho family of small GTP binding proteins that interacts with RIC3 and RIC4 to control tip growth in pollen tubes
Ghir_D05G023590	Module 3	1	-1.01767	1.80468	AT1G77720	Symbols: PPK1 | putative protein kinase 1	putative protein kinase 1Encodes a predicted protein kinase based on sequence similarity
Ghir_D05G023870	Module 3	1	-0.479989	1.45235	AT3G05270	Symbols: | Plant protein of unknown function (DUF869)	Encodes a protein that localizes at motile vesicle-like small compartments in differentiating xylem cells that is associated with microtubule plus-ends
Ghir_D05G024430	Module 3	1	0.188712	-0.22649	AT4G19950	Symbols: | unknown protein; BEST Arabidopsis thaliana protein match is: unknown protein (TAIR:AT5G44860); Has 338 Blast hits to 330 proteins in 72 species: Archae - 2; Bacteria - 94; Metazoa - 7; Fungi - 0; Plants - 232; Viruses - 0; Other Eukaryotes - 3 (source: NCBI BLink).
Ghir_D05G024810	Module 3	1	-0.604153	2.14333	NoHits
Ghir_D05G024820	Module 3	1	-0.729538	1.93141	AT1G76740	Symbols: | unknown protein; BEST Arabidopsis thaliana protein match is: unknown protein (TAIR:AT1G76840); Has 3683 Blast hits to 2942 proteins in 407 species: Archae - 9; Bacteria - 440; Metazoa - 1472; Fungi - 269; Plants - 192; Viruses - 8; Other Eukaryotes - 1293 (source: NCBI BLink).
Ghir_D05G029920	Module 3	1	-0.041107	2.18425	AT5G04320	Symbols: | Shugoshin C terminus	Encodes a protein that protects meiotic centromere cohesion
Ghir_D06G000160	Module 3	1	-1.3636	1.69865	NoHits
Ghir_D06G003930	Module 3	1	-0.717728	2.3781	NoHits
Ghir_D06G004980	Module 3	1	-0.727376	2.01943	AT5G11300	Symbols: CYC3B, CYC2BAT, CYCA2;2 | mitotic-like cyclin 3B from Arabidopsis	mitotic-like cyclin, core cell cycle gene that is expressed only in roots (RT_PCR), portions with mitotic activity only (whole mount in situ)
Ghir_D06G005640	Module 3	1	0.171713	-0.0971051	AT4G32150	Symbols: VAMP711, ATVAMP711 | vesicle-associated membrane protein 711	vesicle-associated membrane protein 711AtVAMP711 is a member of Synaptobrevin-like AtVAMP7C, v-SNARE (soluble N-ethyl-maleimide sensitive factor attachment protein receptors) protein family
Ghir_D06G008790	Module 3	1	-1.20999	1.8668	AT2G45700	Symbols: | sterile alpha motif (SAM) domain-containing protein
Ghir_D06G016730	Module 3	1	0.127663	1.88864	AT4G21820	Symbols: | binding;calmodulin binding
Ghir_D06G019080	Module 3	1	0.193603	-0.228204	AT2G35800	Symbols: | mitochondrial substrate carrier family protein	mitochondrial substrate carrier family proteinEncodes a predicted calcium-dependent S-adenosyl methionine carrier
Ghir_D06G022520	Module 3	1	-0.0402541	1.10235	AT1G29120	Symbols: | Hydrolase-like protein family
Ghir_D07G002190	Module 3	1	-0.356505	0.334099	AT5G12020	Symbols: HSP17.6II | 17.6 kDa class II heat shock protein	17
Ghir_D07G002290	Module 3	1	-0.410444	1.95742	AT2G26180	Symbols: IQD6 | IQ-domain 6	IQ-domain 6Transient Expression of Pro35S:YFP-IQD5 in leaves of N
Ghir_D07G003290	Module 3	1	-0.791662	1.55223	AT4G32330	Symbols: | TPX2 (targeting protein for Xklp2) protein family	WDL5 is an target of EIN3 that co-localizes with cortical microtubles
Ghir_D07G007620	Module 3	1	-0.231389	1.62062	AT5G61210	Symbols: SNAP33, ATSNAP33, SNP33, ATSNAP33B | soluble N-ethylmaleimide-sensitive factor adaptor protein 33	membrane localized t-SNARE SNAP25 homologue, probably involved in cytokinesis and cell plate formationThe mRNA is cell-to-cell mobile
Ghir_D07G011300	Module 3	1	-0.78319	1.6879	AT2G27970	Symbols: CKS2 | CDK-subunit 2	CDK-subunit 2
Ghir_D07G012480	Module 3	1	-1.82174	1.44997	AT5G60150	Symbols: | unknown protein; Has 1807 Blast hits to 1807 proteins in 277 species: Archae - 0; Bacteria - 0; Metazoa - 736; Fungi - 347; Plants - 385; Viruses - 0; Other Eukaryotes - 339 (source: NCBI BLink).
Ghir_D07G014230	Module 3	1	-2.17722	1.18384	AT2G46980	Symbols: | unknown protein; Has 3995 Blast hits to 3325 proteins in 374 species: Archae - 19; Bacteria - 205; Metazoa - 2201; Fungi - 364; Plants - 149; Viruses - 22; Other Eukaryotes - 1035 (source: NCBI BLink).	Encodes ASY3, a coiled-coil domain protein that is required for normal meiosis
Ghir_D07G015150	Module 3	1	-0.211654	2.31451	AT2G46170	Symbols: | Reticulon family protein	Reticulon family protein
Ghir_D07G019790	Module 3	1	-0.456665	2.03465	AT1G06660	Symbols: | unknown protein; BEST Arabidopsis thaliana protein match is: unknown protein (TAIR:AT2G30820.2); Has 166 Blast hits to 144 proteins in 35 species: Archae - 0; Bacteria - 17; Metazoa - 13; Fungi - 20; Plants - 104; Viruses - 0; Other Eukaryotes - 12 (source: NCBI BLink).	Encodes JASON
Ghir_D07G023150	Module 3	1	-0.114825	1.75898	AT1G50010	Symbols: TUA2 | tubulin alpha-2 chain	tubulin alpha-2 chainEncodes alpha-2,4 tubulin
Ghir_D08G002380	Module 3	1	-0.348806	0.656971	AT4G29900	Symbols: ACA10, CIF1, ATACA10 | autoinhibited Ca(2+)-ATPase 10	one of the type IIB calcium pump isoforms
Ghir_D08G005020	Module 3	1	-1.01721	1.39162	AT2G47990	Symbols: SWA1, EDA13, EDA19 | transducin family protein / WD-40 repeat family protein	transducin family protein / WD-40 repeat family proteinEncodes a transducin family nucleolar protein with six WD40 repeats that is most likely involved in 18S rRNA biogenesis
Ghir_D08G007180	Module 3	1	-2.11515	1.14131	AT5G36740	Symbols: | Acyl-CoA N-acyltransferase with RING/FYVE/PHD-type zinc finger protein
Ghir_D08G008640	Module 3	1	-0.0503047	1.79706	AT1G16330	Symbols: CYCB3;1 | cyclin b3;1	cyclin b3;1core cell cycle genes
Ghir_D08G010670	Module 3	1	0.660673	1.28538	AT4G27700	Symbols: | Rhodanese/Cell cycle control phosphatase superfamily protein	Rhodanese/Cell cycle control phosphatase superfamily protein
Ghir_D08G011130	Module 3	1	-0.620399	0.0172585	AT5G52920	Symbols: PKP1, PKP-BETA1, PKP2 | plastidic pyruvate kinase beta subunit 1	plastidic pyruvate kinase beta subunit 1encodes a dominant chloroplast pyruvate kinase beta subunit
Ghir_D08G014770	Module 3	1	-0.426007	1.89801	AT3G61310	Symbols: | AT hook motif DNA-binding family protein	AT hook motif DNA-binding family protein
Ghir_D08G016870	Module 3	1	-0.718605	1.86807	AT4G19020	Symbols: CMT2	Encodes a plant DNA methyltransferase that methylates mainly cytosines in CHH (H = any base but G) contexts
Ghir_D08G020250	Module 3	1	0.265859	1.86991	AT2G48030	Symbols: | DNAse I-like superfamily protein
Ghir_D09G000150	Module 3	1	-0.47043	1.47553	AT1G06320	Symbols: | unknown protein; Has 24 Blast hits to 24 proteins in 10 species: Archae - 0; Bacteria - 2; Metazoa - 0; Fungi - 0; Plants - 20; Viruses - 0; Other Eukaryotes - 2 (source: NCBI BLink).
Ghir_D09G000410	Module 3	1	-1.79919	1.40172	AT5G63950	Symbols: CHR24
Ghir_D09G001530	Module 3	1	-2.25876	1.09045	AT5G48600	Symbols: SMC3 | structural maintenance of chromosome 3	structural maintenance of chromosome 3member of SMC subfamily
Ghir_D09G007200	Module 3	1	-1.02578	1.83449	AT3G17360	Symbols: POK1 | phragmoplast orienting kinesin 1	PHRAGMOPLAST ORIENTING KINESIN 1 is one of the two Arabidopsis homologs isolated in yeast two-hybrid screen for interaction partners of maize gene TANGLED1 (TAN1)
Ghir_D09G007310	Module 3	1	-0.910852	1.72634	AT5G47690	Symbols: | binding	One of 5 PO76/PDS5 cohesion cofactor orthologs of Arabidopsis
Ghir_D09G009190	Module 3	1	-0.293313	0.641224	AT2G27880	Symbols: AGO5 | Argonaute family protein	Argonaute family proteinAGO5
Ghir_D09G012130	Module 3	1	-0.334751	1.92925	AT1G34260	Symbols: FAB1D | FORMS APLOID AND BINUCLEATE CELLS 1A	Encodes a protein that is predicted to act as a phosphatidylinositol-3P 5-kinase, but, because it lacks a FYVE domain, it is unlikely to be efficiently targeted to membranes containing the porposed phosphatidylinositol-3P substrate
Ghir_D09G014160	Module 3	1	-2.01208	1.27477	AT2G36200	Symbols: | P-loop containing nucleoside triphosphate hydrolases superfamily protein	P-loop containing nucleoside triphosphate hydrolases superfamily protein
Ghir_D09G016260	Module 3	1	-0.246001	1.93961	AT3G53540	Symbols: | unknown protein; LOCATED IN: plasma membrane; EXPRESSED IN: 24 plant structures; EXPRESSED DURING: 14 growth stages; CONTAINS InterPro DOMAIN/s: Protein of unknown function DUF3741 (InterPro:IPR022212); BEST Arabidopsis thaliana protein match is: Protein of unknown function (DUF3741) (TAIR:AT4G28760.2); Has 1710 Blast hits to 868 proteins in 206 species: Archae - 2; Bacteria - 409; Met…
Ghir_D09G016650	Module 3	1	-1.3485	1.72392	AT3G09080	Symbols: | Transducin/WD40 repeat-like superfamily protein
Ghir_D09G021420	Module 3	1	-0.462914	2.35135	AT5G38460	Symbols: | ALG6, ALG8 glycosyltransferase family	ALG6, ALG8 glycosyltransferase family
Ghir_D09G025500	Module 3	1	-1.39009	1.71819	AT4G25120	Symbols: SRS2, ATSRS2 | P-loop containing nucleoside triphosphate hydrolases superfamily protein	P-loop containing nucleoside triphosphate hydrolases superfamily proteinEncodes a homolog of the yeast SRS2 (Suppressor of RAD Six-screen mutant 2) helicase
Ghir_D10G000370	Module 3	1	-0.659875	1.42935	AT1G59610	Symbols: ADL3, CF1, DRP2B, DL3 | dynamin-like 3	dynamin-like 3A high molecular weight GTPase whose GTP-binding domain shows a low homology to those of other plant dynamin-like proteins
Ghir_D10G001320	Module 3	1	-0.298241	2.18472	AT4G05520	Symbols: ATEHD2, EHD2 | EPS15 homology domain 2	EPS15 homology domain 2Encodes AtEHD2, one of the Arabidopsis Eps15 homology domain proteins involved in endocytosis (AtEHD1, At3g20290)
Ghir_D10G001710	Module 3	1	-1.80257	1.46653	AT4G21820	Symbols: | binding;calmodulin binding
Ghir_D10G005770	Module 3	1	-0.70794	1.71789	AT3G14172	Symbols: | FUNCTIONS IN: molecular_function unknown; INVOLVED IN: biological_process unknown; LOCATED IN: cellular_component unknown; BEST Arabidopsis thaliana protein match is: COP1-interacting protein-related (TAIR:AT1G72410); Has 30201 Blast hits to 17322 proteins in 780 species: Archae - 12; Bacteria - 1396; Metazoa - 17338; Fungi - 3422; Plants - 5037; Viruses - 0; Other Eukaryotes - 2996 (s…
Ghir_D10G007680	Module 3	1	-1.05401	1.39738	AT1G80370	Symbols: CYCA2;4 | Cyclin A2;4	Cyclin A2;4Encodes a A2-type cyclin
Ghir_D10G010320	Module 3	1	0.398971	0.477084	AT4G36920	Symbols: AP2, FLO2, FL1 | Integrase-type DNA-binding superfamily protein	Integrase-type DNA-binding superfamily proteinEncodes a floral homeotic gene, a member of the AP2/EREBP (ethylene responsive element binding protein) class of transcription factors and is involved in the specification of floral organ identity, establishment of floral meristem identity, suppression of floral meristem indeterminancy, and development of the ovule and seed coat
Ghir_D10G011470	Module 3	1	-1.12008	1.74231	AT5G58610	Symbols: | PHD finger transcription factor, putative
Ghir_D10G015890	Module 3	1	-2.30777	1.03991	AT1G51500	Symbols: CER5, D3, ABCG12, WBC12, ATWBC12 | ABC-2 type transporter family protein	ABC-2 type transporter family proteinEncodes an ABC transporter involved in cuticular wax biosynthesis
Ghir_D10G024560	Module 3	1	-0.255135	1.85422	AT3G23890	Symbols: TOPII, ATTOPII | topoisomerase II	topoisomerase IIEncodes a topoisomerase II that is highly expressed in young seedlings
Ghir_D10G026500	Module 3	1	-0.582646	1.35318	AT2G40120	Symbols: | Protein kinase superfamily protein	Protein kinase superfamily protein
Ghir_D11G002300	Module 3	1	-1.30949	1.965	AT5G41370	Symbols: XPB1, ATXPB1 | homolog of xeroderma pigmentosum complementation group B 1	homolog of xeroderma pigmentosum complementation group B 1Encodes XPB1, a DNA repair protein and transcription factor
Ghir_D11G005530	Module 3	1	0.247797	1.40665	AT3G53440	Symbols: | Homeodomain-like superfamily protein	Homeodomain-like superfamily protein
Ghir_D11G006350	Module 3	1	-2.24797	1.1407	AT5G63920	Symbols: TOP3A, AtTOP3alpha | topoisomerase 3alpha	topoisomerase 3alphaEncodes topoisomerase 3alpha
Ghir_D11G009750	Module 3	1	-1.41044	1.56736	AT3G09740	Symbols: SYP71, ATSYP71 | syntaxin of plants 71	syntaxin of plants 71syntaxin of plants 71 (SYP71)
Ghir_D11G011950	Module 3	1	-0.75626	2.18496	AT2G30620	Symbols: | winged-helix DNA-binding transcription factor family protein	winged-helix DNA-binding transcription factor family protein
Ghir_D11G012720	Module 3	1	0.151309	0.452399	AT2G48060	Symbols: | unknown protein; FUNCTIONS IN: molecular_function unknown; INVOLVED IN: biological_process unknown; LOCATED IN: endomembrane system; EXPRESSED IN: shoot, sperm cell; CONTAINS InterPro DOMAIN/s: Protein of unknown function DUF3595 (InterPro:IPR021999); Has 533 Blast hits to 341 proteins in 95 species: Archae - 2; Bacteria - 15; Metazoa - 318; Fungi - 0; Plants - 93; Viruses - 0; Other E…	Similar to mechanically sensitive ion channel identified in mouse
Ghir_D11G021440	Module 3	1	-2.04506	1.24398	AT1G64960	Symbols: | ARM repeat superfamily protein
Ghir_D11G024470	Module 3	1	0.316316	1.69363	AT1G09815	Symbols: POLD4 | polymerase delta 4	polymerase delta 4
Ghir_D11G028070	Module 3	1	-1.29791	1.42991	AT4G32890	Symbols: GATA9 | GATA transcription factor 9	GATA transcription factor 9Encodes a member of the GATA factor family of zinc finger transcription factors
Ghir_D11G028540	Module 3	1	-0.548884	2.32699	AT1G54730	Symbols: | Major facilitator superfamily protein
Ghir_D11G032710	Module 3	1	-0.0458093	1.27198	AT3G05350	Symbols: | Metallopeptidase M24 family protein	Metallopeptidase M24 family protein
Ghir_D11G034710	Module 3	1	-0.42353	2.0378	AT2G42260	Symbols: UVI4, PYM | uv-b-insensitive 4	Encodes a novel plant-specific protein of unknown function
Ghir_D12G000270	Module 3	1	-0.926475	2.1293	AT3G63280	Symbols: ATNEK4, NEK4 | NIMA-related kinase 4	Encodes AtNek4, a member of the NIMA-related serine/threonine kinases (Neks) that have been linked to cell-cycle regulation in fungi and mammals
Ghir_D12G002630	Module 3	1	0.626914	1.51348	AT2G15890	Symbols: MEE14 | maternal effect embryo arrest 14	maternal effect embryo arrest 14Encodes CBP1, a regulator of transcription initiation in central cell-mediated pollen tube guidance
Ghir_D12G005310	Module 3	1	-1.36872	1.53208	AT3G54230	Symbols: SUA | suppressor of abi3-5	Encodes a splicing factor SUA (suppressor of abi3-5), homologous to the human protein RBM5
Ghir_D12G006710	Module 3	1	-1.57542	1.48224	AT5G66750	Symbols: DDM1, CHR01, CHR1, CHA1, SOM4, SOM1, ATDDM1	chromatin remodeling 1Protein is similar to SWI2/SNF2 chromatin remodeling proteins
Ghir_D12G013150	Module 3	1	-1.6726	1.62503	AT4G01730	Symbols: | DHHC-type zinc finger family protein	DHHC-type zinc finger family protein
Ghir_D12G018390	Module 3	1	0.193385	-0.21351	AT1G75290	Symbols: | NAD(P)-binding Rossmann-fold superfamily protein	encodes a protein whose sequence is similar to an isoflavone reductase
Ghir_D12G021910	Module 3	1	-0.179643	1.57705	AT1G32230	Symbols: RCD1, CEO, CEO1, ATP8, AtRCD1 | WWE protein-protein interaction domain protein family	Encodes a protein belonging to the (ADP-ribosyl)transferase domain-containing subfamily of WWE protein-protein interaction domain protein family
Ghir_D12G022430	Module 3	1	0.306093	1.97773	AT3G60190	Symbols: ADL4, ADLP2, EDR3, DRP1E, ADL1E, DL1E | DYNAMIN-like 1E	DYNAMIN-like 1EAt3g60190 encodes Arabidopsis dynamin-related protein 1E, DRP1E, also known as EDR3, ADL4 and ADL1E, which is 624 amino acid residues long, has a predicted mass of 69
Ghir_D12G028250	Module 3	1	-0.83477	1.84259	AT1G57820	Symbols: VIM1, ORTH2 | Zinc finger (C3HC4-type RING finger) family protein	Encodes a 645-amino acid methylcytosine-binding protein with a PHD domain, two RING finger domains, and an SRA domain that is involved in centromere heterochromatinization
Ghir_D12G028940	Module 3	1	0.701072	1.19219	NoHits
Ghir_D12G028970	Module 3	1	-2.10584	1.21773	AT5G66540	Symbols: | FUNCTIONS IN: molecular_function unknown; INVOLVED IN: rRNA processing; LOCATED IN: cytosol, nucleolus, nucleus; EXPRESSED IN: 22 plant structures; EXPRESSED DURING: 12 growth stages; CONTAINS InterPro DOMAIN/s: U3 small nucleolar ribonucleoprotein complex, subunit Mpp10p (InterPro:IPR012173), Mpp10 protein (InterPro:IPR007151); Has 30201 Blast hits to 17322 proteins in 780 species: Ar…
Ghir_D13G000270	Module 3	1	0.102659	1.71828	AT5G60230	Symbols: SEN2, ATSEN2 | splicing endonuclease 2	splicing endonuclease 2putative subunit of tRNA splicing endonuclease
Ghir_D13G000920	Module 3	1	-2.36308	1.03941	AT5G05180	Symbols: | unknown protein; BEST Arabidopsis thaliana protein match is: unknown protein (TAIR:AT3G10880); Has 1807 Blast hits to 1807 proteins in 277 species: Archae - 0; Bacteria - 0; Metazoa - 736; Fungi - 347; Plants - 385; Viruses - 0; Other Eukaryotes - 339 (source: NCBI BLink).
Ghir_D13G006160	Module 3	1	-2.07298	1.27516	AT1G50360	Symbols: VIIIA, ATVIIIA | P-loop containing nucleoside triphosphate hydrolases superfamily protein	P-loop containing nucleoside triphosphate hydrolases superfamily proteinmember of Myosin-like proteins
Ghir_D13G006790	Module 3	1	-1.48416	1.66258	AT1G30580	Symbols: | GTP binding	GTP binding
Ghir_D13G008700	Module 3	1	-0.153177	1.67675	AT1G26355	Symbols: SP1L1 | SPIRAL1-like1	SPIRAL1-like1SPIRAL1-LIKE1 belongs to a six-member gene family in Arabidopsis; all members share a high sequence similarity in amino- and carboxy-terminal regions
Ghir_D13G019820	Module 3	1	-0.11244	1.59548	AT3G49600	Symbols: UBP26, SUP32, ATUBP26 | ubiquitin-specific protease 26	Encodes a ubiquitin-specific protease which catalyzes deubiquitination of histone H2B and is required for heterochromatin silencing
Ghir_D13G025040	Module 3	1	0.802485	1.28227	AT2G26970	Symbols: | Polynucleotidyl transferase, ribonuclease H-like superfamily protein	Polynucleotidyl transferase, ribonuclease H-like superfamily protein
Ghir_A05G043450	Module 3	1	-0.787086	1.79291	AT1G76740	Symbols: | unknown protein; BEST Arabidopsis thaliana protein match is: unknown protein (TAIR:AT1G76840); Has 3683 Blast hits to 2942 proteins in 407 species: Archae - 9; Bacteria - 440; Metazoa - 1472; Fungi - 269; Plants - 192; Viruses - 8; Other Eukaryotes - 1293 (source: NCBI BLink).
Ghir_A01G003190	Module 4	1	2.73254	1.83565	AT1G72250	Symbols: | Di-glucose binding protein with Kinesin motor domain	Malectin domain kinesin
Ghir_A01G017130	Module 4	1	1.61031	2.08407	AT1G10780	Symbols: | F-box/RNI-like superfamily protein
Ghir_A01G018640	Module 4	1	1.66676	2.09074	AT3G10310	Symbols: | P-loop nucleoside triphosphate hydrolases superfamily protein with CH (Calponin Homology) domain
Ghir_A01G019630	Module 4	1	2.10725	2.55532	AT5G04820	Symbols: ATOFP13, OFP13 | ovate family protein 13	ovate family protein 13
Ghir_A01G021160	Module 4	1	0.350289	2.38693	AT3G53540	Symbols: | unknown protein; LOCATED IN: plasma membrane; EXPRESSED IN: 24 plant structures; EXPRESSED DURING: 14 growth stages; CONTAINS InterPro DOMAIN/s: Protein of unknown function DUF3741 (InterPro:IPR022212); BEST Arabidopsis thaliana protein match is: Protein of unknown function (DUF3741) (TAIR:AT4G28760.2); Has 1710 Blast hits to 868 proteins in 206 species: Archae - 2; Bacteria - 409; Met…
Ghir_A01G021710	Module 4	1	0.396543	2.32198	AT5G02010	Symbols: ATROPGEF7, ROPGEF7 | RHO guanyl-nucleotide exchange factor 7	RHO guanyl-nucleotide exchange factor 7Encodes a member of KPP-like gene family, homolog of KPP (kinase partner protein) gene in tomato
Ghir_A02G001640	Module 4	1	2.02911	1.83933	AT3G59340	Symbols: | Eukaryotic protein of unknown function (DUF914)
Ghir_A02G005120	Module 4	1	3.22069	2.64067	AT5G49170	Symbols: | unknown protein; BEST Arabidopsis thaliana protein match is: unknown protein (TAIR:AT3G06840); Has 1807 Blast hits to 1807 proteins in 277 species: Archae - 0; Bacteria - 0; Metazoa - 736; Fungi - 347; Plants - 385; Viruses - 0; Other Eukaryotes - 339 (source: NCBI BLink).
Ghir_A02G011330	Module 4	1	1.24363	1.53244	AT5G41560	Symbols: | FUNCTIONS IN: molecular_function unknown; INVOLVED IN: biological_process unknown; LOCATED IN: chloroplast; EXPRESSED IN: 24 plant structures; EXPRESSED DURING: 15 growth stages; CONTAINS InterPro DOMAIN/s: Ubiquitin ligase, Det1/DDB1-complexing (InterPro:IPR018276); Has 1807 Blast hits to 1807 proteins in 277 species: Archae - 0; Bacteria - 0; Metazoa - 736; Fungi - 347; Plants - 385;…	Encodes a substrate receptor for CRL4-CDD complexes that provides substrate specificity for CRL4 by interacting with ubiquitination targets
Ghir_A02G011860	Module 4	1	1.23109	2.30001	AT1G44110	Symbols: CYCA1;1 | Cyclin A1;1	Cyclin A1;1
Ghir_A02G013490	Module 4	1	0.40736	2.39757	AT3G16060	Symbols: | ATP binding microtubule motor family protein	ATP binding microtubule motor family protein
Ghir_A02G016660	Module 4	1	2.10548	2.63106	AT3G49870	Symbols: ATARLA1C, ARLA1C | ADP-ribosylation factor-like A1C	A member of ARF-like GTPase family
Ghir_A03G001170	Module 4	1	2.52475	1.17689	AT5G47230	Symbols: ERF5, ATERF-5, ATERF5 | ethylene responsive element binding factor 5	ethylene responsive element binding factor 5encodes a member of the ERF (ethylene response factor) subfamily B-3 of ERF/AP2 transcription factor family (ATERF-5)
Ghir_A03G001630	Module 4	1	0.811005	2.0354	AT3G14470	Symbols: | NB-ARC domain-containing disease resistance protein
Ghir_A03G004390	Module 4	1	1.00595	1.87646	AT3G45850	Symbols: | P-loop containing nucleoside triphosphate hydrolases superfamily protein	P-loop containing nucleoside triphosphate hydrolases superfamily protein
Ghir_A03G005650	Module 4	1	1.74734	2.37389	AT5G23860	Symbols: TUB8 | tubulin beta 8	tubulin beta 8beta-tubulin, preferentially expressed in endodermal and phloem cells of primary roots and in the vascular tissues of leaves, stems, and flowers
Ghir_A03G008110	Module 4	1	2.36476	1.73723	AT5G07810	Symbols: | SNF2 domain-containing protein / helicase domain-containing protein / HNH endonuclease domain-containing protein	SNF2 domain-containing protein / helicase domain-containing protein / HNH endonuclease domain-containing protein
Ghir_A03G008280	Module 4	1	2.13959	2.49519	AT5G08060	Symbols: | unknown protein; FUNCTIONS IN: molecular_function unknown; INVOLVED IN: biological_process unknown; LOCATED IN: mitochondrion; EXPRESSED IN: 24 plant structures; EXPRESSED DURING: 16 growth stages; Has 42 Blast hits to 42 proteins in 17 species: Archae - 0; Bacteria - 0; Metazoa - 0; Fungi - 0; Plants - 41; Viruses - 0; Other Eukaryotes - 1 (source: NCBI BLink).
Ghir_A03G010430	Module 4	1	0.229421	2.4134	AT1G48540	Symbols: | Outer arm dynein light chain 1 protein
Ghir_A03G013900	Module 4	1	1.99521	2.31226	AT1G71090	Symbols: | Auxin efflux carrier family protein	Auxin efflux carrier family protein
Ghir_A03G015510	Module 4	1	1.73111	2.62798	NoHits
Ghir_A04G000480	Module 4	1	2.73858	1.55505	AT3G44730	Symbols: ATKP1, KP1 | kinesin-like protein 1
Ghir_A04G000490	Module 4	1	2.98164	2.55261	AT4G12690	Symbols: | Plant protein of unknown function (DUF868)	Plant protein of unknown function (DUF868)
Ghir_A04G003320	Module 4	1	1.23996	2.47701	AT1G53140	Symbols: DRP5A | Dynamin related protein 5A	Dynamin related protein 5AEncodes DRP5A, a dynamin protein involved in cytokinesis in Arabidopsis
Ghir_A04G007390	Module 4	1	0.536086	2.15917	AT3G52970	Symbols: CYP76G1 | cytochrome P450, family 76, subfamily G, polypeptide 1	cytochrome P450, family 76, subfamily G, polypeptide 1member of CYP76G
Ghir_A04G008360	Module 4	1	2.45186	1.39069	AT3G53380	Symbols: | Concanavalin A-like lectin protein kinase family protein	Concanavalin A-like lectin protein kinase family protein
Ghir_A05G002200	Module 4	1	2.23001	1.411	AT4G13370	Symbols: | Plant protein of unknown function (DUF936)	Plant protein of unknown function (DUF936)Member of a novel, plant specific family of microtubule associated proteins
Ghir_A05G003850	Module 4	1	2.60424	2.79846	AT3G14310	Symbols: ATPME3, PME3 | pectin methylesterase 3	pectin methylesterase 3encodes a pectin methylesterase, targeted by a cellulose binding protein (CBP) from the parasitic nematode Heterodera schachtii during parasitism
Ghir_A05G005040	Module 4	1	2.04797	2.42404	AT4G32730	Symbols: PC-MYB1, MYB3R-1, ATMYB3R-1, ATMYB3R1 | Homeodomain-like protein	Encodes a putative c-myb-like transcription factor with three MYB repeats
Ghir_A05G008010	Module 4	1	1.89078	2.34756	AT3G44050	Symbols: | P-loop containing nucleoside triphosphate hydrolases superfamily protein	P-loop containing nucleoside triphosphate hydrolases superfamily proteinKinesin involved in spindle assembly
Ghir_A05G009320	Module 4	1	2.56279	2.77361	AT5G23860	Symbols: TUB8 | tubulin beta 8	tubulin beta 8beta-tubulin, preferentially expressed in endodermal and phloem cells of primary roots and in the vascular tissues of leaves, stems, and flowers
Ghir_A05G010160	Module 4	1	3.02386	2.00189	AT3G45850	Symbols: | P-loop containing nucleoside triphosphate hydrolases superfamily protein	P-loop containing nucleoside triphosphate hydrolases superfamily protein
Ghir_A05G010970	Module 4	1	2.59254	1.86382	AT5G04320	Symbols: | Shugoshin C terminus	Encodes a protein that protects meiotic centromere cohesion
Ghir_A05G012060	Module 4	1	2.44164	1.15536	AT1G16070	Symbols: AtTLP8, TLP8 | tubby like protein 8	Member of TLP family
Ghir_A05G014040	Module 4	1	2.03992	1.86913	AT1G72670	Symbols: iqd8 | IQ-domain 8	IQ-domain 8Member of IQ67 (CaM binding) domain containing family
Ghir_A05G018370	Module 4	1	2.55547	1.77463	AT5G42330	Symbols: | unknown protein; Has 35333 Blast hits to 34131 proteins in 2444 species: Archae - 798; Bacteria - 22429; Metazoa - 974; Fungi - 991; Plants - 531; Viruses - 0; Other Eukaryotes - 9610 (source: NCBI BLink).
Ghir_A05G022300	Module 4	1	1.14845	2.11161	AT2G22610	Symbols: | Di-glucose binding protein with Kinesin motor domain	Malectin domain kinesin
Ghir_A05G022380	Module 4	1	0.540389	2.19878	AT5G60930	Symbols: | P-loop containing nucleoside triphosphate hydrolases superfamily protein
Ghir_A05G024240	Module 4	1	2.97538	2.5889	AT1G44110	Symbols: CYCA1;1 | Cyclin A1;1	Cyclin A1;1
Ghir_A05G027850	Module 4	1	1.84396	1.76831	AT4G09160	Symbols: | SEC14 cytosolic factor family protein / phosphoglyceride transfer family protein	PATLs belong to a family of proteins having a Golgi dynamics (GOLD) domain in tandem with the Sec14p-like domain
Ghir_A05G028870	Module 4	1	2.63796	2.46946	AT2G33560	Symbols: BUBR1 | BUB1-related (BUB1: budding uninhibited by benzymidazol 1)	BUB1-related (BUB1: budding uninhibited by benzymidazol 1)Encodes BUBR1
Ghir_A05G032030	Module 4	1	2.38558	2.8541	AT5G13090	Symbols: | unknown protein; BEST Arabidopsis thaliana protein match is: unknown protein (TAIR:AT1G24270); Has 30201 Blast hits to 17322 proteins in 780 species: Archae - 12; Bacteria - 1396; Metazoa - 17338; Fungi - 3422; Plants - 5037; Viruses - 0; Other Eukaryotes - 2996 (source: NCBI BLink).
Ghir_A05G032970	Module 4	1	1.80312	1.75809	AT3G23670	Symbols: PAKRP1L, KINESIN-12B | phragmoplast-associated kinesin-related protein, putative	phragmoplast-associated kinesin-related protein, putativeMicrotubule motor kinesin PAKRP1L/Kinesin-12B
Ghir_A05G035300	Module 4	1	2.91055	2.65631	AT3G04120	Symbols: GAPC, GAPC-1, GAPC1 | glyceraldehyde-3-phosphate dehydrogenase C subunit 1	glyceraldehyde-3-phosphate dehydrogenase C subunit 1encodes cytosolic GADPH (C subunit) involved in the glycolytic pathway but also interacts with H2O2 potentially placing it in a signalling cascade induced by ROS
Ghir_A05G042000	Module 4	1	2.28858	1.72022	AT1G72670	Symbols: iqd8 | IQ-domain 8	IQ-domain 8Member of IQ67 (CaM binding) domain containing family
Ghir_A06G002440	Module 4	1	1.16263	2.1813	AT1G59540	Symbols: ZCF125 | P-loop containing nucleoside triphosphate hydrolases superfamily protein	P-loop containing nucleoside triphosphate hydrolases superfamily proteinEncodes a kinesin-like protein
Ghir_A06G008030	Module 4	1	2.62769	1.5555	AT3G42725	Symbols: | Putative membrane lipoprotein	Putative membrane lipoprotein
Ghir_A06G008130	Module 4	1	0.253099	2.40245	AT2G05910	Symbols: | Protein of unknown function (DUF567)	Protein of unknown function (DUF567)
Ghir_A06G011380	Module 4	1	1.10964	2.16793	AT4G18570	Symbols: | Tetratricopeptide repeat (TPR)-like superfamily protein	Microtubule associated protein involved in cortical microtubule organization
Ghir_A06G014400	Module 4	1	2.76994	1.84845	AT4G18570	Symbols: | Tetratricopeptide repeat (TPR)-like superfamily protein	Microtubule associated protein involved in cortical microtubule organization
Ghir_A06G015950	Module 4	1	1.41253	1.86338	AT4G21820	Symbols: | binding;calmodulin binding
Ghir_A06G018460	Module 4	1	2.58403	1.88849	AT3G10440	Symbols: | Shugoshin C terminus	Encodes a protein that protects meiotic centromere cohesion
Ghir_A06G019550	Module 4	1	0.394332	2.14971	AT1G17820	Symbols: | Putative integral membrane protein conserved region (DUF2404)	Putative integral membrane protein conserved region (DUF2404)
Ghir_A06G020350	Module 4	1	2.21239	1.76078	AT4G12540	Symbols: | unknown protein; Has 29 Blast hits to 26 proteins in 11 species: Archae - 2; Bacteria - 0; Metazoa - 0; Fungi - 0; Plants - 27; Viruses - 0; Other Eukaryotes - 0 (source: NCBI BLink).
Ghir_A07G000340	Module 4	1	1.32616	2.30687	AT4G13370	Symbols: | Plant protein of unknown function (DUF936)	Plant protein of unknown function (DUF936)Member of a novel, plant specific family of microtubule associated proteins
Ghir_A07G002790	Module 4	1	2.88335	2.19151	AT4G32730	Symbols: PC-MYB1, MYB3R-1, ATMYB3R-1, ATMYB3R1 | Homeodomain-like protein	Encodes a putative c-myb-like transcription factor with three MYB repeats
Ghir_A07G004460	Module 4	1	1.3533	2.35533	AT5G51600	Symbols: PLE, ATMAP65-3, MAP65-3 | Microtubule associated protein (MAP65/ASE1) family protein	Microtubule associated protein (MAP65/ASE1) family proteinMutant has defective roots
Ghir_A07G005110	Module 4	1	1.24227	1.69515	AT4G33270	Symbols: CDC20 | Transducin family protein / WD-40 repeat family protein	Transducin family protein / WD-40 repeat family proteinEncodes a CDC20 protein that interacts with APC subunits, components of the mitochondrial checkpoint complex and mitotic cyclin substrates and is indispensable for normal plant development and fertility
Ghir_A07G007200	Module 4	1	2.41016	2.41534	AT5G62710	Symbols: | Leucine-rich repeat protein kinase family protein
Ghir_A07G008740	Module 4	1	1.54194	2.3019	AT1G26310	Symbols: CAL, CAL1, AGL10 | K-box region and MADS-box transcription factor family protein	K-box region and MADS-box transcription factor family protein Floral homeotic gene encoding a MADS domain protein homologous to AP1
Ghir_A07G017680	Module 4	1	2.81243	2.68674	AT3G21670	Symbols: | Major facilitator superfamily protein	Major facilitator superfamily protein
Ghir_A07G020990	Module 4	1	2.46609	2.15401	AT5G48310	Symbols: | unknown protein; BEST Arabidopsis thaliana protein match is: unknown protein (TAIR:AT4G24610); Has 1807 Blast hits to 1807 proteins in 277 species: Archae - 0; Bacteria - 0; Metazoa - 736; Fungi - 347; Plants - 385; Viruses - 0; Other Eukaryotes - 339 (source: NCBI BLink).	Protein of unknown function that may be involved in stress response
Ghir_A07G021290	Module 4	1	2.65156	1.39066	AT3G25290	Symbols: | Auxin-responsive family protein	Auxin-responsive family protein
Ghir_A07G023100	Module 4	1	1.29837	2.07242	AT4G14960	Symbols: TUA6 | Tubulin/FtsZ family protein	Tubulin/FtsZ family proteinEncodes an alpha-tubulin isoform required for right handed helical growth
Ghir_A07G024260	Module 4	1	1.39232	2.07415	AT3G01710	Symbols: | TPX2 (targeting protein for Xklp2) protein family
Ghir_A08G000820	Module 4	1	3.08922	2.69332	AT5G22620	Symbols: | phosphoglycerate/bisphosphoglycerate mutase family protein	encodes a putative 2-carboxy-D-arabinitol 1-phosphate phosphatase
Ghir_A08G007000	Module 4	1	1.05098	2.34534	AT3G63280	Symbols: ATNEK4, NEK4 | NIMA-related kinase 4	Encodes AtNek4, a member of the NIMA-related serine/threonine kinases (Neks) that have been linked to cell-cycle regulation in fungi and mammals
Ghir_A08G008370	Module 4	1	2.72567	2.09183	AT5G13000	Symbols: ATGSL12, gsl12 | glucan synthase-like 12	glucan synthase-like 12encodes a gene similar to callose synthase
Ghir_A08G011420	Module 4	1	1.14389	2.47454	AT5G42080	Symbols: ADL1, ADL1A, AG68, DRP1A, RSW9, DL1 | dynamin-like protein	Encodes a dynamin-like protein related to phragmoplastin
Ghir_A08G012380	Module 4	1	2.91001	2.45961	AT4G03100	Symbols: | Rho GTPase activating protein with PAK-box/P21-Rho-binding domain	Rho GTPase activating protein with PAK-box/P21-Rho-binding domain
Ghir_A08G022470	Module 4	1	2.3838	1.70043	AT1G54460	Symbols: | TPX2 (targeting protein for Xklp2) protein family	TPX2 (targeting protein for Xklp2) protein family
Ghir_A09G005160	Module 4	1	1.65715	2.40115	AT5G51600	Symbols: PLE, ATMAP65-3, MAP65-3 | Microtubule associated protein (MAP65/ASE1) family protein	Microtubule associated protein (MAP65/ASE1) family proteinMutant has defective roots
Ghir_A09G006310	Module 4	1	2.1801	2.23751	AT3G06030	Symbols: ANP3, MAPKKK12, NP3 | NPK1-related protein kinase 3	NPK1-related protein kinase 3NPK1-related protein kinase 3
Ghir_A09G007190	Module 4	1	2.82189	2.53561	AT3G58650	Symbols: | unknown protein; FUNCTIONS IN: molecular_function unknown; INVOLVED IN: biological_process unknown; LOCATED IN: plasma membrane; EXPRESSED IN: 14 plant structures; EXPRESSED DURING: 8 growth stages; BEST Arabidopsis thaliana protein match is: unknown protein (TAIR:AT5G26910); Has 2350 Blast hits to 1412 proteins in 248 species: Archae - 0; Bacteria - 487; Metazoa - 577; Fungi - 236; Pl…	Encodes a member of the TRM superfamily, that plays a role in preprophase band formation during plant cell division and controls the robustness of the orientation of that cell division
Ghir_A09G010350	Module 4	1	0.188139	2.51477	AT1G08320	Symbols: TGA9, bZIP21 | bZIP transcription factor family protein
Ghir_A09G016790	Module 4	1	1.48177	2.25773	AT3G53540	Symbols: | unknown protein; LOCATED IN: plasma membrane; EXPRESSED IN: 24 plant structures; EXPRESSED DURING: 14 growth stages; CONTAINS InterPro DOMAIN/s: Protein of unknown function DUF3741 (InterPro:IPR022212); BEST Arabidopsis thaliana protein match is: Protein of unknown function (DUF3741) (TAIR:AT4G28760.2); Has 1710 Blast hits to 868 proteins in 206 species: Archae - 2; Bacteria - 409; Met…
Ghir_A09G017130	Module 4	1	2.35848	2.56808	AT5G23860	Symbols: TUB8 | tubulin beta 8	tubulin beta 8beta-tubulin, preferentially expressed in endodermal and phloem cells of primary roots and in the vascular tissues of leaves, stems, and flowers
Ghir_A10G001220	Module 4	1	2.01008	2.21017	AT4G21270	Symbols: ATK1, KATA, KATAP | kinesin 1	kinesin 1Encodes a kinesin-like motor protein heavy chain
Ghir_A10G005770	Module 4	1	0.234613	2.17223	AT3G13690	Symbols: | Protein kinase protein with adenine nucleotide alpha hydrolases-like domain
Ghir_A10G015590	Module 4	1	2.36148	1.92327	AT5G01910	Symbols: | unknown protein; Has 66 Blast hits to 66 proteins in 27 species: Archae - 0; Bacteria - 2; Metazoa - 18; Fungi - 7; Plants - 29; Viruses - 0; Other Eukaryotes - 10 (source: NCBI BLink).
Ghir_A10G015740	Module 4	1	2.91096	1.92809	AT3G29030	Symbols: ATEXPA5, ATEXP5, ATHEXP ALPHA 1.4, EXP5, EXPA5 | expansin A5	expansin A5Encodes an expansin
Ghir_A10G016780	Module 4	1	0.966334	2.41311	AT3G16630	Symbols: ATKINESIN-13A, KINESIN-13A | P-loop containing nucleoside triphosphate hydrolases superfamily protein	P-loop containing nucleoside triphosphate hydrolases superfamily proteinKinesin-13A localized to entire Golgi stacks
Ghir_A10G023130	Module 4	1	1.96546	2.45288	AT5G05940	Symbols: ATROPGEF5, ROPGEF5 | ROP guanine nucleotide exchange factor 5	Encodes a member of KPP-like gene family, homolog of KPP (kinase partner protein) gene in tomato
Ghir_A10G023160	Module 4	1	0.287897	2.35239	AT4G02830	Symbols: | unknown protein; Has 74 Blast hits to 74 proteins in 13 species: Archae - 0; Bacteria - 0; Metazoa - 0; Fungi - 0; Plants - 74; Viruses - 0; Other Eukaryotes - 0 (source: NCBI BLink).
Ghir_A11G000210	Module 4	1	1.82815	2.41242	AT4G37110	Symbols: | Zinc-finger domain of monoamine-oxidase A repressor R1
Ghir_A11G001680	Module 4	1	1.33386	2.53007	AT5G54150	Symbols: | unknown protein; BEST Arabidopsis thaliana protein match is: unknown protein (TAIR:AT5G54148); Has 103 Blast hits to 99 proteins in 23 species: Archae - 0; Bacteria - 0; Metazoa - 8; Fungi - 0; Plants - 90; Viruses - 0; Other Eukaryotes - 5 (source: NCBI BLink).
Ghir_A11G004520	Module 4	1	2.19107	2.51832	AT2G44900	Symbols: ARABIDILLO-1, ARABIDILLO1 | ARABIDILLO-1	ARABIDILLO-1 and its homolog, ARABIDILLO -2, are unique among Arabidopsis Arm-repeat proteins in having an F-box motif and fall into a phylogenetically distinct subgroup from other plant Arm-repeat proteins Similar to arm repeat protein in rice and armadillo/beta-catenin repeat family protein / F-box family protein in Dictyostelium
Ghir_A11G008310	Module 4	1	2.35034	2.26056	AT3G60410	Symbols: | Protein of unknown function (DUF1639)	Protein of unknown function (DUF1639)
Ghir_A11G009580	Module 4	1	2.67829	1.29179	AT4G00460	Symbols: ATROPGEF3, ROPGEF3 | RHO guanyl-nucleotide exchange factor 3	Encodes a member of KPP-like gene family, homolog of KPP (kinase partner protein) gene in tomato
Ghir_A11G010120	Module 4	1	2.6846	2.38355	AT3G61610	Symbols: | Galactose mutarotase-like superfamily protein
Ghir_A11G010190	Module 4	1	0.243854	2.39865	AT3G61640	Symbols: AGP20, AtAGP20 | arabinogalactan protein 20	arabinogalactan protein 20
Ghir_A11G011970	Module 4	1	2.06037	1.70799	AT3G06720	Symbols: AT-IMP, ATKAP ALPHA, AIMP ALPHA, IMPA-1, IMPA1 | importin alpha isoform 1	importin alpha isoform 1Encodes importin alpha involved in nuclear import
Ghir_A11G012680	Module 4	1	1.71975	2.34576	AT4G03100	Symbols: | Rho GTPase activating protein with PAK-box/P21-Rho-binding domain	Rho GTPase activating protein with PAK-box/P21-Rho-binding domain
Ghir_A11G014260	Module 4	1	2.95944	2.69734	AT2G20320	Symbols: | DENN (AEX-3) domain-containing protein
Ghir_A11G014560	Module 4	1	2.13521	1.85406	AT3G07090	Symbols: | PPPDE putative thiol peptidase family protein
Ghir_A11G014570	Module 4	1	1.39384	1.88158	AT2G32700	Symbols: LUH | LEUNIG_homolog	LEUNIG_homologEncodes a WD40 repeat and LUFS domain containing protein that is similar to LUG
Ghir_A11G027890	Module 4	1	2.68048	2.25393	AT1G64760	Symbols: | O-Glycosyl hydrolases family 17 protein	O-Glycosyl hydrolases family 17 proteinZERZAUST is an atypical &#946;-1,3 glucanase
Ghir_A11G032770	Module 4	1	2.80297	2.85358	AT1G69560	Symbols: MYB105, LOF2, ATMYB105 | myb domain protein 105	Encodes LOF2 (LATERAL ORGAN FUSION2), a MYB-domain transcription factor expressed in organ boundaries
Ghir_A12G004840	Module 4	1	2.54568	1.62762	AT2G35060	Symbols: KUP11 | K+ uptake permease 11	potassium transporter
Ghir_A12G006210	Module 4	1	2.17585	1.01733	AT5G66290	Symbols: | unknown protein; FUNCTIONS IN: molecular_function unknown; INVOLVED IN: N-terminal protein myristoylation; LOCATED IN: cellular_component unknown; EXPRESSED IN: 14 plant structures; EXPRESSED DURING: 7 growth stages; Has 1807 Blast hits to 1807 proteins in 277 species: Archae - 0; Bacteria - 0; Metazoa - 736; Fungi - 347; Plants - 385; Viruses - 0; Other Eukaryotes - 339 (source: NCBI …
Ghir_A12G011130	Module 4	1	0.693778	2.07005	AT1G01900	Symbols: ATSBT1, SBTI1 | subtilase family protein	subtilase family proteinEncodes AtSBT1
Ghir_A12G012910	Module 4	1	2.23332	1.69931	AT4G01730	Symbols: | DHHC-type zinc finger family protein	DHHC-type zinc finger family protein
Ghir_A12G012920	Module 4	1	2.87283	2.05852	AT4G01730	Symbols: | DHHC-type zinc finger family protein	DHHC-type zinc finger family protein
Ghir_A12G018090	Module 4	1	1.95373	2.0624	AT1G25580	Symbols: SOG1, ANAC008 | NAC (No Apical Meristem) domain transcriptional regulator superfamily protein	NAC (No Apical Meristem) domain transcriptional regulator superfamily proteinEncodes suppressor of gamma response 1 (SOG1), a putative transcription factor governing multiple responses to DNA damage
Ghir_A12G018990	Module 4	1	0.96959	2.19459	AT5G61360	Symbols: | unknown protein; BEST Arabidopsis thaliana protein match is: unknown protein (TAIR:AT5G07730); Has 20 Blast hits to 20 proteins in 7 species: Archae - 0; Bacteria - 0; Metazoa - 0; Fungi - 0; Plants - 16; Viruses - 0; Other Eukaryotes - 4 (source: NCBI BLink).
Ghir_A12G021030	Module 4	1	1.86089	2.31785	AT5G07670	Symbols: | RNI-like superfamily protein	RNI-like superfamily protein
Ghir_A12G022460	Module 4	1	1.05893	2.13898	AT3G60190	Symbols: ADL4, ADLP2, EDR3, DRP1E, ADL1E, DL1E | DYNAMIN-like 1E	DYNAMIN-like 1EAt3g60190 encodes Arabidopsis dynamin-related protein 1E, DRP1E, also known as EDR3, ADL4 and ADL1E, which is 624 amino acid residues long, has a predicted mass of 69
Ghir_A12G023630	Module 4	1	2.60588	2.0461	AT4G22860	Symbols: | Cell cycle regulated microtubule associated protein	TPX2-LIKE Group A family with aurora binding andTPX2 domains
Ghir_A12G026280	Module 4	1	0.79218	2.53445	AT4G00990	Symbols: | Transcription factor jumonji (jmjC) domain-containing protein	jJumonji-domain-containing H3K9 histone demethylase
Ghir_A12G026970	Module 4	1	1.19345	1.99163	AT5G23910	Symbols: | ATP binding microtubule motor family protein
Ghir_A12G027760	Module 4	1	1.53686	2.62166	AT5G51560	Symbols: | Leucine-rich repeat protein kinase family protein	Leucine-rich repeat protein kinase family protein
Ghir_A13G001090	Module 4	1	3.03375	2.35275	AT3G60190	Symbols: ADL4, ADLP2, EDR3, DRP1E, ADL1E, DL1E | DYNAMIN-like 1E	DYNAMIN-like 1EAt3g60190 encodes Arabidopsis dynamin-related protein 1E, DRP1E, also known as EDR3, ADL4 and ADL1E, which is 624 amino acid residues long, has a predicted mass of 69
Ghir_A13G001370	Module 4	1	0.807899	2.11985	AT3G11130	Symbols: | Clathrin, heavy chain	Clathrin, heavy chainCHC1 heavy chain subunit of clathrin
Ghir_A13G005780	Module 4	1	2.72319	2.33309	AT4G03210	Symbols: XTH9 | xyloglucan endotransglucosylase/hydrolase 9	xyloglucan endotransglucosylase/hydrolase 9Encodes a member of xyloglucan endotransglucosylase/hydrolases (XTHs) that catalyze the cleavage and molecular grafting of xyloglucan chains function in loosening and rearrangement of the cell wall
Ghir_A13G007360	Module 4	1	2.81333	2.21685	AT1G69760	Symbols: | unknown protein; BEST Arabidopsis thaliana protein match is: unknown protein (TAIR:AT1G26920); Has 51 Blast hits to 51 proteins in 15 species: Archae - 0; Bacteria - 2; Metazoa - 2; Fungi - 7; Plants - 29; Viruses - 0; Other Eukaryotes - 11 (source: NCBI BLink).
Ghir_A13G014130	Module 4	1	1.96741	2.40039	AT3G20150	Symbols: | Kinesin motor family protein
Ghir_A13G014570	Module 4	1	1.19657	1.84455	AT5G54800	Symbols: GPT1, ATGPT1 | glucose 6-phosphate/phosphate translocator 1	glucose 6-phosphate/phosphate translocator 1Encodes glucose6-Phosphate/phosphate transporter 1
Ghir_A13G022830	Module 4	1	3.01804	2.65959	AT5G12930	Symbols: | unknown protein; Has 1807 Blast hits to 1807 proteins in 277 species: Archae - 0; Bacteria - 0; Metazoa - 736; Fungi - 347; Plants - 385; Viruses - 0; Other Eukaryotes - 339 (source: NCBI BLink).
Ghir_D01G000820	Module 4	1	1.85342	2.18678	AT3G19420	Symbols: ATPEN2, PEN2 | PTEN 2	PTEN 2Encodes a phosphatase with low in vitro tyrosine phosphatase activity that is capable of dephosphorylating in vitro the 3'phosphate group of PI3P, PI(3,4)P2, and PI(3,5)P2 and may be an effector of lipid signaling
Ghir_D01G003160	Module 4	1	2.71259	1.87208	AT1G72250	Symbols: | Di-glucose binding protein with Kinesin motor domain	Malectin domain kinesin
Ghir_D01G009690	Module 4	1	1.90336	2.35517	AT1G20930	Symbols: CDKB2;2 | cyclin-dependent kinase B2;2	cyclin-dependent kinase B2;2Cyclin-dependent kinase, expressed in flowers and suspension cell culture, expression peaks during M phase in synchronized cultures
Ghir_D01G010270	Module 4	1	2.52912	2.56736	AT1G20530	Symbols: | Protein of unknown function (DUF630 and DUF632)	Protein of unknown function (DUF630 and DUF632)
Ghir_D01G014510	Module 4	1	2.27943	1.88353	AT2G35110	Symbols: GRL, NAP1, NAPP | transcription activators	transcription activatorsComponent of the WAVE protein complex which act as activators of ARP2/3 complex involved in actin nucleation
Ghir_D01G018640	Module 4	1	1.40821	2.0162	AT1G10780	Symbols: | F-box/RNI-like superfamily protein
Ghir_D01G019180	Module 4	1	1.78229	2.39465	AT1G80740	Symbols: CMT1, DMT4	chromomethylase 1ecotype Kl-0 chromomethylase (CMT1)
Ghir_D01G019510	Module 4	1	1.76456	2.446	AT3G10310	Symbols: | P-loop nucleoside triphosphate hydrolases superfamily protein with CH (Calponin Homology) domain
Ghir_D01G021130	Module 4	1	0.463598	2.43898	AT1G52340	Symbols: ABA2, SIS4, GIN1, SDR1, ISI4, SRE1, ATABA2, ATSDR1 | NAD(P)-binding Rossmann-fold superfamily protein	NAD(P)-binding Rossmann-fold superfamily proteinEncodes a cytosolic short-chain dehydrogenase/reductase involved in the conversion of xanthoxin to ABA-aldehyde during ABA biosynthesis
Ghir_D01G023290	Module 4	1	2.53515	2.86681	AT3G54040	Symbols: | PAR1 protein
Ghir_D02G015290	Module 4	1	1.73459	2.6519	AT1G24260	Symbols: SEP3, AGL9 | K-box region and MADS-box transcription factor family protein	K-box region and MADS-box transcription factor family protein Member of the MADs box transcription factor family
Ghir_D02G017480	Module 4	1	2.66879	1.76599	AT5G62620	Symbols: | Galactosyltransferase family protein	Galactosyltransferase family proteinEncodes a Golgi-localized hydroxyproline-O-galactosyltransferase
Ghir_D02G021280	Module 4	1	2.53406	2.80086	AT1G50010	Symbols: TUA2 | tubulin alpha-2 chain	tubulin alpha-2 chainEncodes alpha-2,4 tubulin
Ghir_D02G023200	Module 4	1	2.36073	1.389	AT5G66320	Symbols: GATA5 | GATA transcription factor 5	GATA transcription factor 5Encodes GATA transcription factor gene GNC, involved in regulating carbon and nitrogen metabolism
Ghir_D03G001260	Module 4	1	2.33074	1.30262	AT5G17760	Symbols: | P-loop containing nucleoside triphosphate hydrolases superfamily protein	P-loop containing nucleoside triphosphate hydrolases superfamily protein
Ghir_D03G002620	Module 4	1	0.938322	2.37027	AT5G67270	Symbols: ATEB1C, EB1C, ATEB1H1 | end binding protein 1C	end binding protein 1Cencodes a homolog of animal microtubule-end-binding protein
Ghir_D03G006870	Module 4	1	2.71116	2.29736	AT1G44110	Symbols: CYCA1;1 | Cyclin A1;1	Cyclin A1;1
Ghir_D03G010550	Module 4	1	1.154	2.45879	AT5G07810	Symbols: | SNF2 domain-containing protein / helicase domain-containing protein / HNH endonuclease domain-containing protein	SNF2 domain-containing protein / helicase domain-containing protein / HNH endonuclease domain-containing protein
Ghir_D03G014520	Module 4	1	2.49555	2.54448	AT3G45850	Symbols: | P-loop containing nucleoside triphosphate hydrolases superfamily protein	P-loop containing nucleoside triphosphate hydrolases superfamily protein
Ghir_D04G000940	Module 4	1	2.17329	1.76529	AT1G72670	Symbols: iqd8 | IQ-domain 8	IQ-domain 8Member of IQ67 (CaM binding) domain containing family
Ghir_D04G003830	Module 4	1	3.11257	2.08098	AT3G22290	Symbols: | Endoplasmic reticulum vesicle transporter protein
Ghir_D04G008460	Module 4	1	2.08614	2.65255	AT3G04120	Symbols: GAPC, GAPC-1, GAPC1 | glyceraldehyde-3-phosphate dehydrogenase C subunit 1	glyceraldehyde-3-phosphate dehydrogenase C subunit 1encodes cytosolic GADPH (C subunit) involved in the glycolytic pathway but also interacts with H2O2 potentially placing it in a signalling cascade induced by ROS
Ghir_D04G013150	Module 4	1	3.09632	1.92553	AT5G02370	Symbols: | ATP binding microtubule motor family protein	ATP binding microtubule motor family protein
Ghir_D04G017160	Module 4	1	1.45265	1.83622	AT4G14960	Symbols: TUA6 | Tubulin/FtsZ family protein	Tubulin/FtsZ family proteinEncodes an alpha-tubulin isoform required for right handed helical growth
Ghir_D05G001220	Module 4	1	3.09747	2.44912	AT3G55430	Symbols: | O-Glycosyl hydrolases family 17 protein	O-Glycosyl hydrolases family 17 protein
Ghir_D05G002360	Module 4	1	2.35649	1.48132	AT4G13370	Symbols: | Plant protein of unknown function (DUF936)	Plant protein of unknown function (DUF936)Member of a novel, plant specific family of microtubule associated proteins
Ghir_D05G002680	Module 4	1	3.22732	1.55142	AT4G28950	Symbols: ARAC7, ATROP9, ATRAC7, RAC7, ROP9 | RHO-related protein from plants 9	RHO-related protein from plants 9A member of ROP GTPase gene family
Ghir_D05G005130	Module 4	1	2.68957	2.20074	AT4G32730	Symbols: PC-MYB1, MYB3R-1, ATMYB3R-1, ATMYB3R1 | Homeodomain-like protein	Encodes a putative c-myb-like transcription factor with three MYB repeats
Ghir_D05G008070	Module 4	1	1.74521	2.20847	AT3G44050	Symbols: | P-loop containing nucleoside triphosphate hydrolases superfamily protein	P-loop containing nucleoside triphosphate hydrolases superfamily proteinKinesin involved in spindle assembly
Ghir_D05G009880	Module 4	1	2.86502	1.74747	AT3G45850	Symbols: | P-loop containing nucleoside triphosphate hydrolases superfamily protein	P-loop containing nucleoside triphosphate hydrolases superfamily protein
Ghir_D05G010700	Module 4	1	2.63083	1.72893	AT5G04320	Symbols: | Shugoshin C terminus	Encodes a protein that protects meiotic centromere cohesion
Ghir_D05G011810	Module 4	1	3.09429	1.79466	AT1G16070	Symbols: AtTLP8, TLP8 | tubby like protein 8	Member of TLP family
Ghir_D05G018370	Module 4	1	1.96886	2.40867	AT5G42330	Symbols: | unknown protein; Has 35333 Blast hits to 34131 proteins in 2444 species: Archae - 798; Bacteria - 22429; Metazoa - 974; Fungi - 991; Plants - 531; Viruses - 0; Other Eukaryotes - 9610 (source: NCBI BLink).
Ghir_D05G022240	Module 4	1	0.616795	2.06555	AT2G22610	Symbols: | Di-glucose binding protein with Kinesin motor domain	Malectin domain kinesin
Ghir_D05G022320	Module 4	1	1.07369	2.40837	AT5G60930	Symbols: | P-loop containing nucleoside triphosphate hydrolases superfamily protein
Ghir_D05G022690	Module 4	1	3.03275	1.33521	AT4G09060	Symbols: | unknown protein; BEST Arabidopsis thaliana protein match is: unknown protein (TAIR:AT1G14680).
Ghir_D05G024100	Module 4	1	2.87786	2.14293	AT1G44110	Symbols: CYCA1;1 | Cyclin A1;1	Cyclin A1;1
Ghir_D05G027220	Module 4	1	1.08277	2.22494	AT1G35780	Symbols: | unknown protein; BEST Arabidopsis thaliana protein match is: unknown protein (TAIR:AT1G78150.2); Has 145 Blast hits to 144 proteins in 16 species: Archae - 0; Bacteria - 0; Metazoa - 0; Fungi - 0; Plants - 145; Viruses - 0; Other Eukaryotes - 0 (source: NCBI BLink).
Ghir_D05G027890	Module 4	1	2.62636	1.94391	AT4G09160	Symbols: | SEC14 cytosolic factor family protein / phosphoglyceride transfer family protein	PATLs belong to a family of proteins having a Golgi dynamics (GOLD) domain in tandem with the Sec14p-like domain
Ghir_D05G030480	Module 4	1	3.20056	2.24305	AT5G18610	Symbols: | Protein kinase superfamily protein	Encodes a receptor-like cytoplasmic kinase that is an immediate downstream component of the chitin receptor CERK1 and contributes to the regulation of chitin-induced immunity
Ghir_D05G030680	Module 4	1	2.43016	1.03462	AT3G55330	Symbols: PPL1 | PsbP-like protein 1	PsbP-like protein 1Facilitates the assembly of the photosystem II supercomplexes and optimizes plant pitness under fluctuating light
Ghir_D05G033810	Module 4	1	1.51941	1.61428	AT2G43710	Symbols: SSI2, FAB2 | Plant stearoyl-acyl-carrier-protein desaturase family protein	Plant stearoyl-acyl-carrier-protein desaturase family proteinEncodes a stearoyl-ACP desaturase, involved in fatty acid desaturation
Ghir_D05G034420	Module 4	1	0.975451	2.17989	AT1G78430	Symbols: RIP2 | ROP interactive partner 2	ROP interactive partner 2Encodes RIP2 (ROP interactive partner 2), a putative Rho protein effector, interacting specifically with the active form of ROPs (Rho proteins of plants)
Ghir_D05G037000	Module 4	1	0.806269	2.02823	AT5G54280	Symbols: ATM2, ATMYOS1, ATM4 | myosin 2	myosin 2Type VII myosin gene
Ghir_D05G038150	Module 4	1	0.331926	2.15065	AT5G55100	Symbols: | SWAP (Suppressor-of-White-APricot)/surp domain-containing protein
Ghir_D05G039110	Module 4	1	2.59141	1.4046	AT3G44730	Symbols: ATKP1, KP1 | kinesin-like protein 1
Ghir_D06G002300	Module 4	1	1.69955	2.31969	AT1G59540	Symbols: ZCF125 | P-loop containing nucleoside triphosphate hydrolases superfamily protein	P-loop containing nucleoside triphosphate hydrolases superfamily proteinEncodes a kinesin-like protein
Ghir_D06G003750	Module 4	1	3.14314	2.20639	AT1G35780	Symbols: | unknown protein; BEST Arabidopsis thaliana protein match is: unknown protein (TAIR:AT1G78150.2); Has 145 Blast hits to 144 proteins in 16 species: Archae - 0; Bacteria - 0; Metazoa - 0; Fungi - 0; Plants - 145; Viruses - 0; Other Eukaryotes - 0 (source: NCBI BLink).
Ghir_D06G013190	Module 4	1	1.18649	2.37299	AT4G18570	Symbols: | Tetratricopeptide repeat (TPR)-like superfamily protein	Microtubule associated protein involved in cortical microtubule organization
Ghir_D06G014770	Module 4	1	2.70061	1.85381	AT4G18570	Symbols: | Tetratricopeptide repeat (TPR)-like superfamily protein	Microtubule associated protein involved in cortical microtubule organization
Ghir_D06G018680	Module 4	1	2.03013	2.35703	AT5G05940	Symbols: ATROPGEF5, ROPGEF5 | ROP guanine nucleotide exchange factor 5	Encodes a member of KPP-like gene family, homolog of KPP (kinase partner protein) gene in tomato
Ghir_D07G000370	Module 4	1	1.26231	2.29952	AT4G13370	Symbols: | Plant protein of unknown function (DUF936)	Plant protein of unknown function (DUF936)Member of a novel, plant specific family of microtubule associated proteins
Ghir_D07G002780	Module 4	1	1.87089	2.31136	AT4G32730	Symbols: PC-MYB1, MYB3R-1, ATMYB3R-1, ATMYB3R1 | Homeodomain-like protein	Encodes a putative c-myb-like transcription factor with three MYB repeats
Ghir_D07G004490	Module 4	1	1.08992	2.38723	AT5G51600	Symbols: PLE, ATMAP65-3, MAP65-3 | Microtubule associated protein (MAP65/ASE1) family protein	Microtubule associated protein (MAP65/ASE1) family proteinMutant has defective roots
Ghir_D07G004540	Module 4	1	1.32526	2.42687	AT5G51710	Symbols: KEA5, ATKEA5 | K+ efflux antiporter 5	K+ efflux antiporter 5member of Putative potassium proton antiporter family
Ghir_D07G007190	Module 4	1	2.57505	1.99958	AT5G62710	Symbols: | Leucine-rich repeat protein kinase family protein
Ghir_D07G016510	Module 4	1	2.45788	1.54032	NoHits
Ghir_D07G017070	Module 4	1	2.00147	1.87287	AT4G13630	Symbols: | Protein of unknown function, DUF593	Protein of unknown function, DUF593
Ghir_D07G023120	Module 4	1	1.31267	2.21476	AT4G14960	Symbols: TUA6 | Tubulin/FtsZ family protein	Tubulin/FtsZ family proteinEncodes an alpha-tubulin isoform required for right handed helical growth
Ghir_D07G023130	Module 4	1	1.31343	2.0936	AT1G03930	Symbols: ADK1, CKL9ALPHA, CKL9BETA | dual specificity kinase 1	dual specificity kinase 1Phosphorylates serine, threonine, and tyrosine
Ghir_D07G024330	Module 4	1	1.6065	2.22113	AT3G01710	Symbols: | TPX2 (targeting protein for Xklp2) protein family
Ghir_D08G003140	Module 4	1	1.81532	2.81538	NoHits
Ghir_D08G009190	Module 4	1	0.706811	2.31204	NoHits
Ghir_D08G013340	Module 4	1	1.77754	2.20883	AT3G06720	Symbols: AT-IMP, ATKAP ALPHA, AIMP ALPHA, IMPA-1, IMPA1 | importin alpha isoform 1	importin alpha isoform 1Encodes importin alpha involved in nuclear import
Ghir_D08G014610	Module 4	1	2.21272	2.39164	AT2G45720	Symbols: | ARM repeat superfamily protein
Ghir_D09G004470	Module 4	1	0.289221	2.17331	AT3G48900	Symbols: | single-stranded DNA endonuclease family protein	Encodes one of two GEN1 homologs in Arabidopsis
Ghir_D09G004820	Module 4	1	2.6073	2.17229	AT5G51600	Symbols: PLE, ATMAP65-3, MAP65-3 | Microtubule associated protein (MAP65/ASE1) family protein	Microtubule associated protein (MAP65/ASE1) family proteinMutant has defective roots
Ghir_D09G005940	Module 4	1	1.6531	2.07851	AT3G06030	Symbols: ANP3, MAPKKK12, NP3 | NPK1-related protein kinase 3	NPK1-related protein kinase 3NPK1-related protein kinase 3
Ghir_D09G006240	Module 4	1	0.694877	2.37107	AT4G14420	Symbols: | HR-like lesion-inducing protein-related	HR-like lesion-inducing protein-related
Ghir_D09G012080	Module 4	1	2.64411	2.39367	AT1G34355	Symbols: ATPS1, PS1 | forkhead-associated (FHA) domain-containing protein	Encodes PS1 (Parallel Spindle 1)
Ghir_D09G012880	Module 4	1	1.60807	2.46775	AT2G42320	Symbols: | nucleolar protein gar2-related
Ghir_D09G016570	Module 4	1	2.23099	2.48138	AT5G23860	Symbols: TUB8 | tubulin beta 8	tubulin beta 8beta-tubulin, preferentially expressed in endodermal and phloem cells of primary roots and in the vascular tissues of leaves, stems, and flowers
Ghir_D09G019540	Module 4	1	2.49549	2.64363	AT1G19330	Symbols: | unknown protein; FUNCTIONS IN: molecular_function unknown; INVOLVED IN: biological_process unknown; LOCATED IN: cellular_component unknown; EXPRESSED IN: 22 plant structures; EXPRESSED DURING: 13 growth stages; BEST Arabidopsis thaliana protein match is: unknown protein (TAIR:AT1G75060).	Evening-expressed key component of Sin3-HDAC complex, which bind directly to the CIRCADIAN CLOCK ASSOCIATED 1 (CCA1) and PSEUDO-RESPONSE REGULATOR 9 (PRR9) promoters and catalyze histone 3 (H3) deacetylation at the cognate regions to repress expression, allowing the declining phase of their expression at dusk
Ghir_D10G000410	Module 4	1	1.64068	2.35346	AT2G43990	Symbols: | unknown protein; FUNCTIONS IN: molecular_function unknown; INVOLVED IN: biological_process unknown; LOCATED IN: chloroplast; EXPRESSED IN: 9 plant structures; EXPRESSED DURING: 6 growth stages; Has 1419 Blast hits to 494 proteins in 144 species: Archae - 0; Bacteria - 300; Metazoa - 246; Fungi - 102; Plants - 31; Viruses - 2; Other Eukaryotes - 738 (source: NCBI BLink).
Ghir_D10G002020	Module 4	1	1.31908	2.08975	AT4G21270	Symbols: ATK1, KATA, KATAP | kinesin 1	kinesin 1Encodes a kinesin-like motor protein heavy chain
Ghir_D10G002880	Module 4	1	2.4771	2.87608	AT4G27450	Symbols: | Aluminium induced protein with YGL and LRDR motifs	Aluminium induced protein with YGL and LRDR motifs
Ghir_D10G006200	Module 4	1	2.96373	2.40836	AT5G66840	Symbols: | SAP domain-containing protein
Ghir_D10G006600	Module 4	1	2.53422	1.83943	AT3G13690	Symbols: | Protein kinase protein with adenine nucleotide alpha hydrolases-like domain
Ghir_D10G011960	Module 4	1	2.93993	2.23935	AT5G01910	Symbols: | unknown protein; Has 66 Blast hits to 66 proteins in 27 species: Archae - 0; Bacteria - 2; Metazoa - 18; Fungi - 7; Plants - 29; Viruses - 0; Other Eukaryotes - 10 (source: NCBI BLink).
Ghir_D10G014490	Module 4	1	2.71069	1.78245	AT1G05440	Symbols: | C-8 sterol isomerases	C-8 sterol isomerases
Ghir_D10G017910	Module 4	1	1.52349	2.36063	AT5G18610	Symbols: | Protein kinase superfamily protein	Encodes a receptor-like cytoplasmic kinase that is an immediate downstream component of the chitin receptor CERK1 and contributes to the regulation of chitin-induced immunity
Ghir_D10G018660	Module 4	1	3.00192	2.0829	AT3G58650	Symbols: | unknown protein; FUNCTIONS IN: molecular_function unknown; INVOLVED IN: biological_process unknown; LOCATED IN: plasma membrane; EXPRESSED IN: 14 plant structures; EXPRESSED DURING: 8 growth stages; BEST Arabidopsis thaliana protein match is: unknown protein (TAIR:AT5G26910); Has 2350 Blast hits to 1412 proteins in 248 species: Archae - 0; Bacteria - 487; Metazoa - 577; Fungi - 236; Pl…	Encodes a member of the TRM superfamily, that plays a role in preprophase band formation during plant cell division and controls the robustness of the orientation of that cell division
Ghir_D10G025630	Module 4	1	2.86399	2.34449	AT5G05940	Symbols: ATROPGEF5, ROPGEF5 | ROP guanine nucleotide exchange factor 5	Encodes a member of KPP-like gene family, homolog of KPP (kinase partner protein) gene in tomato
Ghir_D10G025660	Module 4	1	0.390873	2.41735	AT4G02830	Symbols: | unknown protein; Has 74 Blast hits to 74 proteins in 13 species: Archae - 0; Bacteria - 0; Metazoa - 0; Fungi - 0; Plants - 74; Viruses - 0; Other Eukaryotes - 0 (source: NCBI BLink).
Ghir_D11G000300	Module 4	1	1.65578	2.44843	AT4G37110	Symbols: | Zinc-finger domain of monoamine-oxidase A repressor R1
Ghir_D11G001810	Module 4	1	2.47948	2.44713	AT1G32860	Symbols: | Glycosyl hydrolase superfamily protein	Glycosyl hydrolase superfamily protein
Ghir_D11G010080	Module 4	1	2.21545	1.70197	AT3G61610	Symbols: | Galactose mutarotase-like superfamily protein
Ghir_D11G011930	Module 4	1	1.6497	2.35212	AT3G06720	Symbols: AT-IMP, ATKAP ALPHA, AIMP ALPHA, IMPA-1, IMPA1 | importin alpha isoform 1	importin alpha isoform 1Encodes importin alpha involved in nuclear import
Ghir_D11G012620	Module 4	1	1.88491	2.31246	AT4G03100	Symbols: | Rho GTPase activating protein with PAK-box/P21-Rho-binding domain	Rho GTPase activating protein with PAK-box/P21-Rho-binding domain
Ghir_D11G013060	Module 4	1	2.98063	2.45168	AT5G26330	Symbols: | Cupredoxin superfamily protein	Cupredoxin superfamily protein
Ghir_D11G015520	Module 4	1	0.692188	2.12218	AT3G07570	Symbols: | Cytochrome b561/ferric reductase transmembrane with DOMON related domain	Cytochrome b561/ferric reductase transmembrane with DOMON related domain
Ghir_D11G018060	Module 4	1	2.89623	2.6155	AT5G37010	Symbols: | unknown protein; FUNCTIONS IN: molecular_function unknown; INVOLVED IN: N-terminal protein myristoylation; EXPRESSED IN: 22 plant structures; EXPRESSED DURING: 13 growth stages; BEST Arabidopsis thaliana protein match is: unknown protein (TAIR:AT1G65710); Has 6746 Blast hits to 5259 proteins in 486 species: Archae - 7; Bacteria - 485; Metazoa - 3508; Fungi - 577; Plants - 378; Viruses …
Ghir_D11G019570	Module 4	1	1.1631	2.33919	AT4G36630	Symbols: EMB2754 | Vacuolar sorting protein 39
Ghir_D11G022040	Module 4	1	1.84659	2.28634	AT2G22730	Symbols: | Major facilitator superfamily protein
Ghir_D12G004530	Module 4	1	0.556994	2.35035	AT1G09600	Symbols: | Protein kinase superfamily protein	Protein kinase superfamily protein
Ghir_D12G007000	Module 4	1	0.320517	2.44569	AT3G18990	Symbols: VRN1, REM39 | AP2/B3-like transcriptional factor family protein	Required for vernalization
Ghir_D12G013160	Module 4	1	2.16837	2.29287	AT4G01730	Symbols: | DHHC-type zinc finger family protein	DHHC-type zinc finger family protein
Ghir_D12G018370	Module 4	1	2.17397	2.16854	AT1G25580	Symbols: SOG1, ANAC008 | NAC (No Apical Meristem) domain transcriptional regulator superfamily protein	NAC (No Apical Meristem) domain transcriptional regulator superfamily proteinEncodes suppressor of gamma response 1 (SOG1), a putative transcription factor governing multiple responses to DNA damage
Ghir_D12G018910	Module 4	1	0.964356	2.22863	AT5G62550	Symbols: | unknown protein; FUNCTIONS IN: molecular_function unknown; INVOLVED IN: biological_process unknown; LOCATED IN: plasma membrane; EXPRESSED IN: 17 plant structures; EXPRESSED DURING: 9 growth stages; Has 14949 Blast hits to 9947 proteins in 971 species: Archae - 43; Bacteria - 3248; Metazoa - 4424; Fungi - 1542; Plants - 562; Viruses - 55; Other Eukaryotes - 5075 (source: NCBI BLink).
Ghir_D12G021030	Module 4	1	2.14435	2.34554	AT5G07670	Symbols: | RNI-like superfamily protein	RNI-like superfamily protein
Ghir_D12G023620	Module 4	1	2.98421	2.36794	AT4G22860	Symbols: | Cell cycle regulated microtubule associated protein	TPX2-LIKE Group A family with aurora binding andTPX2 domains
Ghir_D12G024990	Module 4	1	2.59156	1.86449	AT5G42080	Symbols: ADL1, ADL1A, AG68, DRP1A, RSW9, DL1 | dynamin-like protein	Encodes a dynamin-like protein related to phragmoplastin
Ghir_D12G027020	Module 4	1	1.56471	1.85549	AT5G23910	Symbols: | ATP binding microtubule motor family protein
Ghir_D12G027660	Module 4	1	2.77305	1.73976	AT5G51760	Symbols: AHG1 | Protein phosphatase 2C family protein	Encodes AHG1 (ABA-hypersensitive germination 1), a putative protein phosphatase 2C (PP2C)
Ghir_D12G027790	Module 4	1	0.864222	2.41378	AT5G51560	Symbols: | Leucine-rich repeat protein kinase family protein	Leucine-rich repeat protein kinase family protein
Ghir_D13G001410	Module 4	1	2.25739	2.40539	AT3G51950	Symbols: | Zinc finger (CCCH-type) family protein / RNA recognition motif (RRM)-containing protein	Contains single CCCH domain
Ghir_D13G004420	Module 4	1	1.5631	2.6415	AT2G14960	Symbols: GH3 | Auxin-responsive GH3 family protein	Auxin-responsive GH3 family proteinencodes a protein similar to IAA-amido synthases
Ghir_D13G006550	Module 4	1	2.26844	2.33932	AT4G03210	Symbols: XTH9 | xyloglucan endotransglucosylase/hydrolase 9	xyloglucan endotransglucosylase/hydrolase 9Encodes a member of xyloglucan endotransglucosylase/hydrolases (XTHs) that catalyze the cleavage and molecular grafting of xyloglucan chains function in loosening and rearrangement of the cell wall
Ghir_D13G010250	Module 4	1	1.1674	1.59291	AT3G59910	Symbols: | Ankyrin repeat family protein
Ghir_D13G010790	Module 4	1	1.02377	2.45059	AT5G07270	Symbols: XBAT33 | XB3 ortholog 3 in Arabidopsis thaliana	XB3 ortholog 3 in Arabidopsis thaliana
Ghir_D13G014840	Module 4	1	1.50456	2.29784	AT3G20150	Symbols: | Kinesin motor family protein
Ghir_D13G021140	Module 4	1	2.38839	2.42907	AT2G05920	Symbols: | Subtilase family protein	Subtilase family protein
Ghir_D13G023500	Module 4	1	2.36689	1.33055	AT5G12930	Symbols: | unknown protein; Has 1807 Blast hits to 1807 proteins in 277 species: Archae - 0; Bacteria - 0; Metazoa - 736; Fungi - 347; Plants - 385; Viruses - 0; Other Eukaryotes - 339 (source: NCBI BLink).
Ghir_A01G022730	Module 4	1	3.21447	2.01797	AT1G20530	Symbols: | Protein of unknown function (DUF630 and DUF632)	Protein of unknown function (DUF630 and DUF632)
Ghir_Scaffold1263G000020	Module 4	1	2.01955	2.46706	AT5G08120	Symbols: MPB2C | movement protein binding protein 2C	Microtubule-associated and viral movement protein binding protein
Ghir_D05G039470	Module 4	1	2.56558	2.0124	AT3G23670	Symbols: PAKRP1L, KINESIN-12B | phragmoplast-associated kinesin-related protein, putative	phragmoplast-associated kinesin-related protein, putativeMicrotubule motor kinesin PAKRP1L/Kinesin-12B
Ghir_Scaffold1198G000020	Module 4	1	3.21602	2.51254	AT3G23670	Symbols: PAKRP1L, KINESIN-12B | phragmoplast-associated kinesin-related protein, putative	phragmoplast-associated kinesin-related protein, putativeMicrotubule motor kinesin PAKRP1L/Kinesin-12B
Ghir_A01G003900	Module 5	1	5.01167	1.68366	AT1G76065	Symbols: | LYR family of Fe/S cluster biogenesis protein	LYR family of Fe/S cluster biogenesis protein
Ghir_A01G006010	Module 5	1	4.08965	3.02648	AT5G54270	Symbols: LHCB3, LHCB3*1 | light-harvesting chlorophyll B-binding protein 3	light-harvesting chlorophyll B-binding protein 3Lhcb3 protein is a component of the main light harvesting chlorophyll a/b-protein complex of Photosystem II (LHC II)
Ghir_A01G008630	Module 5	1	5.51184	1.29823	AT3G12870	Symbols: | unknown protein; BEST Arabidopsis thaliana protein match is: unknown protein (TAIR:AT5G56120); Has 70 Blast hits to 70 proteins in 12 species: Archae - 0; Bacteria - 0; Metazoa - 0; Fungi - 0; Plants - 70; Viruses - 0; Other Eukaryotes - 0 (source: NCBI BLink).
Ghir_A01G009300	Module 5	1	3.52884	2.71162	AT1G20930	Symbols: CDKB2;2 | cyclin-dependent kinase B2;2	cyclin-dependent kinase B2;2Cyclin-dependent kinase, expressed in flowers and suspension cell culture, expression peaks during M phase in synchronized cultures
Ghir_A01G010670	Module 5	1	4.19112	2.44065	AT5G42700	Symbols: | AP2/B3-like transcriptional factor family protein
Ghir_A01G015010	Module 5	1	5.52239	1.60414	AT1G24460	Symbols: | unknown protein; FUNCTIONS IN: molecular_function unknown; INVOLVED IN: biological_process unknown; LOCATED IN: cellular_component unknown; EXPRESSED IN: 23 plant structures; EXPRESSED DURING: 14 growth stages; BEST Arabidopsis thaliana protein match is: unknown protein (TAIR:AT4G31570); Has 181008 Blast hits to 85359 proteins in 3551 species: Archae - 3290; Bacteria - 48304; Metazoa -…	Encodes a novel protein that co-immunoprecipitates with SYP41
Ghir_A01G016710	Module 5	1	5.57354	2.05402	AT1G76310	Symbols: CYCB2;4 | CYCLIN B2;4	core cell cycle genes
Ghir_A01G018920	Module 5	1	4.14636	2.82371	AT3G57830	Symbols: | Leucine-rich repeat protein kinase family protein
Ghir_A02G005000	Module 5	1	4.40188	1.83717	AT4G15830	Symbols: | ARM repeat superfamily protein	ARM repeat superfamily protein
Ghir_A02G006220	Module 5	1	4.42927	2.90499	NoHits
Ghir_A02G009030	Module 5	1	5.51142	1.68912	AT1G30690	Symbols: | Sec14p-like phosphatidylinositol transfer family protein	Sec14p-like phosphatidylinositol transfer family protein
Ghir_A02G009230	Module 5	1	4.82268	1.9531	NoHits
Ghir_A02G009700	Module 5	1	3.69952	2.28634	NoHits
Ghir_A02G009940	Module 5	1	3.52961	2.22876	AT5G08420	Symbols: | RNA-binding KH domain-containing protein	RNA-binding KH domain-containing protein
Ghir_A02G010710	Module 5	1	5.91598	1.95775	AT2G46500	Symbols: ATPI4K GAMMA 4, UBDK GAMMA 4, PI4K GAMMA 4 | phosphoinositide 4-kinase gamma 4	phosphoinositide 4-kinase gamma 4Phosphoinositide kinase which undergo autophosphorylation and phosphorylate serine/threonine residues of protein substrates
Ghir_A02G011760	Module 5	1	5.85985	2.45181	AT5G25460	Symbols: | Protein of unknown function, DUF642	Protein of unknown function, DUF642Encodes a DUF642 cell wall protein
Ghir_A02G012400	Module 5	1	4.65194	2.12769	AT2G41710	Symbols: | Integrase-type DNA-binding superfamily protein
Ghir_A02G013770	Module 5	1	5.44644	1.58337	AT3G15550	Symbols: | unknown protein; Has 25732 Blast hits to 16979 proteins in 961 species: Archae - 144; Bacteria - 1801; Metazoa - 12681; Fungi - 1868; Plants - 912; Viruses - 94; Other Eukaryotes - 8232 (source: NCBI BLink).
Ghir_A02G018660	Module 5	1	5.66442	1.78405	AT5G66230	Symbols: | Chalcone-flavanone isomerase family protein	Chalcone-flavanone isomerase family protein
Ghir_A02G019280	Module 5	1	4.82479	2.27383	AT1G20610	Symbols: CYCB2;3 | Cyclin B2;3	Cyclin B2;3
Ghir_A03G008650	Module 5	1	3.39669	2.53087	AT1G18550	Symbols: | ATP binding microtubule motor family protein	ATP binding microtubule motor family protein
Ghir_A03G014470	Module 5	1	5.43363	1.77548	AT3G25980	Symbols: MAD2 | DNA-binding HORMA family protein	Encodes MAD2 (MITOTIC ARREST-DEFICIENT 2)
Ghir_A03G014530	Module 5	1	3.97714	2.11635	AT3G26050	Symbols: | TPX2 (targeting protein for Xklp2) protein family	TPX2 (targeting protein for Xklp2) protein family
Ghir_A03G015580	Module 5	1	4.81883	2.21179	AT1G23790	Symbols: | Plant protein of unknown function (DUF936)	Plant protein of unknown function (DUF936)
Ghir_A03G017860	Module 5	1	4.30897	3.00912	AT5G60370	Symbols: | FUNCTIONS IN: molecular_function unknown; INVOLVED IN: biological_process unknown; LOCATED IN: chloroplast; CONTAINS InterPro DOMAIN/s: Defects-in-morphology protein 1-like, mitochondrial (InterPro:IPR019190); BEST Arabidopsis thaliana protein match is: unknown protein (TAIR:AT3G57110); Has 1807 Blast hits to 1807 proteins in 277 species: Archae - 0; Bacteria - 0; Metazoa - 736; Fungi …
Ghir_A03G020040	Module 5	1	4.06295	1.90649	AT1G49980	Symbols: | DNA/RNA polymerases superfamily protein
Ghir_A03G021760	Module 5	1	3.90808	1.43674	AT2G21300	Symbols: | ATP binding microtubule motor family protein
Ghir_A03G023030	Module 5	1	4.87617	2.09914	AT4G17000	Symbols: | unknown protein; Has 2862 Blast hits to 2331 proteins in 349 species: Archae - 6; Bacteria - 408; Metazoa - 833; Fungi - 223; Plants - 134; Viruses - 7; Other Eukaryotes - 1251 (source: NCBI BLink).
Ghir_A04G000060	Module 5	1	4.96401	2.54147	NoHits
Ghir_A04G000260	Module 5	1	5.81601	2.22677	AT5G56120	Symbols: | unknown protein; BEST Arabidopsis thaliana protein match is: unknown protein (TAIR:AT3G12870); Has 77 Blast hits to 75 proteins in 12 species: Archae - 0; Bacteria - 0; Metazoa - 0; Fungi - 0; Plants - 77; Viruses - 0; Other Eukaryotes - 0 (source: NCBI BLink).
Ghir_A04G000470	Module 5	1	3.49852	2.83152	AT1G55810	Symbols: UKL3 | uridine kinase-like 3	One of the homologous genes predicted to encode proteins with UPRT domains (Uracil phosphoribosyltransferase)
Ghir_A04G008760	Module 5	1	4.49909	1.93083	AT2G37420	Symbols: | ATP binding microtubule motor family protein
Ghir_A04G008990	Module 5	1	4.08434	2.73752	AT5G02370	Symbols: | ATP binding microtubule motor family protein	ATP binding microtubule motor family protein
Ghir_A05G002280	Module 5	1	6.09792	2.05777	AT4G13350	Symbols: NIG | NSP (nuclear shuttle protein)-interacting GTPase	NSP (nuclear shuttle protein)-interacting GTPaseEncodes a GTPase that interacts with nuclear shuttle proteins (NSPs) from a number of different plant viruses
Ghir_A05G002540	Module 5	1	3.46149	1.42351	AT4G28950	Symbols: ARAC7, ATROP9, ATRAC7, RAC7, ROP9 | RHO-related protein from plants 9	RHO-related protein from plants 9A member of ROP GTPase gene family
Ghir_A05G011270	Module 5	1	4.89368	2.58378	AT5G49840	Symbols: | ATP-dependent Clp protease
Ghir_A05G012590	Module 5	1	4.45499	1.94629	AT5G11160	Symbols: APT5 | adenine phosphoribosyltransferase 5
Ghir_A05G012610	Module 5	1	5.51585	2.29044	AT1G80060	Symbols: | Ubiquitin-like superfamily protein
Ghir_A05G016430	Module 5	1	4.58697	2.81893	AT2G33855	Symbols: | unknown protein; Has 35333 Blast hits to 34131 proteins in 2444 species: Archae - 798; Bacteria - 22429; Metazoa - 974; Fungi - 991; Plants - 531; Viruses - 0; Other Eukaryotes - 9610 (source: NCBI BLink).
Ghir_A05G017040	Module 5	1	5.87843	2.46122	AT1G61260	Symbols: | Protein of unknown function (DUF761)	Protein of unknown function (DUF761)
Ghir_A05G018440	Module 5	1	5.58972	2.27014	AT4G35240	Symbols: | Protein of unknown function (DUF630 and DUF632)
Ghir_A05G022520	Module 5	1	4.31297	2.12076	AT4G24610	Symbols: | unknown protein; FUNCTIONS IN: molecular_function unknown; INVOLVED IN: biological_process unknown; EXPRESSED IN: 20 plant structures; EXPRESSED DURING: 12 growth stages; BEST Arabidopsis thaliana protein match is: unknown protein (TAIR:AT5G65440).
Ghir_A05G022780	Module 5	1	4.29665	1.83642	AT4G09060	Symbols: | unknown protein; BEST Arabidopsis thaliana protein match is: unknown protein (TAIR:AT1G14680).
Ghir_A05G025830	Module 5	1	5.94018	1.76201	AT1G76310	Symbols: CYCB2;4 | CYCLIN B2;4	core cell cycle genes
Ghir_A05G026040	Module 5	1	4.67135	1.75504	AT1G19980	Symbols: | cytomatrix protein-related	cytomatrix protein-related
Ghir_A05G035540	Module 5	1	4.96198	2.50197	AT5G02810	Symbols: PRR7, APRR7 | pseudo-response regulator 7	PRR7 and PRR9 are partially redundant essential components of a temperature-sensitive circadian system
Ghir_A05G038320	Module 5	1	5.79704	2.26852	AT5G15510	Symbols: | TPX2 (targeting protein for Xklp2) protein family
Ghir_A05G042280	Module 5	1	5.80884	1.76892	AT5G26667	Symbols: PYR6 | P-loop containing nucleoside triphosphate hydrolases superfamily protein	encodes a uridine 5 Prime-monophosphate (UMP)/cytidine 5 Prime-monophosphate (CMP) kinase
Ghir_A06G003410	Module 5	1	3.47037	2.51765	AT4G09060	Symbols: | unknown protein; BEST Arabidopsis thaliana protein match is: unknown protein (TAIR:AT1G14680).
Ghir_A06G003550	Module 5	1	3.84459	2.1815	AT1G78300	Symbols: GRF2, 14-3-3OMEGA, GF14 OMEGA | general regulatory factor 2	general regulatory factor 2G-box binding factor GF14 omega encoding a 14-3-3 protein The mRNA is cell-to-cell mobile
Ghir_A06G005220	Module 5	1	5.09507	2.27542	NoHits
Ghir_A06G006740	Module 5	1	4.39939	2.20626	AT4G28950	Symbols: ARAC7, ATROP9, ATRAC7, RAC7, ROP9 | RHO-related protein from plants 9	RHO-related protein from plants 9A member of ROP GTPase gene family
Ghir_A06G017270	Module 5	1	5.38225	2.37037	AT3G51740	Symbols: IMK2 | inflorescence meristem receptor-like kinase 2	inflorescence meristem receptor-like kinase 2encodes a leucine-repeat receptor kinase expressed in inflorescence meristem
Ghir_A06G017780	Module 5	1	4.34367	1.95297	AT5G05940	Symbols: ATROPGEF5, ROPGEF5 | ROP guanine nucleotide exchange factor 5	Encodes a member of KPP-like gene family, homolog of KPP (kinase partner protein) gene in tomato
Ghir_A07G004020	Module 5	1	4.8559	2.65227	AT4G32400	Symbols: EMB104, SHS1, EMB42, ATBT1 | Mitochondrial substrate carrier family protein	Mitochondrial substrate carrier family proteinEncodes a plastidial nucleotide uniport carrier protein required to export newly synthesized adenylates into the cytosol
Ghir_A07G007070	Module 5	1	4.29829	2.81525	AT1G74690	Symbols: IQD31 | IQ-domain 31	IQ-domain 31Encodes a microtubule-associated protein
Ghir_A07G007320	Module 5	1	4.99938	2.03069	AT1G18370	Symbols: HIK, ATNACK1, NACK1 | ATP binding microtubule motor family protein	ATP binding microtubule motor family proteinEncodes a kinesin HINKEL
Ghir_A07G008900	Module 5	1	4.41052	2.41868	AT5G50890	Symbols: | alpha/beta-Hydrolases superfamily protein	alpha/beta-Hydrolases superfamily protein
Ghir_A07G011890	Module 5	1	5.0322	1.68514	AT3G11590	Symbols: | unknown protein; LOCATED IN: plasma membrane; EXPRESSED IN: 22 plant structures; EXPRESSED DURING: 13 growth stages; BEST Arabidopsis thaliana protein match is: unknown protein (TAIR:AT5G22310); Has 22320 Blast hits to 15179 proteins in 1213 species: Archae - 372; Bacteria - 2307; Metazoa - 10906; Fungi - 1700; Plants - 1146; Viruses - 65; Other Eukaryotes - 5824 (source: NCBI BLink).
Ghir_A07G013030	Module 5	1	5.13059	2.20341	AT3G20060	Symbols: UBC19 | ubiquitin-conjugating enzyme19	ubiquitin-conjugating enzyme19Encodes one of two ubiquitin-conjugating enzymes belonging to the E2-C gene family (the other being UBC19)
Ghir_A07G013410	Module 5	1	3.46176	2.49906	AT2G47500	Symbols: | P-loop nucleoside triphosphate hydrolases superfamily protein with CH (Calponin Homology) domain
Ghir_A07G016200	Module 5	1	3.93866	1.95977	NoHits
Ghir_A07G019860	Module 5	1	6.04105	2.17737	AT3G21620	Symbols: | ERD (early-responsive to dehydration stress) family protein	ERD (early-responsive to dehydration stress) family protein
Ghir_A07G021360	Module 5	1	5.23101	1.69617	AT3G07320	Symbols: | O-Glycosyl hydrolases family 17 protein	O-Glycosyl hydrolases family 17 protein
Ghir_A08G000020	Module 5	1	6.00233	2.32228	AT2G30350	Symbols: | Excinuclease ABC, C subunit, N-terminal	Excinuclease ABC, C subunit, N-terminal
Ghir_A08G005720	Module 5	1	6.12237	1.96422	AT1G66250	Symbols: | O-Glycosyl hydrolases family 17 protein	O-Glycosyl hydrolases family 17 protein
Ghir_A08G007270	Module 5	1	4.46553	2.28629	AT4G02800	Symbols: | unknown protein; FUNCTIONS IN: molecular_function unknown; INVOLVED IN: biological_process unknown; LOCATED IN: chloroplast; EXPRESSED IN: 16 plant structures; EXPRESSED DURING: 9 growth stages; BEST Arabidopsis thaliana protein match is: unknown protein (TAIR:AT5G01970); Has 3209 Blast hits to 2720 proteins in 308 species: Archae - 13; Bacteria - 213; Metazoa - 1207; Fungi - 247; Plan…
Ghir_A08G007730	Module 5	1	5.22603	2.31725	AT1G03470	Symbols: | Kinase interacting (KIP1-like) family protein	Encodes a member of the NET superfamily of proteins that potentially couples different membranes to the actin cytoskeleton in plant cells
Ghir_A08G012670	Module 5	1	3.97794	2.95169	AT3G06720	Symbols: AT-IMP, ATKAP ALPHA, AIMP ALPHA, IMPA-1, IMPA1 | importin alpha isoform 1	importin alpha isoform 1Encodes importin alpha involved in nuclear import
Ghir_A08G012680	Module 5	1	3.60768	2.62939	NoHits
Ghir_A08G023440	Module 5	1	4.01189	2.64293	AT5G17160	Symbols: | unknown protein; BEST Arabidopsis thaliana protein match is: unknown protein (TAIR:AT3G03130); Has 14330 Blast hits to 10381 proteins in 896 species: Archae - 94; Bacteria - 2881; Metazoa - 4019; Fungi - 1576; Plants - 515; Viruses - 110; Other Eukaryotes - 5135 (source: NCBI BLink).
Ghir_A09G003580	Module 5	1	4.68622	2.10838	AT3G27330	Symbols: | zinc finger (C3HC4-type RING finger) family protein	zinc finger (C3HC4-type RING finger) family protein
Ghir_A09G007440	Module 5	1	5.0413	2.60534	NoHits
Ghir_A09G007500	Module 5	1	3.93446	2.23821	AT3G17510	Symbols: CIPK1, SnRK36 | CBL-interacting protein kinase 1	CBL-interacting protein kinase 1Encodes a CBL-interacting protein kinase
Ghir_A09G008160	Module 5	1	3.44761	2.9338	AT4G18570	Symbols: | Tetratricopeptide repeat (TPR)-like superfamily protein	Microtubule associated protein involved in cortical microtubule organization
Ghir_A09G011680	Module 5	1	5.36433	1.55085	AT2G26760	Symbols: CYCB1;4 | Cyclin B1;4	Cyclin B1;4
Ghir_A09G012410	Module 5	1	5.18912	2.51748	AT1G35470	Symbols: | SPla/RYanodine receptor (SPRY) domain-containing protein	SPla/RYanodine receptor (SPRY) domain-containing proteinEncodes a homologue of human RanBPM that belongs to the uncharacterized family of plant SPRY, LisH, CTLH and CRA domain-containing proteins
Ghir_A09G012560	Module 5	1	3.88233	1.93131	AT1G34355	Symbols: ATPS1, PS1 | forkhead-associated (FHA) domain-containing protein	Encodes PS1 (Parallel Spindle 1)
Ghir_A09G016450	Module 5	1	5.10702	1.72574	AT5G02320	Symbols: ATMYB3R5, MYB3R-5 | myb domain protein 3r-5	Encodes a putative c-MYB-like transcription factor of the MYB3R factor gene family (MYB3R5)
Ghir_A09G020060	Module 5	1	3.53295	2.80835	AT1G75060	Symbols: | unknown protein; BEST Arabidopsis thaliana protein match is: unknown protein (TAIR:AT1G19330.2); Has 104 Blast hits to 104 proteins in 22 species: Archae - 0; Bacteria - 0; Metazoa - 0; Fungi - 0; Plants - 104; Viruses - 0; Other Eukaryotes - 0 (source: NCBI BLink).	Evening-expressed key component of Sin3-HDAC complex, which bind directly to the CIRCADIAN CLOCK ASSOCIATED 1 (CCA1) and PSEUDO-RESPONSE REGULATOR 9 (PRR9) promoters and catalyze histone 3 (H3) deacetylation at the cognate regions to repress expression, allowing the declining phase of their expression at dusk
Ghir_A09G022400	Module 5	1	5.44332	1.46007	AT5G16250	Symbols: | unknown protein; BEST Arabidopsis thaliana protein match is: unknown protein (TAIR:AT3G02640); Has 1807 Blast hits to 1807 proteins in 277 species: Archae - 0; Bacteria - 0; Metazoa - 736; Fungi - 347; Plants - 385; Viruses - 0; Other Eukaryotes - 339 (source: NCBI BLink).
Ghir_A10G002830	Module 5	1	4.5684	1.79022	AT4G18570	Symbols: | Tetratricopeptide repeat (TPR)-like superfamily protein	Microtubule associated protein involved in cortical microtubule organization
Ghir_A10G003060	Module 5	1	4.52461	2.397	AT5G45700	Symbols: | Haloacid dehalogenase-like hydrolase (HAD) superfamily protein	Haloacid dehalogenase-like hydrolase (HAD) superfamily protein
Ghir_A10G004540	Module 5	1	4.44604	1.47965	AT1G31335	Symbols: | unknown protein; FUNCTIONS IN: molecular_function unknown; INVOLVED IN: biological_process unknown; LOCATED IN: plasma membrane; EXPRESSED IN: 20 plant structures; EXPRESSED DURING: 13 growth stages; Has 34 Blast hits to 34 proteins in 8 species: Archae - 0; Bacteria - 0; Metazoa - 0; Fungi - 0; Plants - 34; Viruses - 0; Other Eukaryotes - 0 (source: NCBI BLink).
Ghir_A10G006210	Module 5	1	5.09722	1.73719	AT1G16630	Symbols: | unknown protein; LOCATED IN: chloroplast; BEST Arabidopsis thaliana protein match is: unknown protein (TAIR:AT2G16270); Has 10587 Blast hits to 5736 proteins in 617 species: Archae - 88; Bacteria - 963; Metazoa - 3686; Fungi - 820; Plants - 541; Viruses - 438; Other Eukaryotes - 4051 (source: NCBI BLink).
Ghir_A10G006360	Module 5	1	3.26841	2.33159	AT1G15215	Symbols: | BEST Arabidopsis thaliana protein match is: sequence-specific DNA binding transcription factors;sequence-specific DNA binding (TAIR:AT3G18380); Has 89 Blast hits to 86 proteins in 16 species: Archae - 0; Bacteria - 0; Metazoa - 0; Fungi - 0; Plants - 89; Viruses - 0; Other Eukaryotes - 0 (source: NCBI BLink).	Encodes SHH1, a homeodomain protein required for DNA methylation
Ghir_A10G013140	Module 5	1	3.43314	2.49559	AT1G05440	Symbols: | C-8 sterol isomerases	C-8 sterol isomerases
Ghir_A10G013250	Module 5	1	3.66442	2.6304	AT3G23670	Symbols: PAKRP1L, KINESIN-12B | phragmoplast-associated kinesin-related protein, putative	phragmoplast-associated kinesin-related protein, putativeMicrotubule motor kinesin PAKRP1L/Kinesin-12B
Ghir_A10G021250	Module 5	1	3.83825	2.34265	AT3G55060	Symbols: | unknown protein; BEST Arabidopsis thaliana protein match is: unknown protein (TAIR:AT2G39300.2); Has 61765 Blast hits to 33720 proteins in 2065 species: Archae - 846; Bacteria - 6964; Metazoa - 31967; Fungi - 5247; Plants - 3104; Viruses - 205; Other Eukaryotes - 13432 (source: NCBI BLink).
Ghir_A10G024190	Module 5	1	6.1413	1.82278	AT3G51740	Symbols: IMK2 | inflorescence meristem receptor-like kinase 2	inflorescence meristem receptor-like kinase 2encodes a leucine-repeat receptor kinase expressed in inflorescence meristem
Ghir_A11G001060	Module 5	1	6.01975	2.04449	AT4G33270	Symbols: CDC20 | Transducin family protein / WD-40 repeat family protein	Transducin family protein / WD-40 repeat family proteinEncodes a CDC20 protein that interacts with APC subunits, components of the mitochondrial checkpoint complex and mitotic cyclin substrates and is indispensable for normal plant development and fertility
Ghir_A11G001070	Module 5	1	5.60598	2.24694	AT4G33270	Symbols: CDC20 | Transducin family protein / WD-40 repeat family protein	Transducin family protein / WD-40 repeat family proteinEncodes a CDC20 protein that interacts with APC subunits, components of the mitochondrial checkpoint complex and mitotic cyclin substrates and is indispensable for normal plant development and fertility
Ghir_A11G001110	Module 5	1	6.0745	1.96948	AT4G33270	Symbols: CDC20 | Transducin family protein / WD-40 repeat family protein	Transducin family protein / WD-40 repeat family proteinEncodes a CDC20 protein that interacts with APC subunits, components of the mitochondrial checkpoint complex and mitotic cyclin substrates and is indispensable for normal plant development and fertility
Ghir_A11G001820	Module 5	1	4.94189	1.7736	AT1G32860	Symbols: | Glycosyl hydrolase superfamily protein	Glycosyl hydrolase superfamily protein
Ghir_A11G002460	Module 5	1	3.99874	2.2241	AT4G23800	Symbols: | HMG (high mobility group) box protein	HMG (high mobility group) box proteinEncodes a protein containing three copies of the HMG (high mobility group)-box domain
Ghir_A11G003950	Module 5	1	5.57887	2.44786	AT5G15740	Symbols: | O-fucosyltransferase family protein	O-fucosyltransferase family proteinRRT1 is a member of a novel glycosyltransferase famly in plants
Ghir_A11G005620	Module 5	1	3.41809	2.27079	AT4G38050	Symbols: | Xanthine/uracil permease family protein	Xanthine/uracil permease family protein
Ghir_A11G005650	Module 5	1	4.20142	2.79058	AT4G38070	Symbols: | basic helix-loop-helix (bHLH) DNA-binding superfamily protein	basic helix-loop-helix (bHLH) DNA-binding superfamily protein
Ghir_A11G016460	Module 5	1	5.76549	2.34528	AT4G15140	Symbols: | unknown protein; Has 26 Blast hits to 26 proteins in 10 species: Archae - 0; Bacteria - 0; Metazoa - 0; Fungi - 0; Plants - 26; Viruses - 0; Other Eukaryotes - 0 (source: NCBI BLink).
Ghir_A11G018000	Module 5	1	3.61047	1.96786	AT5G37010	Symbols: | unknown protein; FUNCTIONS IN: molecular_function unknown; INVOLVED IN: N-terminal protein myristoylation; EXPRESSED IN: 22 plant structures; EXPRESSED DURING: 13 growth stages; BEST Arabidopsis thaliana protein match is: unknown protein (TAIR:AT1G65710); Has 6746 Blast hits to 5259 proteins in 486 species: Archae - 7; Bacteria - 485; Metazoa - 3508; Fungi - 577; Plants - 378; Viruses …
Ghir_A11G018360	Module 5	1	5.36075	1.79792	AT3G51280	Symbols: | Tetratricopeptide repeat (TPR)-like superfamily protein	Tetratricopeptide repeat (TPR)-like superfamily protein
Ghir_A11G018370	Module 5	1	5.59555	2.14184	AT3G51280	Symbols: | Tetratricopeptide repeat (TPR)-like superfamily protein	Tetratricopeptide repeat (TPR)-like superfamily protein
Ghir_A11G018520	Module 5	1	3.98301	1.44363	AT5G66230	Symbols: | Chalcone-flavanone isomerase family protein	Chalcone-flavanone isomerase family protein
Ghir_A11G022030	Module 5	1	4.99181	2.16814	AT5G65470	Symbols: | O-fucosyltransferase family protein	O-fucosyltransferase family protein
Ghir_A11G022050	Module 5	1	4.70013	1.7543	AT4G38070	Symbols: | basic helix-loop-helix (bHLH) DNA-binding superfamily protein	basic helix-loop-helix (bHLH) DNA-binding superfamily protein
Ghir_A11G027690	Module 5	1	4.32325	2.22254	AT1G54490	Symbols: AIN1, EIN5, XRN4, ATXRN4 | exoribonuclease 4	Involved in the ethylene response
Ghir_A11G028660	Module 5	1	5.1839	1.48174	AT3G05330	Symbols: ATN, ATTAN | cyclin family	cyclin familyEncodes a protein with moderate sequence similarity to the maize microtubule-binding protein TANGLED1
Ghir_A11G028670	Module 5	1	3.79475	2.26721	AT5G27550	Symbols: | P-loop containing nucleoside triphosphate hydrolases superfamily protein
Ghir_A11G032250	Module 5	1	3.91326	2.54587	AT5G27550	Symbols: | P-loop containing nucleoside triphosphate hydrolases superfamily protein
Ghir_A11G033420	Module 5	1	5.89741	1.78908	AT5G06150	Symbols: CYC1BAT, CYCB1;2 | Cyclin family protein	Encodes a cyclin whose expression is reduced in response to high salt
Ghir_A11G034170	Module 5	1	5.81786	1.7725	AT2G42520	Symbols: | P-loop containing nucleoside triphosphate hydrolases superfamily protein
Ghir_A11G034230	Module 5	1	3.8239	2.3911	AT3G11760	Symbols: | unknown protein; FUNCTIONS IN: molecular_function unknown; INVOLVED IN: biological_process unknown; LOCATED IN: cellular_component unknown; EXPRESSED IN: 23 plant structures; EXPRESSED DURING: 14 growth stages; BEST Arabidopsis thaliana protein match is: unknown protein (TAIR:AT5G04860); Has 84 Blast hits to 73 proteins in 13 species: Archae - 0; Bacteria - 0; Metazoa - 0; Fungi - 0; P…
Ghir_A12G009780	Module 5	1	3.91021	2.3801	AT2G22610	Symbols: | Di-glucose binding protein with Kinesin motor domain	Malectin domain kinesin
Ghir_A12G011730	Module 5	1	3.6651	1.94573	AT4G00460	Symbols: ATROPGEF3, ROPGEF3 | RHO guanyl-nucleotide exchange factor 3	Encodes a member of KPP-like gene family, homolog of KPP (kinase partner protein) gene in tomato
Ghir_A12G013760	Module 5	1	4.82019	2.62205	AT3G06720	Symbols: AT-IMP, ATKAP ALPHA, AIMP ALPHA, IMPA-1, IMPA1 | importin alpha isoform 1	importin alpha isoform 1Encodes importin alpha involved in nuclear import
Ghir_A12G013820	Module 5	1	4.89419	1.97168	AT1G02730	Symbols: ATCSLD5, CSLD5, SOS6 | cellulose synthase-like D5	cellulose synthase-like D5Encodes a gene similar to cellulose synthase
Ghir_A12G023020	Module 5	1	5.80903	2.34007	AT5G47500	Symbols: | Pectin lyase-like superfamily protein	Pectin lyase-like superfamily proteinpredicted to encode a pectin methylesterase
Ghir_A12G024030	Module 5	1	5.34816	2.11425	AT1G63300	Symbols: | Myosin heavy chain-related protein	Myosin heavy chain-related protein
Ghir_A12G024340	Module 5	1	5.66153	1.87465	AT1G19330	Symbols: | unknown protein; FUNCTIONS IN: molecular_function unknown; INVOLVED IN: biological_process unknown; LOCATED IN: cellular_component unknown; EXPRESSED IN: 22 plant structures; EXPRESSED DURING: 13 growth stages; BEST Arabidopsis thaliana protein match is: unknown protein (TAIR:AT1G75060).	Evening-expressed key component of Sin3-HDAC complex, which bind directly to the CIRCADIAN CLOCK ASSOCIATED 1 (CCA1) and PSEUDO-RESPONSE REGULATOR 9 (PRR9) promoters and catalyze histone 3 (H3) deacetylation at the cognate regions to repress expression, allowing the declining phase of their expression at dusk
Ghir_A12G027630	Module 5	1	4.71871	2.07964	AT5G51760	Symbols: AHG1 | Protein phosphatase 2C family protein	Encodes AHG1 (ABA-hypersensitive germination 1), a putative protein phosphatase 2C (PP2C)
Ghir_A12G027970	Module 5	1	5.58261	2.18656	AT2G44190	Symbols: EDE1, QWRF5 | Family of unknown function (DUF566)	Family of unknown function (DUF566) Encodes a novel microtubule binding protein that preferentially associates with nuclear microtubules during mitosis and is essential during the mitotic and cytokinetic stages that generate the endosperm and embryo
Ghir_A12G028000	Module 5	1	3.70232	2.22919	AT1G18370	Symbols: HIK, ATNACK1, NACK1 | ATP binding microtubule motor family protein	ATP binding microtubule motor family proteinEncodes a kinesin HINKEL
Ghir_A13G003330	Module 5	1	4.70911	1.79019	AT1G22930	Symbols: | T-complex protein 11	T-complex protein 11
Ghir_A13G004660	Module 5	1	4.50968	2.1646	AT2G16270	Symbols: | unknown protein; FUNCTIONS IN: molecular_function unknown; INVOLVED IN: biological_process unknown; LOCATED IN: chloroplast; EXPRESSED IN: 16 plant structures; EXPRESSED DURING: 9 growth stages; BEST Arabidopsis thaliana protein match is: unknown protein (TAIR:AT1G16630); Has 1844 Blast hits to 1256 proteins in 271 species: Archae - 6; Bacteria - 283; Metazoa - 434; Fungi - 153; Plants…
Ghir_A13G015000	Module 5	1	5.3927	2.03041	NoHits
Ghir_A13G015950	Module 5	1	4.40288	2.83521	AT1G17120	Symbols: CAT8 | cationic amino acid transporter 8	cationic amino acid transporter 8Encodes a member of the cationic amino acid transporter (CAT) subfamily of amino acid polyamine choline transporters
Ghir_A13G017100	Module 5	1	4.51218	1.85313	AT3G03680	Symbols: | C2 calcium/lipid-binding plant phosphoribosyltransferase family protein	C2 calcium/lipid-binding plant phosphoribosyltransferase family proteinMember of a family of Multiple C2 Domain and Transmembrane Region Proteins
Ghir_A13G018370	Module 5	1	3.93929	1.86511	AT1G64760	Symbols: | O-Glycosyl hydrolases family 17 protein	O-Glycosyl hydrolases family 17 proteinZERZAUST is an atypical &#946;-1,3 glucanase
Ghir_A13G018710	Module 5	1	5.80384	2.38081	AT3G05670	Symbols: | RING/U-box protein
Ghir_A13G020200	Module 5	1	4.26182	2.40212	AT3G43210	Symbols: TES, ATNACK2, NACK2 | ATP binding microtubule motor family protein	Encodes a kinesin TETRASPORE
Ghir_A13G022430	Module 5	1	4.98074	2.26719	AT4G30130	Symbols: | Protein of unknown function (DUF630 and DUF632)
Ghir_D01G001910	Module 5	1	5.3194	1.88529	AT1G03780	Symbols: TPX2 | targeting protein for XKLP2	targeting protein for XKLP2Homolog of vertebrate TPX2
Ghir_D01G004010	Module 5	1	4.52252	2.66357	AT1G78520	Symbols: | Carbohydrate-binding X8 domain superfamily protein	Carbohydrate-binding X8 domain superfamily protein
Ghir_D01G008170	Module 5	1	5.42637	2.47496	AT5G55570	Symbols: | unknown protein; LOCATED IN: chloroplast; Has 35333 Blast hits to 34131 proteins in 2444 species: Archae - 798; Bacteria - 22429; Metazoa - 974; Fungi - 991; Plants - 531; Viruses - 0; Other Eukaryotes - 9610 (source: NCBI BLink).
Ghir_D01G008510	Module 5	1	5.32045	1.58293	NoHits
Ghir_D01G010120	Module 5	1	5.06137	2.30516	AT1G76310	Symbols: CYCB2;4 | CYCLIN B2;4	core cell cycle genes
Ghir_D01G011680	Module 5	1	3.90188	2.11612	AT5G42700	Symbols: | AP2/B3-like transcriptional factor family protein
Ghir_D01G011720	Module 5	1	3.38433	2.4032	AT4G33350	Symbols: | Tic22-like family protein	Tic22-like family protein
Ghir_D01G016930	Module 5	1	5.34537	1.95843	AT3G25980	Symbols: MAD2 | DNA-binding HORMA family protein	Encodes MAD2 (MITOTIC ARREST-DEFICIENT 2)
Ghir_D01G018290	Module 5	1	4.91122	2.07527	AT1G76310	Symbols: CYCB2;4 | CYCLIN B2;4	core cell cycle genes
Ghir_D01G019660	Module 5	1	4.88812	1.63237	AT2G42110	Symbols: | unknown protein; Has 27 Blast hits to 27 proteins in 11 species: Archae - 0; Bacteria - 0; Metazoa - 0; Fungi - 0; Plants - 25; Viruses - 0; Other Eukaryotes - 2 (source: NCBI BLink).
Ghir_D01G020070	Module 5	1	5.47508	2.45414	AT1G77920	Symbols: | bZIP transcription factor family protein	bZIP transcription factor family protein
Ghir_D02G000010	Module 5	1	3.93362	1.46675	NoHits
Ghir_D02G000420	Module 5	1	5.62059	2.08406	NoHits
Ghir_D02G004440	Module 5	1	4.67507	2.62004	AT5G43310	Symbols: | COP1-interacting protein-related
Ghir_D02G004460	Module 5	1	4.49766	2.08332	AT4G14330	Symbols: | P-loop containing nucleoside triphosphate hydrolases superfamily protein	P-loop containing nucleoside triphosphate hydrolases superfamily proteinOrphan kinesin with processive motility on single microtubules
Ghir_D02G005320	Module 5	1	5.10326	1.39943	AT4G15830	Symbols: | ARM repeat superfamily protein	ARM repeat superfamily protein
Ghir_D02G010220	Module 5	1	3.5266	2.43571	AT5G42330	Symbols: | unknown protein; Has 35333 Blast hits to 34131 proteins in 2444 species: Archae - 798; Bacteria - 22429; Metazoa - 974; Fungi - 991; Plants - 531; Viruses - 0; Other Eukaryotes - 9610 (source: NCBI BLink).
Ghir_D02G010980	Module 5	1	5.42551	2.28917	AT1G30690	Symbols: | Sec14p-like phosphatidylinositol transfer family protein	Sec14p-like phosphatidylinositol transfer family protein
Ghir_D02G011210	Module 5	1	4.50626	1.90866	NoHits
Ghir_D02G015840	Module 5	1	5.13635	2.16152	AT3G25980	Symbols: MAD2 | DNA-binding HORMA family protein	Encodes MAD2 (MITOTIC ARREST-DEFICIENT 2)
Ghir_D02G015950	Module 5	1	4.14447	2.29467	AT3G26050	Symbols: | TPX2 (targeting protein for Xklp2) protein family	TPX2 (targeting protein for Xklp2) protein family
Ghir_D02G016940	Module 5	1	5.39247	2.39215	AT1G23790	Symbols: | Plant protein of unknown function (DUF936)	Plant protein of unknown function (DUF936)
Ghir_D02G019160	Module 5	1	3.75679	2.29832	AT5G60370	Symbols: | FUNCTIONS IN: molecular_function unknown; INVOLVED IN: biological_process unknown; LOCATED IN: chloroplast; CONTAINS InterPro DOMAIN/s: Defects-in-morphology protein 1-like, mitochondrial (InterPro:IPR019190); BEST Arabidopsis thaliana protein match is: unknown protein (TAIR:AT3G57110); Has 1807 Blast hits to 1807 proteins in 277 species: Archae - 0; Bacteria - 0; Metazoa - 736; Fungi …
Ghir_D03G000280	Module 5	1	4.95134	2.14045	AT1G20610	Symbols: CYCB2;3 | Cyclin B2;3	Cyclin B2;3
Ghir_D03G007380	Module 5	1	4.79142	2.05446	AT3G15550	Symbols: | unknown protein; Has 25732 Blast hits to 16979 proteins in 961 species: Archae - 144; Bacteria - 1801; Metazoa - 12681; Fungi - 1868; Plants - 912; Viruses - 94; Other Eukaryotes - 8232 (source: NCBI BLink).
Ghir_D03G007700	Module 5	1	4.10724	2.55916	AT2G41710	Symbols: | Integrase-type DNA-binding superfamily protein
Ghir_D03G009220	Module 5	1	5.86817	1.6763	AT2G46500	Symbols: ATPI4K GAMMA 4, UBDK GAMMA 4, PI4K GAMMA 4 | phosphoinositide 4-kinase gamma 4	phosphoinositide 4-kinase gamma 4Phosphoinositide kinase which undergo autophosphorylation and phosphorylate serine/threonine residues of protein substrates
Ghir_D03G011140	Module 5	1	4.05373	2.21947	AT1G18550	Symbols: | ATP binding microtubule motor family protein	ATP binding microtubule motor family protein
Ghir_D03G011760	Module 5	1	4.45885	1.58093	AT5G07670	Symbols: | RNI-like superfamily protein	RNI-like superfamily protein
Ghir_D03G013210	Module 5	1	4.84236	1.56349	AT5G23860	Symbols: TUB8 | tubulin beta 8	tubulin beta 8beta-tubulin, preferentially expressed in endodermal and phloem cells of primary roots and in the vascular tissues of leaves, stems, and flowers
Ghir_D04G004730	Module 5	1	6.02306	2.11452	AT5G15510	Symbols: | TPX2 (targeting protein for Xklp2) protein family
Ghir_D04G008730	Module 5	1	3.49736	2.30188	AT5G02810	Symbols: PRR7, APRR7 | pseudo-response regulator 7	PRR7 and PRR9 are partially redundant essential components of a temperature-sensitive circadian system
Ghir_D04G012770	Module 5	1	3.49916	2.22619	AT2G37390	Symbols: NAKR2 | Chloroplast-targeted copper chaperone protein	Chloroplast-targeted copper chaperone protein
Ghir_D04G012860	Module 5	1	4.23689	2.40397	AT2G37420	Symbols: | ATP binding microtubule motor family protein
Ghir_D05G002440	Module 5	1	5.8457	1.87364	AT4G13350	Symbols: NIG | NSP (nuclear shuttle protein)-interacting GTPase	NSP (nuclear shuttle protein)-interacting GTPaseEncodes a GTPase that interacts with nuclear shuttle proteins (NSPs) from a number of different plant viruses
Ghir_D05G003960	Module 5	1	4.2022	2.71075	AT3G14310	Symbols: ATPME3, PME3 | pectin methylesterase 3	pectin methylesterase 3encodes a pectin methylesterase, targeted by a cellulose binding protein (CBP) from the parasitic nematode Heterodera schachtii during parasitism
Ghir_D05G004830	Module 5	1	5.05082	2.12811	AT4G32830	Symbols: AtAUR1, AUR1 | ataurora1	ataurora1Encodes a member of a family of Ser/Thr kinases whose activities peak during cell division
Ghir_D05G005520	Module 5	1	6.14195	1.8639	AT5G58000	Symbols: | Reticulon family protein
Ghir_D05G008240	Module 5	1	4.22422	2.43443	AT3G11590	Symbols: | unknown protein; LOCATED IN: plasma membrane; EXPRESSED IN: 22 plant structures; EXPRESSED DURING: 13 growth stages; BEST Arabidopsis thaliana protein match is: unknown protein (TAIR:AT5G22310); Has 22320 Blast hits to 15179 proteins in 1213 species: Archae - 372; Bacteria - 2307; Metazoa - 10906; Fungi - 1700; Plants - 1146; Viruses - 65; Other Eukaryotes - 5824 (source: NCBI BLink).
Ghir_D05G013160	Module 5	1	4.25193	1.63242	AT1G15220	Symbols: ATCCMH, CCMH | cytochrome c biogenesis protein family	cytochrome c biogenesis protein familyEncodes a protein with oxidoreductase activity present in the inner membrane of mitochondria
Ghir_D05G018920	Module 5	1	6.11576	2.03378	NoHits
Ghir_D05G022430	Module 5	1	3.53376	2.54947	AT4G24610	Symbols: | unknown protein; FUNCTIONS IN: molecular_function unknown; INVOLVED IN: biological_process unknown; EXPRESSED IN: 20 plant structures; EXPRESSED DURING: 12 growth stages; BEST Arabidopsis thaliana protein match is: unknown protein (TAIR:AT5G65440).
Ghir_D05G023110	Module 5	1	3.99692	2.45009	AT1G35780	Symbols: | unknown protein; BEST Arabidopsis thaliana protein match is: unknown protein (TAIR:AT1G78150.2); Has 145 Blast hits to 144 proteins in 16 species: Archae - 0; Bacteria - 0; Metazoa - 0; Fungi - 0; Plants - 145; Viruses - 0; Other Eukaryotes - 0 (source: NCBI BLink).
Ghir_D05G025840	Module 5	1	5.57364	1.69386	AT1G76310	Symbols: CYCB2;4 | CYCLIN B2;4	core cell cycle genes
Ghir_D05G026070	Module 5	1	4.34352	1.86166	AT1G19980	Symbols: | cytomatrix protein-related	cytomatrix protein-related
Ghir_D05G028900	Module 5	1	3.44959	2.17462	AT2G33560	Symbols: BUBR1 | BUB1-related (BUB1: budding uninhibited by benzymidazol 1)	BUB1-related (BUB1: budding uninhibited by benzymidazol 1)Encodes BUBR1
Ghir_D05G039300	Module 5	1	5.83618	2.24424	AT5G56130	Symbols: TEX1, AtTEX1, THO3 | Transducin/WD40 repeat-like superfamily protein	Transducin/WD40 repeat-like superfamily proteinEncodes a component of the putative Arabidopsis THO/TREX complex: THO1 or HPR1 (At5g09860), THO2 (At1g24706), THO3 or TEX1 (At5g56130), THO5 (At5g42920, At1g45233), THO6 (At2g19430), and THO7 (At5g16790, At3g02950)
Ghir_D05G039310	Module 5	1	5.99181	2.35115	AT5G56120	Symbols: | unknown protein; BEST Arabidopsis thaliana protein match is: unknown protein (TAIR:AT3G12870); Has 77 Blast hits to 75 proteins in 12 species: Archae - 0; Bacteria - 0; Metazoa - 0; Fungi - 0; Plants - 77; Viruses - 0; Other Eukaryotes - 0 (source: NCBI BLink).
Ghir_D06G005280	Module 5	1	4.71558	2.4657	AT2G15580	Symbols: | RING/U-box superfamily protein
Ghir_D06G006830	Module 5	1	3.43358	1.82455	AT4G29010	Symbols: AIM1 | Enoyl-CoA hydratase/isomerase family	Enoyl-CoA hydratase/isomerase familyFunctions in beta-oxidation of fatty acids, similar to CuMFP with L-3-hydroxyacyl-CoA hydrolyase , L-3-hydroxyacyl-dehydrogenase, D-3-hydroxyacyl-CoA epimerase, and 3, 2-enoyl-CoA isomerase activities
Ghir_D06G006850	Module 5	1	3.97019	2.13748	AT4G28950	Symbols: ARAC7, ATROP9, ATRAC7, RAC7, ROP9 | RHO-related protein from plants 9	RHO-related protein from plants 9A member of ROP GTPase gene family
Ghir_D06G018200	Module 5	1	5.33648	1.85985	AT3G51740	Symbols: IMK2 | inflorescence meristem receptor-like kinase 2	inflorescence meristem receptor-like kinase 2encodes a leucine-repeat receptor kinase expressed in inflorescence meristem
Ghir_D07G001660	Module 5	1	3.44817	2.71929	AT3G14080	Symbols: | Small nuclear ribonucleoprotein family protein
Ghir_D07G002510	Module 5	1	5.65351	1.58534	AT4G32830	Symbols: AtAUR1, AUR1 | ataurora1	ataurora1Encodes a member of a family of Ser/Thr kinases whose activities peak during cell division
Ghir_D07G002920	Module 5	1	6.00251	2.46957	AT5G35180	Symbols: | Protein of unknown function (DUF1336)
Ghir_D07G007060	Module 5	1	3.66014	2.02065	AT1G74690	Symbols: IQD31 | IQ-domain 31	IQ-domain 31Encodes a microtubule-associated protein
Ghir_D07G007330	Module 5	1	4.34917	2.46507	AT1G18370	Symbols: HIK, ATNACK1, NACK1 | ATP binding microtubule motor family protein	ATP binding microtubule motor family proteinEncodes a kinesin HINKEL
Ghir_D07G009000	Module 5	1	5.44258	1.90086	AT5G50890	Symbols: | alpha/beta-Hydrolases superfamily protein	alpha/beta-Hydrolases superfamily protein
Ghir_D07G011930	Module 5	1	4.81297	2.0669	AT3G11590	Symbols: | unknown protein; LOCATED IN: plasma membrane; EXPRESSED IN: 22 plant structures; EXPRESSED DURING: 13 growth stages; BEST Arabidopsis thaliana protein match is: unknown protein (TAIR:AT5G22310); Has 22320 Blast hits to 15179 proteins in 1213 species: Archae - 372; Bacteria - 2307; Metazoa - 10906; Fungi - 1700; Plants - 1146; Viruses - 65; Other Eukaryotes - 5824 (source: NCBI BLink).
Ghir_D07G013210	Module 5	1	5.18914	2.3884	AT3G20060	Symbols: UBC19 | ubiquitin-conjugating enzyme19	ubiquitin-conjugating enzyme19Encodes one of two ubiquitin-conjugating enzymes belonging to the E2-C gene family (the other being UBC19)
Ghir_D07G013600	Module 5	1	3.26861	2.12315	AT2G47500	Symbols: | P-loop nucleoside triphosphate hydrolases superfamily protein with CH (Calponin Homology) domain
Ghir_D07G020140	Module 5	1	3.81499	2.07135	AT3G21620	Symbols: | ERD (early-responsive to dehydration stress) family protein	ERD (early-responsive to dehydration stress) family protein
Ghir_D07G021140	Module 5	1	4.10138	2.41285	AT5G48310	Symbols: | unknown protein; BEST Arabidopsis thaliana protein match is: unknown protein (TAIR:AT4G24610); Has 1807 Blast hits to 1807 proteins in 277 species: Archae - 0; Bacteria - 0; Metazoa - 736; Fungi - 347; Plants - 385; Viruses - 0; Other Eukaryotes - 339 (source: NCBI BLink).	Protein of unknown function that may be involved in stress response
Ghir_D08G002470	Module 5	1	4.08148	2.05887	AT2G19080	Symbols: | metaxin-related
Ghir_D08G007320	Module 5	1	3.78509	1.49483	AT4G02800	Symbols: | unknown protein; FUNCTIONS IN: molecular_function unknown; INVOLVED IN: biological_process unknown; LOCATED IN: chloroplast; EXPRESSED IN: 16 plant structures; EXPRESSED DURING: 9 growth stages; BEST Arabidopsis thaliana protein match is: unknown protein (TAIR:AT5G01970); Has 3209 Blast hits to 2720 proteins in 308 species: Archae - 13; Bacteria - 213; Metazoa - 1207; Fungi - 247; Plan…
Ghir_D08G008440	Module 5	1	3.8075	2.54911	AT5G13000	Symbols: ATGSL12, gsl12 | glucan synthase-like 12	glucan synthase-like 12encodes a gene similar to callose synthase
Ghir_D08G013050	Module 5	1	3.70431	1.92647	AT4G03100	Symbols: | Rho GTPase activating protein with PAK-box/P21-Rho-binding domain	Rho GTPase activating protein with PAK-box/P21-Rho-binding domain
Ghir_D08G015100	Module 5	1	3.77992	2.32357	AT3G60840	Symbols: MAP65-4 | microtubule-associated protein 65-4	microtubule-associated protein 65-4Encodes MAP65-4, a non-motor microtubule associated protein (MAP) that belongs to the evolutionarily conserved MAP65 family
Ghir_D08G020200	Module 5	1	4.53503	1.50298	AT1G03440	Symbols: | Leucine-rich repeat (LRR) family protein	Leucine-rich repeat (LRR) family protein
Ghir_D08G022740	Module 5	1	5.27437	1.60509	AT3G05330	Symbols: ATN, ATTAN | cyclin family	cyclin familyEncodes a protein with moderate sequence similarity to the maize microtubule-binding protein TANGLED1
Ghir_D08G024360	Module 5	1	3.56394	2.45882	AT3G03130	Symbols: | unknown protein; BEST Arabidopsis thaliana protein match is: unknown protein (TAIR:AT5G17160); Has 7130 Blast hits to 3690 proteins in 504 species: Archae - 22; Bacteria - 2666; Metazoa - 1654; Fungi - 721; Plants - 246; Viruses - 56; Other Eukaryotes - 1765 (source: NCBI BLink).
Ghir_D09G001030	Module 5	1	5.74876	2.15226	AT3G01015	Symbols: | TPX2 (targeting protein for Xklp2) protein family	TPX2 (targeting protein for Xklp2) protein familyMDP60 is a member of the TPX2 protein family
Ghir_D09G003190	Module 5	1	3.93749	3.03956	AT3G27540	Symbols: | beta-1,4-N-acetylglucosaminyltransferase family protein	beta-1,4-N-acetylglucosaminyltransferase family protein
Ghir_D09G003450	Module 5	1	4.97359	2.03256	AT3G27330	Symbols: | zinc finger (C3HC4-type RING finger) family protein	zinc finger (C3HC4-type RING finger) family protein
Ghir_D09G006900	Module 5	1	3.54266	2.065	AT3G58650	Symbols: | unknown protein; FUNCTIONS IN: molecular_function unknown; INVOLVED IN: biological_process unknown; LOCATED IN: plasma membrane; EXPRESSED IN: 14 plant structures; EXPRESSED DURING: 8 growth stages; BEST Arabidopsis thaliana protein match is: unknown protein (TAIR:AT5G26910); Has 2350 Blast hits to 1412 proteins in 248 species: Archae - 0; Bacteria - 487; Metazoa - 577; Fungi - 236; Pl…	Encodes a member of the TRM superfamily, that plays a role in preprophase band formation during plant cell division and controls the robustness of the orientation of that cell division
Ghir_D09G007180	Module 5	1	5.50876	1.99827	NoHits
Ghir_D09G007190	Module 5	1	5.77667	1.96001	AT5G15640	Symbols: | Mitochondrial substrate carrier family protein
Ghir_D09G010610	Module 5	1	3.95708	2.71462	AT3G22190	Symbols: IQD5 | IQ-domain 5	Member of IQ67 (CaM binding) domain containing family
Ghir_D09G010710	Module 5	1	3.86448	1.96155	AT5G20950	Symbols: | Glycosyl hydrolase family protein	Encodes a beta-glucosidase involved in xyloglucan metabolism
Ghir_D09G011240	Module 5	1	5.45587	1.94796	AT2G26760	Symbols: CYCB1;4 | Cyclin B1;4	Cyclin B1;4
Ghir_D09G021670	Module 5	1	4.49686	2.37858	AT4G24280	Symbols: cpHsc70-1 | chloroplast heat shock protein 70-1	chloroplast heat shock protein 70-1Involved in protein import into chloroplasts during early developmental stages
Ghir_D09G024000	Module 5	1	4.54668	2.66748	AT3G17090	Symbols: | Protein phosphatase 2C family protein	Protein phosphatase 2C family protein
Ghir_D09G024430	Module 5	1	4.96619	1.91179	AT4G15830	Symbols: | ARM repeat superfamily protein	ARM repeat superfamily protein
Ghir_D10G001410	Module 5	1	5.94187	2.5857	AT4G04320	Symbols: | malonyl-CoA decarboxylase family protein	malonyl-CoA decarboxylase family protein
Ghir_D10G003630	Module 5	1	3.88863	2.31917	AT4G18570	Symbols: | Tetratricopeptide repeat (TPR)-like superfamily protein	Microtubule associated protein involved in cortical microtubule organization
Ghir_D10G003870	Module 5	1	4.32313	1.70365	AT5G45700	Symbols: | Haloacid dehalogenase-like hydrolase (HAD) superfamily protein	Haloacid dehalogenase-like hydrolase (HAD) superfamily protein
Ghir_D10G007050	Module 5	1	5.13057	2.03971	AT2G16270	Symbols: | unknown protein; FUNCTIONS IN: molecular_function unknown; INVOLVED IN: biological_process unknown; LOCATED IN: chloroplast; EXPRESSED IN: 16 plant structures; EXPRESSED DURING: 9 growth stages; BEST Arabidopsis thaliana protein match is: unknown protein (TAIR:AT1G16630); Has 1844 Blast hits to 1256 proteins in 271 species: Archae - 6; Bacteria - 283; Metazoa - 434; Fungi - 153; Plants…
Ghir_D10G015550	Module 5	1	6.06201	2.09359	AT2G33205	Symbols: | Serinc-domain containing serine and sphingolipid biosynthesis protein
Ghir_D10G016810	Module 5	1	5.23354	1.84757	AT4G14330	Symbols: | P-loop containing nucleoside triphosphate hydrolases superfamily protein	P-loop containing nucleoside triphosphate hydrolases superfamily proteinOrphan kinesin with processive motility on single microtubules
Ghir_D10G017080	Module 5	1	3.56538	1.97093	AT5G44040	Symbols: | unknown protein; BEST Arabidopsis thaliana protein match is: unknown protein (TAIR:AT1G04030); Has 1807 Blast hits to 1807 proteins in 277 species: Archae - 0; Bacteria - 0; Metazoa - 736; Fungi - 347; Plants - 385; Viruses - 0; Other Eukaryotes - 339 (source: NCBI BLink).
Ghir_D10G023110	Module 5	1	3.91278	2.5525	AT3G55060	Symbols: | unknown protein; BEST Arabidopsis thaliana protein match is: unknown protein (TAIR:AT2G39300.2); Has 61765 Blast hits to 33720 proteins in 2065 species: Archae - 846; Bacteria - 6964; Metazoa - 31967; Fungi - 5247; Plants - 3104; Viruses - 205; Other Eukaryotes - 13432 (source: NCBI BLink).
Ghir_D10G024960	Module 5	1	5.95106	2.00475	AT5G13840	Symbols: FZR3 | FIZZY-related 3	FIZZY-related 3
Ghir_D10G025150	Module 5	1	3.43766	2.85191	AT3G11410	Symbols: ATPP2CA, AHG3, PP2CA | protein phosphatase 2CA	protein phosphatase 2CAEncodes protein phosphatase 2C
Ghir_D10G026610	Module 5	1	5.35714	2.04763	AT3G51740	Symbols: IMK2 | inflorescence meristem receptor-like kinase 2	inflorescence meristem receptor-like kinase 2encodes a leucine-repeat receptor kinase expressed in inflorescence meristem
Ghir_D11G001100	Module 5	1	5.42901	2.15458	AT4G33270	Symbols: CDC20 | Transducin family protein / WD-40 repeat family protein	Transducin family protein / WD-40 repeat family proteinEncodes a CDC20 protein that interacts with APC subunits, components of the mitochondrial checkpoint complex and mitotic cyclin substrates and is indispensable for normal plant development and fertility
Ghir_D11G001140	Module 5	1	6.00137	1.92794	AT4G33270	Symbols: CDC20 | Transducin family protein / WD-40 repeat family protein	Transducin family protein / WD-40 repeat family proteinEncodes a CDC20 protein that interacts with APC subunits, components of the mitochondrial checkpoint complex and mitotic cyclin substrates and is indispensable for normal plant development and fertility
Ghir_D11G002430	Module 5	1	3.63156	2.33379	AT4G11080	Symbols: | HMG (high mobility group) box protein	HMG (high mobility group) box proteinEncodes a protein containing three copies of the HMG (high mobility group)-box domain
Ghir_D11G007140	Module 5	1	3.80941	2.37636	AT3G27330	Symbols: | zinc finger (C3HC4-type RING finger) family protein	zinc finger (C3HC4-type RING finger) family protein
Ghir_D11G017410	Module 5	1	5.47698	1.44552	AT5G38300	Symbols: | unknown protein; FUNCTIONS IN: molecular_function unknown; INVOLVED IN: biological_process unknown; LOCATED IN: cellular_component unknown; EXPRESSED IN: 12 plant structures; EXPRESSED DURING: 6 growth stages; BEST Arabidopsis thaliana protein match is: unknown protein (TAIR:AT1G67035.2); Has 1807 Blast hits to 1807 proteins in 277 species: Archae - 0; Bacteria - 0; Metazoa - 736; Fung…
Ghir_D11G018460	Module 5	1	5.27702	2.31218	AT3G51280	Symbols: | Tetratricopeptide repeat (TPR)-like superfamily protein	Tetratricopeptide repeat (TPR)-like superfamily protein
Ghir_D11G018470	Module 5	1	5.18519	2.16569	AT3G51280	Symbols: | Tetratricopeptide repeat (TPR)-like superfamily protein	Tetratricopeptide repeat (TPR)-like superfamily protein
Ghir_D11G018690	Module 5	1	5.90292	1.84716	AT5G66230	Symbols: | Chalcone-flavanone isomerase family protein	Chalcone-flavanone isomerase family protein
Ghir_D11G022350	Module 5	1	4.26826	2.16274	AT4G38070	Symbols: | basic helix-loop-helix (bHLH) DNA-binding superfamily protein	basic helix-loop-helix (bHLH) DNA-binding superfamily protein
Ghir_D11G027850	Module 5	1	3.3042	2.19418	AT1G54490	Symbols: AIN1, EIN5, XRN4, ATXRN4 | exoribonuclease 4	Involved in the ethylene response
Ghir_D11G028850	Module 5	1	4.94637	1.89541	AT3G05330	Symbols: ATN, ATTAN | cyclin family	cyclin familyEncodes a protein with moderate sequence similarity to the maize microtubule-binding protein TANGLED1
Ghir_D11G028860	Module 5	1	4.26348	1.9931	AT5G27550	Symbols: | P-loop containing nucleoside triphosphate hydrolases superfamily protein
Ghir_D11G032730	Module 5	1	4.03825	2.27501	AT5G27550	Symbols: | P-loop containing nucleoside triphosphate hydrolases superfamily protein
Ghir_D12G002790	Module 5	1	4.26476	1.67497	AT4G34500	Symbols: | Protein kinase superfamily protein	Protein kinase superfamily protein
Ghir_D12G007670	Module 5	1	5.75101	2.21996	AT3G01015	Symbols: | TPX2 (targeting protein for Xklp2) protein family	TPX2 (targeting protein for Xklp2) protein familyMDP60 is a member of the TPX2 protein family
Ghir_D12G007880	Module 5	1	4.43861	2.00128	AT2G22610	Symbols: | Di-glucose binding protein with Kinesin motor domain	Malectin domain kinesin
Ghir_D12G008250	Module 5	1	4.51938	2.94553	AT4G40060	Symbols: ATHB16, ATHB-16, HB16 | homeobox protein 16	homeobox protein 16Encodes a homeodomain leucine zipper class I (HD-Zip I) protein
Ghir_D12G016780	Module 5	1	5.36146	2.44899	AT4G17720	Symbols: | RNA-binding (RRM/RBD/RNP motifs) family protein	RNA-binding (RRM/RBD/RNP motifs) family protein
Ghir_D12G018710	Module 5	1	3.39996	2.41449	AT2G32500	Symbols: | Stress responsive alpha-beta barrel domain protein
Ghir_D12G025040	Module 5	1	4.60107	1.45847	AT2G46500	Symbols: ATPI4K GAMMA 4, UBDK GAMMA 4, PI4K GAMMA 4 | phosphoinositide 4-kinase gamma 4	phosphoinositide 4-kinase gamma 4Phosphoinositide kinase which undergo autophosphorylation and phosphorylate serine/threonine residues of protein substrates
Ghir_D12G028120	Module 5	1	4.69048	2.56201	AT2G44190	Symbols: EDE1, QWRF5 | Family of unknown function (DUF566)	Family of unknown function (DUF566) Encodes a novel microtubule binding protein that preferentially associates with nuclear microtubules during mitosis and is essential during the mitotic and cytokinetic stages that generate the endosperm and embryo
Ghir_D12G028130	Module 5	1	3.66052	2.17596	AT1G18370	Symbols: HIK, ATNACK1, NACK1 | ATP binding microtubule motor family protein	ATP binding microtubule motor family proteinEncodes a kinesin HINKEL
Ghir_D13G001920	Module 5	1	5.86966	2.55017	AT3G11320	Symbols: | Nucleotide-sugar transporter family protein	Nucleotide-sugar transporter family protein
Ghir_D13G004770	Module 5	1	5.56328	2.34067	AT2G16270	Symbols: | unknown protein; FUNCTIONS IN: molecular_function unknown; INVOLVED IN: biological_process unknown; LOCATED IN: chloroplast; EXPRESSED IN: 16 plant structures; EXPRESSED DURING: 9 growth stages; BEST Arabidopsis thaliana protein match is: unknown protein (TAIR:AT1G16630); Has 1844 Blast hits to 1256 proteins in 271 species: Archae - 6; Bacteria - 283; Metazoa - 434; Fungi - 153; Plants…
Ghir_D13G008570	Module 5	1	5.19113	2.1021	AT1G18650	Symbols: PDCB3 | plasmodesmata callose-binding protein 3	Encodes a member of the X8-GPI family of proteins
Ghir_D13G009070	Module 5	1	4.68695	1.91514	AT2G03890	Symbols: ATPI4K GAMMA 7, UBDK GAMMA 7, PI4K GAMMA 7 | phosphoinositide 4-kinase gamma 7	phosphoinositide 4-kinase gamma 7Phosphoinositide kinase which undergo autophosphorylation and phosphorylate serine/threonine residues of protein substrates
Ghir_D13G009230	Module 5	1	4.41595	2.82432	AT3G21720	Symbols: ICL | isocitrate lyase	isocitrate lyaseEncodes a glyoxylate cycle enzyme isocitrate lyase (ICL) involved in salt tolerance
Ghir_D13G010530	Module 5	1	5.33541	2.53027	AT3G09370	Symbols: MYB3R-3 | myb domain protein 3r-3	C-myb-like transcription factor (MYB3R3) mRNA
Ghir_D13G011340	Module 5	1	4.63605	1.44006	AT1G08560	Symbols: SYP111, KN, ATSYP111 | syntaxin of plants 111	syntaxin of plants 111member of SYP11 syntaxin Gene Family
Ghir_D13G015700	Module 5	1	3.99947	2.03221	NoHits
Ghir_D13G017830	Module 5	1	4.99883	2.11188	AT3G03680	Symbols: | C2 calcium/lipid-binding plant phosphoribosyltransferase family protein	C2 calcium/lipid-binding plant phosphoribosyltransferase family proteinMember of a family of Multiple C2 Domain and Transmembrane Region Proteins
Ghir_D13G018280	Module 5	1	3.91524	1.4892	AT3G04090	Symbols: SIP1;1, SIP1A | small and basic intrinsic protein 1A	small and basic intrinsic protein 1ABelongs to a family of plant aquaporins
Ghir_D13G021040	Module 5	1	4.4094	2.5118	AT3G43210	Symbols: TES, ATNACK2, NACK2 | ATP binding microtubule motor family protein	Encodes a kinesin TETRASPORE
Ghir_D13G023170	Module 5	1	6.0202	1.99167	AT2G19090	Symbols: | Protein of unknown function (DUF630 and DUF632)	Protein of unknown function (DUF630 and DUF632)
Ghir_A01G022570	Module 5	1	5.10365	1.70685	AT1G76310	Symbols: CYCB2;4 | CYCLIN B2;4	core cell cycle genes
Ghir_D11G036700	Module 5	1	4.9771	1.43496	AT5G05080	Symbols: UBC22, ATUBC22 | ubiquitin-conjugating enzyme 22
Ghir_D11G036790	Module 5	1	5.36345	1.86768	AT5G06150	Symbols: CYC1BAT, CYCB1;2 | Cyclin family protein	Encodes a cyclin whose expression is reduced in response to high salt
Ghir_Scaffold3059G000010	Module 5	1	5.03422	2.31565	NoHits
Ghir_A01G000230	Module 6	1	6.60939	0.526896	AT2G16850	Symbols: PIP3B, PIP2;8 | plasma membrane intrinsic protein 2;8	plasma membrane intrinsic protein 2;8
Ghir_A01G001120	Module 6	1	7.13253	0.572042	AT1G06230	Symbols: GTE4 | global transcription factor group E4	This gene is predicted to encode a bromodomain-containing protein
Ghir_A01G001950	Module 6	1	6.0284	1.43043	AT1G03780	Symbols: TPX2 | targeting protein for XKLP2	targeting protein for XKLP2Homolog of vertebrate TPX2
Ghir_A01G003930	Module 6	1	6.53844	1.49429	AT1G78520	Symbols: | Carbohydrate-binding X8 domain superfamily protein	Carbohydrate-binding X8 domain superfamily protein
Ghir_A01G012370	Module 6	1	7.21317	0.281217	NoHits
Ghir_A01G014940	Module 6	1	6.37309	0.491028	AT1G67590	Symbols: | Remorin family protein	Remorin family protein
Ghir_A01G014960	Module 6	1	6.19469	1.58879	AT3G25980	Symbols: MAD2 | DNA-binding HORMA family protein	Encodes MAD2 (MITOTIC ARREST-DEFICIENT 2)
Ghir_A01G016180	Module 6	1	6.71364	0.566859	AT2G16850	Symbols: PIP3B, PIP2;8 | plasma membrane intrinsic protein 2;8	plasma membrane intrinsic protein 2;8
Ghir_A01G018490	Module 6	1	6.02939	0.70236	AT2G42110	Symbols: | unknown protein; Has 27 Blast hits to 27 proteins in 11 species: Archae - 0; Bacteria - 0; Metazoa - 0; Fungi - 0; Plants - 25; Viruses - 0; Other Eukaryotes - 2 (source: NCBI BLink).
Ghir_A01G021000	Module 6	1	7.16658	0.526033	AT2G20280	Symbols: | Zinc finger C-x8-C-x5-C-x3-H type family protein	Zinc finger C-x8-C-x5-C-x3-H type family protein
Ghir_A02G000580	Module 6	1	6.15667	0.731374	AT2G38370	Symbols: | Plant protein of unknown function (DUF827)
Ghir_A02G000820	Module 6	1	5.24572	0.906244	AT5G16250	Symbols: | unknown protein; BEST Arabidopsis thaliana protein match is: unknown protein (TAIR:AT3G02640); Has 1807 Blast hits to 1807 proteins in 277 species: Archae - 0; Bacteria - 0; Metazoa - 736; Fungi - 347; Plants - 385; Viruses - 0; Other Eukaryotes - 339 (source: NCBI BLink).
Ghir_A02G001870	Module 6	1	6.5501	2.53207	AT2G31680	Symbols: AtRABA5d, RABA5d | RAB GTPase homolog A5D	RAB GTPase homolog A5D
Ghir_A02G003860	Module 6	1	7.19977	0.191046	AT1G04330	Symbols: | unknown protein; FUNCTIONS IN: molecular_function unknown; INVOLVED IN: biological_process unknown; LOCATED IN: chloroplast; BEST Arabidopsis thaliana protein match is: unknown protein (TAIR:AT3G23170); Has 74 Blast hits to 74 proteins in 6 species: Archae - 0; Bacteria - 0; Metazoa - 0; Fungi - 0; Plants - 74; Viruses - 0; Other Eukaryotes - 0 (source: NCBI BLink).	A proline/serine rich protein of unknown function
Ghir_A02G004100	Module 6	1	6.49534	1.85563	AT5G43310	Symbols: | COP1-interacting protein-related
Ghir_A02G004130	Module 6	1	5.81802	1.24229	AT4G14330	Symbols: | P-loop containing nucleoside triphosphate hydrolases superfamily protein	P-loop containing nucleoside triphosphate hydrolases superfamily proteinOrphan kinesin with processive motility on single microtubules
Ghir_A02G008750	Module 6	1	6.66998	0.225189	AT5G43150	Symbols: | unknown protein; FUNCTIONS IN: molecular_function unknown; INVOLVED IN: biological_process unknown; LOCATED IN: mitochondrion; EXPRESSED IN: 22 plant structures; EXPRESSED DURING: 13 growth stages; Has 1807 Blast hits to 1807 proteins in 277 species: Archae - 0; Bacteria - 0; Metazoa - 736; Fungi - 347; Plants - 385; Viruses - 0; Other Eukaryotes - 339 (source: NCBI BLink).
Ghir_A02G009110	Module 6	1	7.23013	0.295143	AT5G58420	Symbols: | Ribosomal protein S4 (RPS4A) family protein	Ribosomal protein S4 (RPS4A) family protein
Ghir_A02G014160	Module 6	1	5.73718	1.10322	AT3G02930	Symbols: | Plant protein of unknown function (DUF827)	Encodes a microtubule-associated protein
Ghir_A02G014750	Module 6	1	6.62181	1.07957	NoHits
Ghir_A02G019000	Module 6	1	6.74071	0.884992	AT2G17710	Symbols: | unknown protein; Has 39 Blast hits to 39 proteins in 14 species: Archae - 0; Bacteria - 0; Metazoa - 0; Fungi - 0; Plants - 39; Viruses - 0; Other Eukaryotes - 0 (source: NCBI BLink).
Ghir_A03G001300	Module 6	1	6.26498	0.406616	NoHits
Ghir_A03G016890	Module 6	1	6.06547	1.06994	AT1G28110	Symbols: SCPL45 | serine carboxypeptidase-like 45	serine carboxypeptidase-like 45
Ghir_A03G017240	Module 6	1	6.25272	1.70662	AT2G20590	Symbols: | Reticulon family protein
Ghir_A03G017290	Module 6	1	6.55869	1.71313	AT1G03780	Symbols: TPX2 | targeting protein for XKLP2	targeting protein for XKLP2Homolog of vertebrate TPX2
Ghir_A03G017480	Module 6	1	6.40181	2.34408	AT2G20750	Symbols: ATEXPB1, EXPB1, ATHEXP BETA 1.5 | expansin B1	member of BETA-EXPANSINS
Ghir_A03G017720	Module 6	1	6.77475	0.5199	AT4G28230	Symbols: | unknown protein; Has 444 Blast hits to 358 proteins in 107 species: Archae - 0; Bacteria - 20; Metazoa - 179; Fungi - 26; Plants - 38; Viruses - 2; Other Eukaryotes - 179 (source: NCBI BLink).
Ghir_A03G019360	Module 6	1	6.65331	0.213636	NoHits
Ghir_A03G019850	Module 6	1	6.05467	0.785744	AT2G16270	Symbols: | unknown protein; FUNCTIONS IN: molecular_function unknown; INVOLVED IN: biological_process unknown; LOCATED IN: chloroplast; EXPRESSED IN: 16 plant structures; EXPRESSED DURING: 9 growth stages; BEST Arabidopsis thaliana protein match is: unknown protein (TAIR:AT1G16630); Has 1844 Blast hits to 1256 proteins in 271 species: Archae - 6; Bacteria - 283; Metazoa - 434; Fungi - 153; Plants…
Ghir_A03G022620	Module 6	1	6.4368	1.12201	AT3G12500	Symbols: ATHCHIB, PR3, PR-3, CHI-B, B-CHI, HCHIB | basic chitinase	basic chitinaseencodes a basic chitinase involved in ethylene/jasmonic acid mediated signalling pathway during systemic acquired resistance based on expression analyses
Ghir_A04G000670	Module 6	1	6.64434	0.0611814	NoHits
Ghir_A04G008420	Module 6	1	6.45353	0.163945	AT5G60390	Symbols: | GTP binding Elongation factor Tu family protein	GTP binding Elongation factor Tu family protein
Ghir_A05G006080	Module 6	1	6.10083	1.23393	AT2G24270	Symbols: ALDH11A3 | aldehyde dehydrogenase 11A3	aldehyde dehydrogenase 11A3Encodes a protein with non-phosphorylating NADP-dependent glyceraldehyde-3-phosphate dehydrogenase activity
Ghir_A05G006200	Module 6	1	6.21547	1.27269	AT4G31840	Symbols: ENODL15, AtENODL15 | early nodulin-like protein 15	early nodulin-like protein 15
Ghir_A05G008220	Module 6	1	5.97771	1.35413	AT3G11590	Symbols: | unknown protein; LOCATED IN: plasma membrane; EXPRESSED IN: 22 plant structures; EXPRESSED DURING: 13 growth stages; BEST Arabidopsis thaliana protein match is: unknown protein (TAIR:AT5G22310); Has 22320 Blast hits to 15179 proteins in 1213 species: Archae - 372; Bacteria - 2307; Metazoa - 10906; Fungi - 1700; Plants - 1146; Viruses - 65; Other Eukaryotes - 5824 (source: NCBI BLink).
Ghir_A05G010280	Module 6	1	6.32054	0.362667	AT1G07890	Symbols: APX1, MEE6, CS1, ATAPX1, ATAPX01 | ascorbate peroxidase 1	ascorbate peroxidase 1Encodes a cytosolic ascorbate peroxidase APX1
Ghir_A05G010710	Module 6	1	6.59153	1.69535	AT2G28250	Symbols: NCRK | Protein kinase superfamily protein
Ghir_A05G011280	Module 6	1	6.97406	0.721778	AT4G24265	Symbols: | unknown protein; Has 3 Blast hits to 3 proteins in 2 species: Archae - 0; Bacteria - 0; Metazoa - 0; Fungi - 0; Plants - 3; Viruses - 0; Other Eukaryotes - 0 (source: NCBI BLink).
Ghir_A05G011410	Module 6	1	6.34093	0.296663	AT4G20900	Symbols: MS5, TDM1 | Tetratricopeptide repeat (TPR)-like superfamily protein	Encodes a tetratricopeptide repeat protein required for cell cycle exit after meiosis II
Ghir_A05G016900	Module 6	1	5.68894	0.936344	AT1G61170	Symbols: | unknown protein; FUNCTIONS IN: molecular_function unknown; INVOLVED IN: N-terminal protein myristoylation; LOCATED IN: cellular_component unknown; EXPRESSED IN: 19 plant structures; EXPRESSED DURING: 12 growth stages; BEST Arabidopsis thaliana protein match is: unknown protein (TAIR:AT1G11125); Has 54 Blast hits to 54 proteins in 15 species: Archae - 0; Bacteria - 0; Metazoa - 17; Fung…
Ghir_A05G017680	Module 6	1	6.60552	2.45623	AT4G22120	Symbols: | ERD (early-responsive to dehydration stress) family protein	ERD (early-responsive to dehydration stress) family proteinCalcium-permeable stretch activated cation channel
Ghir_A05G018900	Module 6	1	6.51361	1.97126	NoHits
Ghir_A05G019030	Module 6	1	6.01481	0.971871	AT1G19980	Symbols: | cytomatrix protein-related	cytomatrix protein-related
Ghir_A05G022980	Module 6	1	6.64871	2.02872	AT4G08950	Symbols: EXO | Phosphate-responsive 1 family protein	Phosphate-responsive 1 family protein
Ghir_A05G041910	Module 6	1	6.2954	1.77772	AT1G72830	Symbols: HAP2C, ATHAP2C, NF-YA3 | nuclear factor Y, subunit A3	nuclear factor Y, subunit A3Encodes a subunit of CCAAT-binding complex, binds to CCAAT box motif present in some plant promoter sequences
Ghir_A06G000910	Module 6	1	7.17631	0.175837	AT1G75220	Symbols: | Major facilitator superfamily protein	Major facilitator superfamily proteinEncodes a vacuolar glucose exporter that is induced in response to factors that activate vacuolar glucose pools like darkness, heat stress and wounding and repressed during conditions that trigger glucose accumulation in the vacuole like cold stress and external sugar supply
Ghir_A06G003890	Module 6	1	6.57161	2.40689	AT1G78070	Symbols: | Transducin/WD40 repeat-like superfamily protein
Ghir_A06G007320	Module 6	1	6.34525	-0.189152	AT5G56680	Symbols: SYNC1, EMB2755, SYNC1 ARATH | Class II aminoacyl-tRNA and biotin synthetases superfamily protein	Class II aminoacyl-tRNA and biotin synthetases superfamily proteinEncodes a putative cytosolic asparaginyl-tRNA synthetase
Ghir_A06G010720	Module 6	1	6.35531	0.315015	AT5G25240	Symbols: | unknown protein; FUNCTIONS IN: molecular_function unknown; INVOLVED IN: biological_process unknown; LOCATED IN: cellular_component unknown; EXPRESSED IN: 23 plant structures; EXPRESSED DURING: 13 growth stages; Has 1807 Blast hits to 1807 proteins in 277 species: Archae - 0; Bacteria - 0; Metazoa - 736; Fungi - 347; Plants - 385; Viruses - 0; Other Eukaryotes - 339 (source: NCBI BLink).
Ghir_A07G001630	Module 6	1	6.33325	2.0154	AT1G19110	Symbols: | inter-alpha-trypsin inhibitor heavy chain-related	inter-alpha-trypsin inhibitor heavy chain-related
Ghir_A07G002510	Module 6	1	5.25413	0.974309	AT4G32830	Symbols: AtAUR1, AUR1 | ataurora1	ataurora1Encodes a member of a family of Ser/Thr kinases whose activities peak during cell division
Ghir_A07G003720	Module 6	1	6.35713	0.630434	AT2G25060	Symbols: ENODL14, AtENODL14 | early nodulin-like protein 14	early nodulin-like protein 14
Ghir_A08G007610	Module 6	1	6.82748	0.988273	NoHits
Ghir_A08G012970	Module 6	1	6.79924	0.737382	AT1G02500	Symbols: SAM1, SAM-1, MAT1, AtSAM1 | S-adenosylmethionine synthetase 1	S-adenosylmethionine synthetase 1encodes a S-adenosylmethionine synthetase
Ghir_A08G015380	Module 6	1	6.42965	1.60116	AT3G52110	Symbols: | unknown protein; Has 191 Blast hits to 174 proteins in 54 species: Archae - 0; Bacteria - 7; Metazoa - 45; Fungi - 7; Plants - 40; Viruses - 0; Other Eukaryotes - 92 (source: NCBI BLink).
Ghir_A08G017690	Module 6	1	6.50986	2.54711	AT5G47380	Symbols: | Protein of unknown function, DUF547
Ghir_A08G021030	Module 6	1	6.56064	2.1219	AT2G30020	Symbols: | Protein phosphatase 2C family protein	Protein phosphatase 2C family proteinEncodes AP2C1
Ghir_A08G021990	Module 6	1	5.7018	1.29369	AT3G05330	Symbols: ATN, ATTAN | cyclin family	cyclin familyEncodes a protein with moderate sequence similarity to the maize microtubule-binding protein TANGLED1
Ghir_A08G022880	Module 6	1	6.46879	1.12724	AT3G03680	Symbols: | C2 calcium/lipid-binding plant phosphoribosyltransferase family protein	C2 calcium/lipid-binding plant phosphoribosyltransferase family proteinMember of a family of Multiple C2 Domain and Transmembrane Region Proteins
Ghir_A09G001050	Module 6	1	6.23053	1.81944	AT3G01015	Symbols: | TPX2 (targeting protein for Xklp2) protein family	TPX2 (targeting protein for Xklp2) protein familyMDP60 is a member of the TPX2 protein family
Ghir_A09G007240	Module 6	1	7.11823	2.15595	NoHits
Ghir_A09G009250	Module 6	1	6.57256	0.853899	AT1G80350	Symbols: ERH3, AAA1, FRA2, LUE1, ATKTN1, KTN1, FRC2, BOT1, FTR | P-loop containing nucleoside triphosphate hydrolases superfamily protein	P-loop containing nucleoside triphosphate hydrolases superfamily proteinencodes a p60 katanin protein that is expressed throughout the plant
Ghir_A09G011150	Module 6	1	6.36493	2.5488	AT5G20950	Symbols: | Glycosyl hydrolase family protein	Encodes a beta-glucosidase involved in xyloglucan metabolism
Ghir_A09G025280	Module 6	1	6.39213	2.29446	AT4G15830	Symbols: | ARM repeat superfamily protein	ARM repeat superfamily protein
Ghir_A10G000010	Module 6	1	6.50501	1.6071	AT5G44560	Symbols: VPS2.2 | SNF7 family protein
Ghir_A10G001070	Module 6	1	6.33038	0.325513	AT4G05050	Symbols: UBQ11 | ubiquitin 11	ubiquitin 11polyubiquitin gene, belongs to a subtype group with UBQ10 and UBQ14
Ghir_A10G001680	Module 6	1	5.21717	1.13276	AT1G61260	Symbols: | Protein of unknown function (DUF761)	Protein of unknown function (DUF761)
Ghir_A10G003320	Module 6	1	6.23093	1.41891	AT2G34190	Symbols: | Xanthine/uracil permease family protein	Xanthine/uracil permease family protein
Ghir_A10G003740	Module 6	1	6.54343	2.40935	AT4G18260	Symbols: | Cytochrome b561/ferric reductase transmembrane protein family	Cytochrome b561/ferric reductase transmembrane protein family
Ghir_A10G006430	Module 6	1	6.05643	1.57133	AT4G09900	Symbols: ATMES12, MES12 | methyl esterase 12	methyl esterase 12Encodes a protein predicted to act as a carboxylesterase
Ghir_A10G010890	Module 6	1	6.14761	0.891432	AT5G44040	Symbols: | unknown protein; BEST Arabidopsis thaliana protein match is: unknown protein (TAIR:AT1G04030); Has 1807 Blast hits to 1807 proteins in 277 species: Archae - 0; Bacteria - 0; Metazoa - 736; Fungi - 347; Plants - 385; Viruses - 0; Other Eukaryotes - 339 (source: NCBI BLink).
Ghir_A10G011050	Module 6	1	6.24958	1.00349	AT4G14330	Symbols: | P-loop containing nucleoside triphosphate hydrolases superfamily protein	P-loop containing nucleoside triphosphate hydrolases superfamily proteinOrphan kinesin with processive motility on single microtubules
Ghir_A10G013980	Module 6	1	6.60121	1.87452	AT3G07490	Symbols: AGD11 | ARF-GAP domain 11	ARF-GAP domain 11A member of ARF GAP domain (AGD), A thaliana has 15 members, grouped into four classes
Ghir_A10G014400	Module 6	1	5.76909	1.05041	AT3G14190	Symbols: | unknown protein; BEST Arabidopsis thaliana protein match is: unknown protein (TAIR:AT5G12360); Has 18 Blast hits to 18 proteins in 5 species: Archae - 0; Bacteria - 0; Metazoa - 0; Fungi - 0; Plants - 18; Viruses - 0; Other Eukaryotes - 0 (source: NCBI BLink).	Encodes a 193 amino acid protein of unknown function
Ghir_A10G014700	Module 6	1	6.74082	0.463743	AT5G16250	Symbols: | unknown protein; BEST Arabidopsis thaliana protein match is: unknown protein (TAIR:AT3G02640); Has 1807 Blast hits to 1807 proteins in 277 species: Archae - 0; Bacteria - 0; Metazoa - 736; Fungi - 347; Plants - 385; Viruses - 0; Other Eukaryotes - 339 (source: NCBI BLink).
Ghir_A10G022520	Module 6	1	6.06267	1.61812	AT5G13840	Symbols: FZR3 | FIZZY-related 3	FIZZY-related 3
Ghir_A10G024630	Module 6	1	7.08208	0.665173	AT3G51930	Symbols: | Transducin/WD40 repeat-like superfamily protein	Transducin/WD40 repeat-like superfamily protein
Ghir_A11G001630	Module 6	1	6.39064	0.526575	AT3G49390	Symbols: CID10 | CTC-interacting domain 10	RNA-binding protein, putative, RNA-binding protein RBP37, Arabidopsis thaliana, PIR:T04196
Ghir_A11G007930	Module 6	1	5.76663	1.36941	AT5G39200	Symbols: | unknown protein; BEST Arabidopsis thaliana protein match is: unknown protein (TAIR:AT5G39140); Has 65 Blast hits to 65 proteins in 10 species: Archae - 0; Bacteria - 0; Metazoa - 0; Fungi - 0; Plants - 65; Viruses - 0; Other Eukaryotes - 0 (source: NCBI BLink).
Ghir_A11G012130	Module 6	1	6.4076	0.167466	AT4G02290	Symbols: AtGH9B13, GH9B13 | glycosyl hydrolase 9B13
Ghir_A11G014100	Module 6	1	6.24683	0.670391	AT1G04030	Symbols: | unknown protein; BEST Arabidopsis thaliana protein match is: unknown protein (TAIR:AT5G44040); Has 1835 Blast hits to 1511 proteins in 238 species: Archae - 7; Bacteria - 164; Metazoa - 377; Fungi - 135; Plants - 187; Viruses - 22; Other Eukaryotes - 943 (source: NCBI BLink).
Ghir_A11G016610	Module 6	1	5.98335	0.562067	NoHits
Ghir_A11G018070	Module 6	1	6.59956	1.62723	AT4G35730	Symbols: | Regulator of Vps4 activity in the MVB pathway protein	Regulator of Vps4 activity in the MVB pathway protein
Ghir_A11G020030	Module 6	1	6.58371	1.45329	AT2G23530	Symbols: | Zinc-finger domain of monoamine-oxidase A repressor R1	Zinc-finger domain of monoamine-oxidase A repressor R1
Ghir_A11G026680	Module 6	1	6.44381	0.943488	AT1G04030	Symbols: | unknown protein; BEST Arabidopsis thaliana protein match is: unknown protein (TAIR:AT5G44040); Has 1835 Blast hits to 1511 proteins in 238 species: Archae - 7; Bacteria - 164; Metazoa - 377; Fungi - 135; Plants - 187; Viruses - 22; Other Eukaryotes - 943 (source: NCBI BLink).
Ghir_A11G027550	Module 6	1	6.41569	1.93666	AT5G56750	Symbols: NDL1 | N-MYC downregulated-like 1	AGB1/AGG dimmer interacting protein, response to water deficit
Ghir_A11G033300	Module 6	1	6.61994	0.243139	AT5G16250	Symbols: | unknown protein; BEST Arabidopsis thaliana protein match is: unknown protein (TAIR:AT3G02640); Has 1807 Blast hits to 1807 proteins in 277 species: Archae - 0; Bacteria - 0; Metazoa - 736; Fungi - 347; Plants - 385; Viruses - 0; Other Eukaryotes - 339 (source: NCBI BLink).
Ghir_A11G033320	Module 6	1	6.10309	0.95372	AT5G05080	Symbols: UBC22, ATUBC22 | ubiquitin-conjugating enzyme 22
Ghir_A11G034670	Module 6	1	7.11443	2.13056	NoHits
Ghir_A12G002020	Module 6	1	6.14201	2.16745	AT1G49870	Symbols: | unknown protein; LOCATED IN: chloroplast; EXPRESSED IN: 10 plant structures; EXPRESSED DURING: F mature embryo stage, petal differentiation and expansion stage, E expanded cotyledon stage, D bilateral stage; Has 6518 Blast hits to 5022 proteins in 522 species: Archae - 49; Bacteria - 635; Metazoa - 3264; Fungi - 379; Plants - 242; Viruses - 9; Other Eukaryotes - 1940 (source: NCBI BLin…
Ghir_A12G006170	Module 6	1	6.29669	1.08916	AT5G66230	Symbols: | Chalcone-flavanone isomerase family protein	Chalcone-flavanone isomerase family protein
Ghir_A12G007950	Module 6	1	6.84527	0.504199	NoHits
Ghir_A12G008070	Module 6	1	6.29495	1.11692	AT3G01015	Symbols: | TPX2 (targeting protein for Xklp2) protein family	TPX2 (targeting protein for Xklp2) protein familyMDP60 is a member of the TPX2 protein family
Ghir_A12G014930	Module 6	1	6.4542	1.68127	AT4G28250	Symbols: ATEXPB3, EXPB3, ATHEXP BETA 1.6 | expansin B3	putative beta-expansin/allergen protein
Ghir_A12G022170	Module 6	1	6.70089	0.993584	AT2G35290	Symbols: | unknown protein; Has 39 Blast hits to 39 proteins in 10 species: Archae - 0; Bacteria - 0; Metazoa - 0; Fungi - 0; Plants - 39; Viruses - 0; Other Eukaryotes - 0 (source: NCBI BLink).
Ghir_A12G023150	Module 6	1	6.53362	0.259857	AT4G12420	Symbols: SKU5 | Cupredoxin superfamily protein	Cupredoxin superfamily proteinEncodes a protein of unknown function involved in directed root tip growth
Ghir_A12G023870	Module 6	1	6.34164	1.9204	AT1G63100	Symbols: | GRAS family transcription factor	Transcription factor belonging to the GRAS family which controls the mitotic cell cycle and division plane orientation
Ghir_A12G025040	Module 6	1	6.54946	1.69447	AT2G46500	Symbols: ATPI4K GAMMA 4, UBDK GAMMA 4, PI4K GAMMA 4 | phosphoinositide 4-kinase gamma 4	phosphoinositide 4-kinase gamma 4Phosphoinositide kinase which undergo autophosphorylation and phosphorylate serine/threonine residues of protein substrates
Ghir_A12G027120	Module 6	1	6.37591	2.15573	AT5G52280	Symbols: | Myosin heavy chain-related protein	Myosin heavy chain-related protein
Ghir_A13G000090	Module 6	1	6.37188	1.3504	AT5G01420	Symbols: | Glutaredoxin family protein	Glutaredoxin family protein
Ghir_A13G008190	Module 6	1	6.49762	1.77495	AT1G18650	Symbols: PDCB3 | plasmodesmata callose-binding protein 3	Encodes a member of the X8-GPI family of proteins
Ghir_A13G010680	Module 6	1	6.70457	0.826891	AT1G08560	Symbols: SYP111, KN, ATSYP111 | syntaxin of plants 111	syntaxin of plants 111member of SYP11 syntaxin Gene Family
Ghir_A13G017580	Module 6	1	5.94595	0.99277	AT1G08560	Symbols: SYP111, KN, ATSYP111 | syntaxin of plants 111	syntaxin of plants 111member of SYP11 syntaxin Gene Family
Ghir_D01G000240	Module 6	1	6.55966	0.400543	AT4G35100	Symbols: PIP3, PIP3A, PIP2;7, SIMIP | plasma membrane intrinsic protein 3	plasma membrane intrinsic protein 3a member of the plasma membrane intrinsic protein PIP
Ghir_D01G009080	Module 6	1	5.21552	1.05661	AT3G12870	Symbols: | unknown protein; BEST Arabidopsis thaliana protein match is: unknown protein (TAIR:AT5G56120); Has 70 Blast hits to 70 proteins in 12 species: Archae - 0; Bacteria - 0; Metazoa - 0; Fungi - 0; Plants - 70; Viruses - 0; Other Eukaryotes - 0 (source: NCBI BLink).
Ghir_D01G010900	Module 6	1	5.64226	1.05887	AT1G05150	Symbols: | Calcium-binding tetratricopeptide family protein	Calcium-binding tetratricopeptide family protein
Ghir_D01G013220	Module 6	1	7.08175	2.1229	AT2G41740	Symbols: VLN2, ATVLN2 | villin 2	Encodes a protein with high homology to animal villin
Ghir_D01G016890	Module 6	1	6.87858	1.01286	AT1G24460	Symbols: | unknown protein; FUNCTIONS IN: molecular_function unknown; INVOLVED IN: biological_process unknown; LOCATED IN: cellular_component unknown; EXPRESSED IN: 23 plant structures; EXPRESSED DURING: 14 growth stages; BEST Arabidopsis thaliana protein match is: unknown protein (TAIR:AT4G31570); Has 181008 Blast hits to 85359 proteins in 3551 species: Archae - 3290; Bacteria - 48304; Metazoa -…	Encodes a novel protein that co-immunoprecipitates with SYP41
Ghir_D01G023950	Module 6	1	6.0474	0.239346	AT2G38360	Symbols: PRA1.B4 | prenylated RAB acceptor 1.B4	prenylated RAB acceptor 1
Ghir_D02G000570	Module 6	1	6.21174	0.727099	AT2G38370	Symbols: | Plant protein of unknown function (DUF827)
Ghir_D02G009060	Module 6	1	6.78868	0.0324434	AT5G43150	Symbols: | unknown protein; FUNCTIONS IN: molecular_function unknown; INVOLVED IN: biological_process unknown; LOCATED IN: mitochondrion; EXPRESSED IN: 22 plant structures; EXPRESSED DURING: 13 growth stages; Has 1807 Blast hits to 1807 proteins in 277 species: Archae - 0; Bacteria - 0; Metazoa - 736; Fungi - 347; Plants - 385; Viruses - 0; Other Eukaryotes - 339 (source: NCBI BLink).
Ghir_D02G010080	Module 6	1	5.97195	0.950197	AT1G20030	Symbols: | Pathogenesis-related thaumatin superfamily protein	Pathogenesis-related thaumatin superfamily protein
Ghir_D02G016120	Module 6	1	7.2328	0.314752	AT1G13180	Symbols: DIS1, ARP3, ATARP3 | Actin-like ATPase superfamily protein	Actin-like ATPase superfamily proteinMutant has defect in trichome cell expansion and actin organization resulting in a distorted trichome phenotype
Ghir_D02G017470	Module 6	1	6.2275	0.302843	AT1G10385	Symbols: | Vps51/Vps67 family (components of vesicular transport) protein	Vps51/Vps67 family (components of vesicular transport) protein
Ghir_D02G019020	Module 6	1	6.28189	1.47908	AT4G28230	Symbols: | unknown protein; Has 444 Blast hits to 358 proteins in 107 species: Archae - 0; Bacteria - 20; Metazoa - 179; Fungi - 26; Plants - 38; Viruses - 2; Other Eukaryotes - 179 (source: NCBI BLink).
Ghir_D02G020770	Module 6	1	6.6062	0.143713	NoHits
Ghir_D02G021250	Module 6	1	6.17977	1.87705	AT2G16270	Symbols: | unknown protein; FUNCTIONS IN: molecular_function unknown; INVOLVED IN: biological_process unknown; LOCATED IN: chloroplast; EXPRESSED IN: 16 plant structures; EXPRESSED DURING: 9 growth stages; BEST Arabidopsis thaliana protein match is: unknown protein (TAIR:AT1G16630); Has 1844 Blast hits to 1256 proteins in 271 species: Archae - 6; Bacteria - 283; Metazoa - 434; Fungi - 153; Plants…
Ghir_D02G024460	Module 6	1	5.76846	1.35997	AT4G17000	Symbols: | unknown protein; Has 2862 Blast hits to 2331 proteins in 349 species: Archae - 6; Bacteria - 408; Metazoa - 833; Fungi - 223; Plants - 134; Viruses - 7; Other Eukaryotes - 1251 (source: NCBI BLink).
Ghir_D02G024720	Module 6	1	5.42312	0.475785	AT5G65700	Symbols: BAM1 | Leucine-rich receptor-like protein kinase family protein	Leucine-rich receptor-like protein kinase family proteinEncodes a CLAVATA1-related receptor kinase-like protein required for both shoot and flower meristem function
Ghir_D03G000940	Module 6	1	6.03308	1.20168	AT5G66230	Symbols: | Chalcone-flavanone isomerase family protein	Chalcone-flavanone isomerase family protein
Ghir_D03G005470	Module 6	1	6.46585	0.92714	AT3G02930	Symbols: | Plant protein of unknown function (DUF827)	Encodes a microtubule-associated protein
Ghir_D03G016460	Module 6	1	6.75927	0.929884	AT4G00430	Symbols: TMP-C, PIP1;4, PIP1E | plasma membrane intrinsic protein 1;4	plasma membrane intrinsic protein 1;4a member of the plasma membrane intrinsic protein subfamily PIP1
Ghir_D03G016870	Module 6	1	6.61072	0.788036	AT1G63100	Symbols: | GRAS family transcription factor	Transcription factor belonging to the GRAS family which controls the mitotic cell cycle and division plane orientation
Ghir_D04G000630	Module 6	1	6.53742	1.33868	AT5G26667	Symbols: PYR6 | P-loop containing nucleoside triphosphate hydrolases superfamily protein	encodes a uridine 5 Prime-monophosphate (UMP)/cytidine 5 Prime-monophosphate (CMP) kinase
Ghir_D04G001020	Module 6	1	6.75683	0.688265	AT1G72830	Symbols: HAP2C, ATHAP2C, NF-YA3 | nuclear factor Y, subunit A3	nuclear factor Y, subunit A3Encodes a subunit of CCAAT-binding complex, binds to CCAAT box motif present in some plant promoter sequences
Ghir_D04G008700	Module 6	1	6.19557	2.16727	AT3G55060	Symbols: | unknown protein; BEST Arabidopsis thaliana protein match is: unknown protein (TAIR:AT2G39300.2); Has 61765 Blast hits to 33720 proteins in 2065 species: Archae - 846; Bacteria - 6964; Metazoa - 31967; Fungi - 5247; Plants - 3104; Viruses - 205; Other Eukaryotes - 13432 (source: NCBI BLink).
Ghir_D04G010610	Module 6	1	6.30764	-0.217848	ATMG01360	Symbols: COX1 | cytochrome oxidase	cytochrome oxidasecytochrome c oxidase subunit 1
Ghir_D05G006280	Module 6	1	6.15774	0.920888	AT2G25060	Symbols: ENODL14, AtENODL14 | early nodulin-like protein 14	early nodulin-like protein 14
Ghir_D05G009220	Module 6	1	6.49021	0.258975	AT2G38090	Symbols: | Duplicated homeodomain-like superfamily protein	Duplicated homeodomain-like superfamily protein
Ghir_D05G010430	Module 6	1	6.25977	0.994253	AT2G28250	Symbols: NCRK | Protein kinase superfamily protein
Ghir_D05G011010	Module 6	1	6.45002	1.47948	AT5G49840	Symbols: | ATP-dependent Clp protease
Ghir_D05G011140	Module 6	1	6.10084	0.54213	AT4G20900	Symbols: MS5, TDM1 | Tetratricopeptide repeat (TPR)-like superfamily protein	Encodes a tetratricopeptide repeat protein required for cell cycle exit after meiosis II
Ghir_D05G012330	Module 6	1	6.42881	2.63529	AT5G11160	Symbols: APT5 | adenine phosphoribosyltransferase 5
Ghir_D05G015700	Module 6	1	6.3759	1.23265	AT2G34190	Symbols: | Xanthine/uracil permease family protein	Xanthine/uracil permease family protein
Ghir_D05G017270	Module 6	1	6.27889	0.454703	AT4G21770	Symbols: | Pseudouridine synthase family protein
Ghir_D05G017700	Module 6	1	6.11842	2.39732	AT1G62330	Symbols: | O-fucosyltransferase family protein	O-fucosyltransferase family protein
Ghir_D05G019050	Module 6	1	6.39088	1.1568	AT1G19980	Symbols: | cytomatrix protein-related	cytomatrix protein-related
Ghir_D05G030230	Module 6	1	6.77369	1.24719	AT5G04240	Symbols: ELF6 | Zinc finger (C2H2 type) family protein / transcription factor jumonji (jmj) family protein	Zinc finger (C2H2 type) family protein / transcription factor jumonji (jmj) family proteinEarly Flowering 6 (ELF6) encodes a Jumonji N/C and zinc finger domain-containing protein that acts as a repressor in the photoperiod pathway
Ghir_D05G038180	Module 6	1	7.10531	2.10993	AT5G63020	Symbols: | Disease resistance protein (CC-NBS-LRR class) family	Disease resistance protein (CC-NBS-LRR class) familyNucleotide binding leucine rich repeat protein of the C-NB-LRR (CNL) type
Ghir_D05G038320	Module 6	1	6.38031	0.192983	AT4G26830	Symbols: | O-Glycosyl hydrolases family 17 protein
Ghir_D05G038870	Module 6	1	6.65457	0.56887	NoHits
Ghir_D06G015130	Module 6	1	6.0907	0.674623	AT5G45700	Symbols: | Haloacid dehalogenase-like hydrolase (HAD) superfamily protein	Haloacid dehalogenase-like hydrolase (HAD) superfamily protein
Ghir_D06G017580	Module 6	1	6.1082	0.608688	AT5G47550	Symbols: | Cystatin/monellin superfamily protein	Cystatin/monellin superfamily proteinPutative phytocystatin expressed in seedlings and induced by heat stress and abscisic acid
Ghir_D06G018800	Module 6	1	7.17533	0.53442	AT1G07530	Symbols: SCL14, ATGRAS2, GRAS2 | SCARECROW-like 14	SCARECROW-like 14Encodes a member of the GRAS family of transcription factors
Ghir_D07G001650	Module 6	1	6.39712	1.53264	AT1G19110	Symbols: | inter-alpha-trypsin inhibitor heavy chain-related	inter-alpha-trypsin inhibitor heavy chain-related
Ghir_D07G003740	Module 6	1	6.50844	1.38256	AT2G25060	Symbols: ENODL14, AtENODL14 | early nodulin-like protein 14	early nodulin-like protein 14
Ghir_D07G018810	Module 6	1	7.12013	0.551255	AT4G35470	Symbols: PIRL4 | plant intracellular ras group-related LRR 4	Encodes PIRL4, a member of the Plant Intracellular Ras-group-related LRRs (Leucine rich repeat proteins)
Ghir_D07G021540	Module 6	1	5.85996	1.5666	AT3G07320	Symbols: | O-Glycosyl hydrolases family 17 protein	O-Glycosyl hydrolases family 17 protein
Ghir_D08G007800	Module 6	1	6.1742	0.844976	AT1G03470	Symbols: | Kinase interacting (KIP1-like) family protein	Encodes a member of the NET superfamily of proteins that potentially couples different membranes to the actin cytoskeleton in plant cells
Ghir_D08G013670	Module 6	1	6.41436	0.835349	AT1G02500	Symbols: SAM1, SAM-1, MAT1, AtSAM1 | S-adenosylmethionine synthetase 1	S-adenosylmethionine synthetase 1encodes a S-adenosylmethionine synthetase
Ghir_D08G014740	Module 6	1	7.08371	2.13046	AT2G45830	Symbols: DTA2 | downstream target of AGL15 2
Ghir_D08G016170	Module 6	1	6.16215	0.804591	AT3G52110	Symbols: | unknown protein; Has 191 Blast hits to 174 proteins in 54 species: Archae - 0; Bacteria - 7; Metazoa - 45; Fungi - 7; Plants - 40; Viruses - 0; Other Eukaryotes - 92 (source: NCBI BLink).
Ghir_D08G018550	Module 6	1	6.48038	2.57655	AT5G47380	Symbols: | Protein of unknown function, DUF547
Ghir_D08G020060	Module 6	1	6.435	0.48691	AT1G01620	Symbols: PIP1C, TMP-B, PIP1;3 | plasma membrane intrinsic protein 1C	plasma membrane intrinsic protein 1Ca member of the plasma membrane intrinsic protein subfamily PIP1
Ghir_D08G021830	Module 6	1	6.31912	1.52633	AT2G30020	Symbols: | Protein phosphatase 2C family protein	Protein phosphatase 2C family proteinEncodes AP2C1
Ghir_D08G023800	Module 6	1	6.0205	1.30972	AT3G03680	Symbols: | C2 calcium/lipid-binding plant phosphoribosyltransferase family protein	C2 calcium/lipid-binding plant phosphoribosyltransferase family proteinMember of a family of Multiple C2 Domain and Transmembrane Region Proteins
Ghir_D08G025460	Module 6	1	5.40507	0.481208	AT4G10300	Symbols: | RmlC-like cupins superfamily protein	RmlC-like cupins superfamily proteinRmlC-like cupins superfamily protein
Ghir_D09G014240	Module 6	1	6.86298	0.118187	AT5G03870	Symbols: | Glutaredoxin family protein	Glutaredoxin family protein
Ghir_D09G014570	Module 6	1	7.06352	2.12123	AT2G36530	Symbols: LOS2, ENO2 | Enolase	Involved in light-dependent cold tolerance and encodes an enolase
Ghir_D09G015940	Module 6	1	6.00238	0.791946	AT5G02320	Symbols: ATMYB3R5, MYB3R-5 | myb domain protein 3r-5	Encodes a putative c-MYB-like transcription factor of the MYB3R factor gene family (MYB3R5)
Ghir_D09G021660	Module 6	1	5.76993	1.25433	AT5G16250	Symbols: | unknown protein; BEST Arabidopsis thaliana protein match is: unknown protein (TAIR:AT3G02640); Has 1807 Blast hits to 1807 proteins in 277 species: Archae - 0; Bacteria - 0; Metazoa - 736; Fungi - 347; Plants - 385; Viruses - 0; Other Eukaryotes - 339 (source: NCBI BLink).
Ghir_D10G000820	Module 6	1	6.1166	1.37469	AT5G44560	Symbols: VPS2.2 | SNF7 family protein
Ghir_D10G001850	Module 6	1	6.47552	0.201482	AT4G05050	Symbols: UBQ11 | ubiquitin 11	ubiquitin 11polyubiquitin gene, belongs to a subtype group with UBQ10 and UBQ14
Ghir_D10G002480	Module 6	1	7.17391	0.29942	AT1G61260	Symbols: | Protein of unknown function (DUF761)	Protein of unknown function (DUF761)
Ghir_D10G002550	Module 6	1	6.39485	2.19233	AT4G21510	Symbols: | F-box family protein
Ghir_D10G004120	Module 6	1	6.16974	1.40971	AT2G34190	Symbols: | Xanthine/uracil permease family protein	Xanthine/uracil permease family protein
Ghir_D10G005330	Module 6	1	6.97202	0.587417	AT1G31335	Symbols: | unknown protein; FUNCTIONS IN: molecular_function unknown; INVOLVED IN: biological_process unknown; LOCATED IN: plasma membrane; EXPRESSED IN: 20 plant structures; EXPRESSED DURING: 13 growth stages; Has 34 Blast hits to 34 proteins in 8 species: Archae - 0; Bacteria - 0; Metazoa - 0; Fungi - 0; Plants - 34; Viruses - 0; Other Eukaryotes - 0 (source: NCBI BLink).
Ghir_D10G011550	Module 6	1	5.78847	0.758854	AT1G74880	Symbols: NDH-O | NAD(P)H:plastoquinone dehydrogenase complex subunit O	NAD(P)H:plastoquinone dehydrogenase complex subunit OEncodes subunit NDH-O of NAD(P)H:plastoquinone dehydrogenase complex (Ndh complex) present in the thylakoid membrane of chloroplasts
Ghir_D10G012840	Module 6	1	6.70907	0.484642	AT5G16250	Symbols: | unknown protein; BEST Arabidopsis thaliana protein match is: unknown protein (TAIR:AT3G02640); Has 1807 Blast hits to 1807 proteins in 277 species: Archae - 0; Bacteria - 0; Metazoa - 736; Fungi - 347; Plants - 385; Viruses - 0; Other Eukaryotes - 339 (source: NCBI BLink).
Ghir_D10G013120	Module 6	1	5.43013	1.34085	AT3G14190	Symbols: | unknown protein; BEST Arabidopsis thaliana protein match is: unknown protein (TAIR:AT5G12360); Has 18 Blast hits to 18 proteins in 5 species: Archae - 0; Bacteria - 0; Metazoa - 0; Fungi - 0; Plants - 18; Viruses - 0; Other Eukaryotes - 0 (source: NCBI BLink).	Encodes a 193 amino acid protein of unknown function
Ghir_D10G013590	Module 6	1	6.52991	1.92181	AT3G07490	Symbols: AGD11 | ARF-GAP domain 11	ARF-GAP domain 11A member of ARF GAP domain (AGD), A thaliana has 15 members, grouped into four classes
Ghir_D11G001600	Module 6	1	6.65441	0.0679821	AT3G52590	Symbols: UBQ1, EMB2167, ERD16, HAP4 | ubiquitin extension protein 1	ubiquitin extension protein 1Ubiquitin extension protein The mRNA is cell-to-cell mobile
Ghir_D11G005610	Module 6	1	6.83942	0.894159	AT4G38070	Symbols: | basic helix-loop-helix (bHLH) DNA-binding superfamily protein	basic helix-loop-helix (bHLH) DNA-binding superfamily protein
Ghir_D11G008840	Module 6	1	6.5998	0.180221	AT2G45470	Symbols: FLA8, AGP8 | FASCICLIN-like arabinogalactan protein 8	FASCICLIN-like arabinogalactan protein 8Fasciclin-like arabinogalactan protein
Ghir_D11G012090	Module 6	1	6.74303	1.23006	AT4G02290	Symbols: AtGH9B13, GH9B13 | glycosyl hydrolase 9B13
Ghir_D11G014130	Module 6	1	6.55618	0.334394	AT1G04030	Symbols: | unknown protein; BEST Arabidopsis thaliana protein match is: unknown protein (TAIR:AT5G44040); Has 1835 Blast hits to 1511 proteins in 238 species: Archae - 7; Bacteria - 164; Metazoa - 377; Fungi - 135; Plants - 187; Viruses - 22; Other Eukaryotes - 943 (source: NCBI BLink).
Ghir_D11G016490	Module 6	1	6.40374	1.11113	AT3G17640	Symbols: | Leucine-rich repeat (LRR) family protein	Leucine-rich repeat (LRR) family protein
Ghir_D11G018130	Module 6	1	6.48958	1.34296	AT4G35730	Symbols: | Regulator of Vps4 activity in the MVB pathway protein	Regulator of Vps4 activity in the MVB pathway protein
Ghir_D11G018680	Module 6	1	5.75222	1.10743	AT5G66230	Symbols: | Chalcone-flavanone isomerase family protein	Chalcone-flavanone isomerase family protein
Ghir_D11G027270	Module 6	1	6.38239	2.62091	AT1G08800	Symbols: | Protein of unknown function, DUF593
Ghir_D11G034410	Module 6	1	6.47143	0.487707	NoHits
Ghir_D11G034800	Module 6	1	6.11205	1.06625	AT2G42520	Symbols: | P-loop containing nucleoside triphosphate hydrolases superfamily protein
Ghir_D11G035050	Module 6	1	6.35786	-0.199753	ATCG01110	Symbols: NDHH | NAD(P)H dehydrogenase subunit H	NAD(P)H dehydrogenase subunit HEncodes the 49KDa plastid NAD(P)H dehydrogenase subunit H protein
Ghir_D12G002060	Module 6	1	6.34903	1.31587	AT1G49870	Symbols: | unknown protein; LOCATED IN: chloroplast; EXPRESSED IN: 10 plant structures; EXPRESSED DURING: F mature embryo stage, petal differentiation and expansion stage, E expanded cotyledon stage, D bilateral stage; Has 6518 Blast hits to 5022 proteins in 522 species: Archae - 49; Bacteria - 635; Metazoa - 3264; Fungi - 379; Plants - 242; Viruses - 9; Other Eukaryotes - 1940 (source: NCBI BLin…
Ghir_D12G003310	Module 6	1	6.45167	-0.162893	AT2G21130	Symbols: | Cyclophilin-like peptidyl-prolyl cis-trans isomerase family protein	Cyclophilin-like peptidyl-prolyl cis-trans isomerase family protein
Ghir_D12G006180	Module 6	1	6.17453	1.03608	AT5G66230	Symbols: | Chalcone-flavanone isomerase family protein	Chalcone-flavanone isomerase family protein
Ghir_D12G006270	Module 6	1	6.31172	0.330593	AT1G80160	Symbols: | Lactoylglutathione lyase / glyoxalase I family protein	Vicinal oxygen chelate (VOC) superfamily member
Ghir_D12G013970	Module 6	1	5.62136	1.09775	AT1G02730	Symbols: ATCSLD5, CSLD5, SOS6 | cellulose synthase-like D5	cellulose synthase-like D5Encodes a gene similar to cellulose synthase
Ghir_D12G022170	Module 6	1	6.55966	0.967882	AT3G02890	Symbols: | RING/FYVE/PHD zinc finger superfamily protein	PHD protein which cooperates with PAIPP2 and BAH domain protein AIPP3 to read H3K4 histone marks
Ghir_D12G022270	Module 6	1	7.20181	0.266256	AT4G17980	Symbols: anac071, NAC071 | NAC domain containing protein 71	Encodes ANAC071, a transcription factor involved in cell proliferation in incised inflorescence stems
Ghir_D12G023010	Module 6	1	6.35894	1.69492	AT5G47500	Symbols: | Pectin lyase-like superfamily protein	Pectin lyase-like superfamily proteinpredicted to encode a pectin methylesterase
Ghir_D12G023850	Module 6	1	6.48065	1.69853	AT1G63100	Symbols: | GRAS family transcription factor	Transcription factor belonging to the GRAS family which controls the mitotic cell cycle and division plane orientation
Ghir_D13G000290	Module 6	1	6.06117	0.667581	AT5G01420	Symbols: | Glutaredoxin family protein	Glutaredoxin family protein
Ghir_D13G007950	Module 6	1	5.40137	0.761856	AT1G26760	Symbols: ATXR1, SDG35 | SET domain protein 35	SET domain protein 35
Ghir_D13G011550	Module 6	1	6.06574	0.617562	AT1G08780	Symbols: AIP3, PFD4 | ABI3-interacting protein 3	ABI3-interacting protein 3
Ghir_D13G017220	Module 6	1	6.24663	1.64212	NoHits
Ghir_D13G018290	Module 6	1	6.28763	0.675077	AT1G08560	Symbols: SYP111, KN, ATSYP111 | syntaxin of plants 111	syntaxin of plants 111member of SYP11 syntaxin Gene Family
Ghir_D11G036680	Module 6	1	6.57434	0.84016	AT5G16250	Symbols: | unknown protein; BEST Arabidopsis thaliana protein match is: unknown protein (TAIR:AT3G02640); Has 1807 Blast hits to 1807 proteins in 277 species: Archae - 0; Bacteria - 0; Metazoa - 736; Fungi - 347; Plants - 385; Viruses - 0; Other Eukaryotes - 339 (source: NCBI BLink).
MT-250832254207	Module 6	1	6.32495	-0.217959
