# Supplementary material for: Single‐Cell Transcriptome Atlas and Regulatory Dynamics in Developing Cotton Anthers
Source: Adv Sci (Weinh). 2023 Nov 17;11(3):2304017. doi: 10.1002/advs.202304017 (PMC10797427; doi:10.1002/advs.202304017)
Supplement: Supplementary file 5 — Supplemental Table 4 [file ADVS-11-2304017-s006.xlsx]

## Sheet: Table S4
Table S4. List of the marker genes for developmental trajectory reconstruction of middle layer cell in each pseudotime cluster.
Gene_id	pval	qval	Pseudotime_Clusters
Ghir_D13G017930	0	0	b
Ghir_D09G010230	0	7.22e-306	b
Ghir_A02G016730	1.14e-260	2.93e-258	b
Ghir_A07G008950	8.97e-257	1.38e-254	b
Ghir_A09G010460	8.82e-228	8.51e-226	b
Ghir_D11G025500	1.93e-196	1.49e-194	b
Ghir_A12G003520	2.5e-187	1.38e-185	b
Ghir_A01G016470	1.84e-180	9.47e-179	b
Ghir_D11G009930	2.54e-180	1.22e-178	b
Ghir_D05G032440	2.23e-175	9.58e-174	b
Ghir_A03G014580	2.53e-162	9.77e-161	b
Ghir_A05G006120	3.26e-154	1.14e-152	b
Ghir_D01G018000	7.94e-150	2.66e-148	b
Ghir_D08G002940	3.26e-143	1.01e-141	b
Ghir_D05G018520	2.47e-138	6.81e-137	b
Ghir_A09G011180	4.12e-138	1.1e-136	b
Ghir_D07G009050	1.46e-127	3.63e-126	b
Ghir_A03G013420	2.95e-124	7.11e-123	b
Ghir_D02G016010	2.57e-123	6.01e-122	b
Ghir_D12G003800	2.01e-121	4.43e-120	b
Ghir_D06G000850	9.19e-116	1.87e-114	b
Ghir_A08G002820	7.95e-110	1.57e-108	b
Ghir_A12G018860	8.59e-105	1.58e-103	b
Ghir_D01G010350	1.88e-102	3.3e-101	b
Ghir_A11G025350	8.43e-102	1.45e-100	b
Ghir_A07G008430	1.24e-100	2.08e-99	b
Ghir_D07G003300	3.43e-99	5.63e-98	b
Ghir_A13G017270	1.94e-91	2.94e-90	b
Ghir_A08G002860	2.62e-91	3.89e-90	b
Ghir_A03G003580	4.42e-87	6.21e-86	b
Ghir_A05G018520	2.37e-85	3.21e-84	b
Ghir_A08G010510	1.85e-83	2.43e-82	b
Ghir_A08G015780	7.61e-83	9.79e-82	b
Ghir_A04G011040	3.83e-78	4.48e-77	b
Ghir_A05G001000	8.12e-76	9.09e-75	b
Ghir_A03G004220	2.06e-71	2.21e-70	b
Ghir_D11G024760	5.79e-67	5.73e-66	b
Ghir_D09G004250	2.5e-65	2.32e-64	b
Ghir_A11G024670	3.62e-65	3.32e-64	b
Ghir_D08G012560	7.83e-65	7.03e-64	b
Ghir_D12G019070	1.53e-64	1.34e-63	b
Ghir_D08G016610	4.99e-63	4.19e-62	b
Ghir_D02G014670	7.15e-61	5.72e-60	b
Ghir_D05G030270	6.39e-59	4.74e-58	b
Ghir_A07G007600	3.37e-58	2.48e-57	b
Ghir_D01G006880	2.69e-56	1.94e-55	b
Ghir_D12G019080	8.49e-54	6.01e-53	b
Ghir_D09G010740	1.1e-53	7.71e-53	b
Ghir_D02G020140	1.21e-53	8.34e-53	b
Ghir_A07G002280	2.29e-52	1.57e-51	b
Ghir_D03G015370	8.34e-51	5.51e-50	b
Ghir_A05G001590	8.91e-50	5.83e-49	b
Ghir_A04G012950	3.27e-48	2.05e-47	b
Ghir_D05G027290	1.63e-47	9.89e-47	b
Ghir_D09G019020	2.65e-47	1.6e-46	b
Ghir_A09G019490	3.5e-47	2.1e-46	b
Ghir_A11G005150	1.09e-43	6.2e-43	b
Ghir_A06G018020	1.09e-42	6.11e-42	b
Ghir_D08G021710	1.71e-42	9.35e-42	b
Ghir_A03G018780	7.14e-42	3.85e-41	b
Ghir_A05G035870	3.09e-40	1.6e-39	b
Ghir_D10G003820	3.26e-40	1.68e-39	b
Ghir_A12G017760	4.03e-40	2.06e-39	b
Ghir_D07G008550	4.67e-40	2.36e-39	b
Ghir_D05G037290	1.12e-39	5.55e-39	b
Ghir_A03G017070	2.93e-39	1.42e-38	b
Ghir_D13G012250	9.93e-39	4.76e-38	b
Ghir_D03G003350	1.08e-38	5.16e-38	b
Ghir_D08G014980	2.17e-38	1.02e-37	b
Ghir_D05G017690	8.62e-38	3.99e-37	b
Ghir_D13G004500	1.06e-37	4.87e-37	b
Ghir_D10G017440	2.73e-37	1.22e-36	b
Ghir_D05G019450	3.3e-37	1.46e-36	b
Ghir_D09G016530	1.17e-36	5.12e-36	b
Ghir_A07G007580	6.04e-36	2.62e-35	b
Ghir_D06G007080	1.42e-35	5.97e-35	b
Ghir_D10G004560	4.05e-35	1.7e-34	b
Ghir_D10G022550	3.01e-34	1.25e-33	b
Ghir_A01G012370	1.34e-32	5.42e-32	b
Ghir_A03G005250	3.41e-32	1.36e-31	b
Ghir_D08G022360	6.36e-32	2.51e-31	b
Ghir_A13G001400	9.26e-32	3.63e-31	b
Ghir_A12G018870	8.78e-31	3.41e-30	b
Ghir_A13G008990	9.2e-31	3.55e-30	b
Ghir_D12G018010	1.58e-30	5.99e-30	b
Ghir_A02G007630	1.83e-30	6.89e-30	b
Ghir_D10G006080	6.41e-30	2.37e-29	b
Ghir_A01G006200	9.36e-30	3.43e-29	b
Ghir_A08G020910	3.38e-29	1.22e-28	b
Ghir_A06G016290	3.42e-29	1.23e-28	b
Ghir_D02G010170	5.15e-29	1.83e-28	b
Ghir_A10G024140	1.59e-28	5.54e-28	b
Ghir_A01G016960	5.34e-28	1.84e-27	b
Ghir_A12G005460	7.3e-28	2.5e-27	b
Ghir_D10G012940	8.66e-28	2.93e-27	b
Ghir_A10G009590	1.86e-27	6.22e-27	b
Ghir_A08G014080	8.28e-27	2.69e-26	b
Ghir_A10G010530	2.31e-26	7.46e-26	b
Ghir_D12G026560	1.07e-25	3.4e-25	b
Ghir_D03G014630	3.01e-25	9.47e-25	b
Ghir_A13G024240	4.24e-25	1.32e-24	b
Ghir_D02G011890	4.72e-25	1.46e-24	b
Ghir_A09G023470	1.07e-24	3.32e-24	b
Ghir_A02G015020	1.79e-24	5.5e-24	b
Ghir_A12G021150	1.99e-24	6.06e-24	b
Ghir_D07G018800	3.44e-24	1.03e-23	b
Ghir_A12G005100	5.15e-24	1.54e-23	b
Ghir_D06G016090	5.81e-24	1.73e-23	b
Ghir_D09G016180	1.06e-23	3.12e-23	b
Ghir_A04G004530	1.24e-23	3.61e-23	b
Ghir_D03G004880	7.97e-23	2.29e-22	b
Ghir_A05G030340	1.48e-21	4.1e-21	b
Ghir_A04G000230	1.49e-21	4.12e-21	b
Ghir_D07G020000	2.94e-21	8.04e-21	b
Ghir_A06G022930	4.22e-21	1.15e-20	b
Ghir_D13G001690	4.51e-21	1.22e-20	b
Ghir_D09G004190	5.97e-20	1.55e-19	b
Ghir_D05G002570	8.83e-20	2.28e-19	b
Ghir_D03G004720	1.13e-19	2.91e-19	b
Ghir_A02G015220	4.19e-19	1.05e-18	b
Ghir_D05G021660	6.44e-19	1.6e-18	b
Ghir_A07G018490	9.43e-19	2.32e-18	b
Ghir_D11G018640	9.56e-19	2.34e-18	b
Ghir_A12G027370	1.11e-18	2.71e-18	b
Ghir_D12G024800	1.29e-18	3.13e-18	b
Ghir_D10G008160	1.52e-18	3.65e-18	b
Ghir_A04G002230	1.77e-18	4.22e-18	b
Ghir_D12G024550	2.06e-18	4.87e-18	b
Ghir_A05G039410	2.14e-18	5.03e-18	b
Ghir_D03G019160	3.85e-18	8.98e-18	b
Ghir_A05G038470	8.06e-18	1.85e-17	b
Ghir_D06G008260	2.85e-17	6.38e-17	b
Ghir_A05G013230	3.88e-17	8.6e-17	b
Ghir_D08G019190	4.24e-17	9.39e-17	b
Ghir_D02G005670	4.57e-17	1.01e-16	b
Ghir_D02G007770	9.99e-17	2.17e-16	b
Ghir_D03G000930	1.32e-16	2.85e-16	b
Ghir_A05G032570	2.02e-16	4.34e-16	b
Ghir_A05G016820	2.35e-16	5.03e-16	b
Ghir_A12G003860	2.67e-16	5.69e-16	b
Ghir_D01G007400	2.88e-16	6.1e-16	b
Ghir_D13G022140	3.04e-16	6.41e-16	b
Ghir_D07G022480	3.29e-16	6.92e-16	b
Ghir_A02G016450	3.5e-16	7.33e-16	b
Ghir_D08G002800	5.31e-16	1.1e-15	b
Ghir_A12G002010	9.64e-16	1.97e-15	b
Ghir_D12G011040	1.39e-15	2.82e-15	b
Ghir_A05G022850	1.66e-15	3.35e-15	b
Ghir_A08G019020	3.44e-15	6.84e-15	b
Ghir_A09G017060	3.57e-15	7.08e-15	b
Ghir_D07G022220	5.13e-15	1.01e-14	b
Ghir_D09G024700	1.16e-14	2.24e-14	b
Ghir_A05G027280	1.53e-14	2.93e-14	b
Ghir_A03G003050	1.61e-14	3.07e-14	b
Ghir_D02G001350	1.75e-14	3.34e-14	b
Ghir_D04G001180	2.05e-14	3.88e-14	b
Ghir_A05G021750	2.21e-14	4.18e-14	b
Ghir_D08G010530	2.35e-14	4.42e-14	b
Ghir_D05G039330	2.75e-14	5.13e-14	b
Ghir_A08G008520	2.87e-14	5.36e-14	b
Ghir_A03G018820	2.92e-14	5.44e-14	b
Ghir_A11G017490	6.02e-14	1.09e-13	b
Ghir_D12G020040	6.21e-14	1.13e-13	b
Ghir_A02G007100	6.27e-14	1.13e-13	b
Ghir_A07G019220	6.69e-14	1.21e-13	b
Ghir_D10G022410	6.74e-14	1.21e-13	b
Ghir_D04G016300	1.04e-13	1.84e-13	b
Ghir_D03G013520	1.15e-13	2.02e-13	b
Ghir_A09G017080	1.49e-13	2.61e-13	b
Ghir_D02G001310	1.56e-13	2.71e-13	b
Ghir_A02G005340	2.28e-13	3.93e-13	b
Ghir_D03G004420	2.44e-13	4.2e-13	b
Ghir_A03G015520	2.6e-13	4.47e-13	b
Ghir_D02G016880	3.08e-13	5.25e-13	b
Ghir_A12G021840	3.77e-13	6.4e-13	b
Ghir_A11G004860	4.93e-13	8.31e-13	b
Ghir_A01G009850	5.65e-13	9.5e-13	b
Ghir_D06G002150	7.18e-13	1.2e-12	b
Ghir_D12G018650	8.98e-13	1.49e-12	b
Ghir_D06G003630	2.01e-12	3.29e-12	b
Ghir_D03G015780	2.24e-12	3.65e-12	b
Ghir_D06G014690	2.29e-12	3.72e-12	b
Ghir_A05G039480	2.49e-12	4.03e-12	b
Ghir_A03G010970	2.55e-12	4.1e-12	b
Ghir_A12G026510	3.23e-12	5.17e-12	b
Ghir_A12G008380	4.07e-12	6.45e-12	b
Ghir_D01G015600	5.4e-12	8.54e-12	b
Ghir_A02G018670	6.76e-12	1.06e-11	b
Ghir_D11G002930	7.03e-12	1.11e-11	b
Ghir_A08G006890	7.98e-12	1.25e-11	b
Ghir_A10G020720	7.99e-12	1.25e-11	b
Ghir_D03G016980	8.92e-12	1.39e-11	b
Ghir_A11G018500	1.21e-11	1.87e-11	b
Ghir_D07G019600	1.31e-11	2.02e-11	b
Ghir_A03G005930	2.06e-11	3.14e-11	b
Ghir_A06G008090	2.24e-11	3.42e-11	b
Ghir_A12G013190	2.65e-11	4.04e-11	b
Ghir_D08G013310	3.63e-11	5.5e-11	b
Ghir_D12G002870	3.71e-11	5.6e-11	b
Ghir_D07G018410	4.19e-11	6.31e-11	b
Ghir_D07G014490	6.08e-11	9.11e-11	b
Ghir_A12G005890	6.37e-11	9.53e-11	b
Ghir_A13G020340	6.75e-11	1.01e-10	b
Ghir_A07G008120	9.41e-11	1.4e-10	b
Ghir_D05G017370	1.02e-10	1.51e-10	b
Ghir_D06G017620	1.34e-10	1.98e-10	b
Ghir_D08G008410	1.5e-10	2.21e-10	b
Ghir_D12G002070	1.82e-10	2.67e-10	b
Ghir_A02G004540	2.48e-10	3.61e-10	b
Ghir_D11G021730	2.67e-10	3.86e-10	b
Ghir_D06G018580	2.75e-10	3.97e-10	b
Ghir_A08G013420	2.83e-10	4.08e-10	b
Ghir_D02G007780	3.15e-10	4.54e-10	b
Ghir_A10G009270	3.2e-10	4.59e-10	b
Ghir_D01G010850	5.35e-10	7.61e-10	b
Ghir_A08G025770	6.72e-10	9.5e-10	b
Ghir_D04G012380	1.1e-09	1.55e-09	b
Ghir_A03G011070	1.5e-09	2.09e-09	b
Ghir_D08G011300	1.51e-09	2.1e-09	b
Ghir_D11G017680	2.24e-09	3.1e-09	b
Ghir_D07G016670	2.38e-09	3.28e-09	b
Ghir_A05G006560	2.62e-09	3.6e-09	b
Ghir_A10G017270	3.07e-09	4.21e-09	b
Ghir_D10G024140	3.46e-09	4.74e-09	b
Ghir_D12G002040	4.12e-09	5.63e-09	b
Ghir_D11G004780	4.26e-09	5.8e-09	b
Ghir_A13G021280	4.96e-09	6.71e-09	b
Ghir_A10G014350	5.44e-09	7.34e-09	b
Ghir_A12G024820	7.03e-09	9.44e-09	b
Ghir_D10G025680	9.3e-09	1.24e-08	b
Ghir_D02G004410	9.52e-09	1.27e-08	b
Ghir_D04G007930	1.05e-08	1.4e-08	b
Ghir_A08G010810	1.05e-08	1.4e-08	b
Ghir_A05G017680	1.69e-08	2.22e-08	b
Ghir_A06G003670	2e-08	2.62e-08	b
Ghir_A11G009850	2.46e-08	3.21e-08	b
Ghir_A12G015190	3.25e-08	4.23e-08	b
Ghir_D05G034620	3.48e-08	4.52e-08	b
Ghir_D02G022790	3.88e-08	5.02e-08	b
Ghir_A06G017260	4.19e-08	5.39e-08	b
Ghir_A12G010840	4.9e-08	6.28e-08	b
Ghir_A05G017180	4.94e-08	6.32e-08	b
Ghir_D13G021400	6.51e-08	8.28e-08	b
Ghir_D09G011450	6.72e-08	8.53e-08	b
Ghir_D05G031270	9.29e-08	1.17e-07	b
Ghir_A07G021390	9.79e-08	1.23e-07	b
Ghir_D05G007470	1.1e-07	1.38e-07	b
Ghir_A09G016050	1.19e-07	1.5e-07	b
Ghir_A11G002920	1.4e-07	1.74e-07	b
Ghir_A12G001500	1.48e-07	1.85e-07	b
Ghir_A02G006550	1.53e-07	1.9e-07	b
Ghir_D09G013450	1.6e-07	1.98e-07	b
Ghir_A11G014830	1.69e-07	2.09e-07	b
Ghir_A05G005650	1.7e-07	2.1e-07	b
Ghir_D05G019540	1.96e-07	2.41e-07	b
Ghir_A10G009620	1.96e-07	2.42e-07	b
Ghir_A11G003090	3.38e-07	4.11e-07	b
Ghir_D04G017310	3.61e-07	4.38e-07	b
Ghir_A10G023180	3.85e-07	4.65e-07	b
Ghir_D05G016290	4.04e-07	4.88e-07	b
Ghir_D12G005880	4.1e-07	4.94e-07	b
Ghir_D11G021190	4.41e-07	5.3e-07	b
Ghir_D10G005640	4.94e-07	5.92e-07	b
Ghir_A05G021480	5.05e-07	6.05e-07	b
Ghir_D09G018930	8.37e-07	9.94e-07	b
Ghir_A06G003880	1.24e-06	1.46e-06	b
Ghir_D13G024980	1.42e-06	1.67e-06	b
Ghir_A11G004480	1.53e-06	1.8e-06	b
Ghir_D04G013750	2.3e-06	2.68e-06	b
Ghir_D05G021250	3.54e-06	4.11e-06	b
Ghir_A01G013990	4.53e-06	5.23e-06	b
Ghir_D13G014120	5.11e-06	5.89e-06	b
Ghir_A04G006040	5.8e-06	6.68e-06	b
Ghir_D02G012790	7.07e-06	8.09e-06	b
Ghir_A11G021930	8.66e-06	9.89e-06	b
Ghir_A06G017560	1.05e-05	1.19e-05	b
Ghir_D05G021670	1.13e-05	1.29e-05	b
Ghir_D11G009680	1.46e-05	1.64e-05	b
Ghir_D07G025120	2.28e-05	2.54e-05	b
Ghir_D12G011830	2.43e-05	2.71e-05	b
Ghir_A08G020530	2.55e-05	2.84e-05	b
Ghir_D10G005510	4.18e-05	4.63e-05	b
Ghir_D03G013450	4.72e-05	5.22e-05	b
Ghir_A02G005840	5.06e-05	5.6e-05	b
Ghir_A13G020820	7.52e-05	8.26e-05	b
Ghir_A11G028550	9.58e-05	0.000104619	b
Ghir_D11G018050	0.000111587	0.000121674	b
Ghir_D11G017650	0.00011871	0.000129259	b
Ghir_D01G001940	0.000136739	0.000148679	b
Ghir_D06G013940	0.00014305	0.000155323	b
Ghir_A11G032160	0.000143283	0.000155357	b
Ghir_A10G006850	0.000167957	0.000181601	b
Ghir_D09G016540	0.000205713	0.000221803	b
Ghir_A05G029670	0.000294713	0.000316437	b
Ghir_D03G016770	0.000333447	0.000357034	b
Ghir_A02G019470	0.000345859	0.00036981	b
Ghir_A07G002920	0.000368539	0.000393516	b
Ghir_A03G004770	0.000389592	0.000415421	b
Ghir_A11G002860	0.00043703	0.000464721	b
Ghir_D11G029240	0.000522119	0.000552158	b
Ghir_D12G015010	0.000620103	0.000654884	b
Ghir_A05G010420	0.000779853	0.000819111	b
Ghir_A05G019420	0.000779398	0.000819111	b
Ghir_D04G015290	0.00086387	0.000903669	b
Ghir_A11G004880	0.000943025	0.000985136	b
Ghir_D10G017550	0.00101262	0.0010564	b
Ghir_D10G001510	0.00114969	0.00119779	b
Ghir_A13G020390	0.00189209	0.0019633	b
Ghir_D06G023020	0.00236096	0.00243998	b
Ghir_A12G014850	0.00244326	0.00252165	b
Ghir_D02G018460	0.00325312	0.00335302	b
Ghir_D13G023620	0.0090627	0.00927905	b
Ghir_A01G019370	0.0164935	0.0168425	b
Ghir_D02G007220	0.0641706	0.0653558	b
Ghir_A07G022520	1.21e-257	2.34e-255	c
Ghir_D05G015250	1.06e-249	1.36e-247	c
Ghir_A08G006730	8.48e-247	9.35e-245	c
Ghir_A07G003310	4.52e-225	3.88e-223	c
Ghir_A05G015440	2.44e-193	1.71e-191	c
Ghir_D03G005180	7.6e-191	4.89e-189	c
Ghir_Scaffold2662G000010	2.53e-188	1.5e-186	c
Ghir_D07G022600	8.85e-178	4.02e-176	c
Ghir_D03G002900	1.58e-171	6.4e-170	c
Ghir_D12G026860	1.08e-158	3.97e-157	c
Ghir_A01G022810	2.52e-144	8.11e-143	c
Ghir_A05G032460	1.32e-140	3.92e-139	c
Ghir_A11G009980	1.94e-139	5.56e-138	c
Ghir_D08G006850	6.83e-138	1.76e-136	c
Ghir_D02G021610	3.54e-122	8.04e-121	c
Ghir_A12G007280	1.44e-120	3.08e-119	c
Ghir_D02G012430	3.75e-116	7.82e-115	c
Ghir_D02G014520	3.5e-109	6.76e-108	c
Ghir_A02G016230	4.68e-105	8.81e-104	c
Ghir_A09G011710	1.23e-102	2.21e-101	c
Ghir_D01G018080	6.64e-99	1.07e-97	c
Ghir_A10G007150	2.91e-94	4.58e-93	c
Ghir_A03G010320	8.57e-94	1.32e-92	c
Ghir_D08G021830	1.5e-90	2.19e-89	c
Ghir_D13G001600	9.47e-88	1.35e-86	c
Ghir_A01G006590	7e-86	9.64e-85	c
Ghir_A03G020190	1.59e-84	2.12e-83	c
Ghir_D08G009500	1.18e-82	1.5e-81	c
Ghir_A02G009660	2.88e-81	3.59e-80	c
Ghir_D01G021520	7.02e-80	8.61e-79	c
Ghir_A08G008210	2.76e-79	3.33e-78	c
Ghir_A08G021030	9.01e-79	1.07e-77	c
Ghir_A10G011320	3.88e-77	4.41e-76	c
Ghir_D09G017150	7.34e-72	8.1e-71	c
Ghir_D03G014240	1.12e-71	1.22e-70	c
Ghir_A06G022820	2.52e-70	2.67e-69	c
Ghir_A01G010180	2.16e-69	2.25e-68	c
Ghir_D11G007820	6.52e-69	6.71e-68	c
Ghir_A06G007750	1.05e-68	1.06e-67	c
Ghir_D02G018330	1.1e-67	1.11e-66	c
Ghir_A08G022380	1.33e-66	1.3e-65	c
Ghir_A01G020020	2.03e-66	1.96e-65	c
Ghir_A04G009370	3.41e-66	3.25e-65	c
Ghir_A05G000640	1.53e-65	1.44e-64	c
Ghir_A01G016520	5.51e-65	5e-64	c
Ghir_D06G007990	1.01e-64	8.93e-64	c
Ghir_D05G006190	1.57e-63	1.33e-62	c
Ghir_D12G023020	1.51e-62	1.25e-61	c
Ghir_D11G001690	1.09e-61	8.94e-61	c
Ghir_A12G023030	4.9e-61	3.98e-60	c
Ghir_A01G016110	1.14e-60	9e-60	c
Ghir_D06G023370	1.19e-60	9.31e-60	c
Ghir_D04G010040	1.33e-60	1.03e-59	c
Ghir_A05G022980	1.64e-60	1.26e-59	c
Ghir_D07G011870	2.21e-60	1.67e-59	c
Ghir_A03G012150	6.07e-59	4.55e-58	c
Ghir_A11G007870	4.87e-58	3.55e-57	c
Ghir_D05G000780	2.66e-55	1.9e-54	c
Ghir_A13G024610	1.16e-53	8.05e-53	c
Ghir_A10G005240	4.27e-52	2.89e-51	c
Ghir_A05G010990	3.13e-51	2.08e-50	c
Ghir_A10G022080	1.46e-49	9.49e-49	c
Ghir_A05G033920	2.5e-49	1.61e-48	c
Ghir_D08G016580	3.46e-49	2.21e-48	c
Ghir_A04G005470	2.52e-48	1.59e-47	c
Ghir_D09G012810	4.71e-48	2.93e-47	c
Ghir_D12G007190	5.93e-48	3.66e-47	c
Ghir_D05G022880	1.18e-47	7.2e-47	c
Ghir_D12G003470	1.07e-46	6.35e-46	c
Ghir_D11G033260	6.26e-46	3.69e-45	c
Ghir_A11G000910	1.22e-45	7.16e-45	c
Ghir_D11G000970	1.68e-45	9.75e-45	c
Ghir_D10G018750	2.44e-45	1.41e-44	c
Ghir_D01G006500	1.11e-44	6.32e-44	c
Ghir_D04G013580	4.84e-43	2.73e-42	c
Ghir_A08G009900	1.34e-42	7.44e-42	c
Ghir_D07G007600	1.45e-42	7.98e-42	c
Ghir_D06G017580	5.35e-42	2.91e-41	c
Ghir_A11G032710	1.08e-40	5.71e-40	c
Ghir_D05G010720	1.08e-40	5.71e-40	c
Ghir_A09G004810	2.56e-40	1.34e-39	c
Ghir_D12G027410	2.64e-40	1.38e-39	c
Ghir_A08G018910	4.31e-40	2.19e-39	c
Ghir_D12G028340	5.4e-40	2.71e-39	c
Ghir_A08G002810	6.14e-40	3.06e-39	c
Ghir_D11G021150	1.38e-39	6.77e-39	c
Ghir_D05G022890	1.44e-39	7.01e-39	c
Ghir_D08G011790	2.94e-39	1.42e-38	c
Ghir_D08G008270	1.63e-38	7.71e-38	c
Ghir_A13G002560	2.54e-38	1.19e-37	c
Ghir_A03G013920	2.78e-38	1.29e-37	c
Ghir_D06G008810	1.2e-37	5.46e-37	c
Ghir_A06G000260	1.87e-37	8.51e-37	c
Ghir_D12G021400	6.01e-37	2.65e-36	c
Ghir_A01G010030	5.21e-36	2.27e-35	c
Ghir_D05G035530	8.55e-36	3.69e-35	c
Ghir_D07G011480	8.86e-36	3.8e-35	c
Ghir_D01G017650	1.03e-35	4.37e-35	c
Ghir_D11G000960	1.03e-35	4.37e-35	c
Ghir_D08G026680	4.18e-35	1.74e-34	c
Ghir_A02G006680	3.94e-34	1.62e-33	c
Ghir_A02G006800	4.02e-34	1.65e-33	c
Ghir_A12G005780	8.74e-34	3.57e-33	c
Ghir_A10G013980	1.53e-33	6.23e-33	c
Ghir_A01G000790	1.48e-32	5.94e-32	c
Ghir_D07G002300	3.49e-32	1.39e-31	c
Ghir_D07G020660	3.63e-32	1.44e-31	c
Ghir_D10G002550	1.51e-31	5.91e-31	c
Ghir_D11G020170	9.32e-31	3.58e-30	c
Ghir_A10G020930	1.07e-30	4.08e-30	c
Ghir_A12G024510	1.36e-30	5.16e-30	c
Ghir_A02G008130	2.1e-30	7.88e-30	c
Ghir_A01G016140	2.47e-30	9.22e-30	c
Ghir_A03G004270	8.86e-30	3.26e-29	c
Ghir_D05G015230	1.68e-29	6.13e-29	c
Ghir_D02G015110	2.74e-29	9.92e-29	c
Ghir_D08G016010	3.94e-29	1.41e-28	c
Ghir_D06G018900	5.21e-29	1.85e-28	c
Ghir_A13G000530	6.39e-29	2.25e-28	c
Ghir_A12G021380	6.8e-29	2.39e-28	c
Ghir_D02G009940	2.22e-28	7.71e-28	c
Ghir_D05G032870	4.85e-28	1.68e-27	c
Ghir_A09G011150	5.88e-28	2.02e-27	c
Ghir_D13G015660	7.86e-28	2.67e-27	c
Ghir_D13G002850	1.02e-27	3.42e-27	c
Ghir_A09G023460	1.78e-27	5.98e-27	c
Ghir_D08G017310	2.08e-27	6.91e-27	c
Ghir_D13G003080	4.51e-27	1.49e-26	c
Ghir_A04G009960	6.24e-27	2.05e-26	c
Ghir_D02G008510	6.42e-27	2.1e-26	c
Ghir_A11G001700	4.71e-26	1.51e-25	c
Ghir_D12G011530	7.17e-26	2.29e-25	c
Ghir_D11G011140	1.25e-25	3.95e-25	c
Ghir_A07G011680	3.78e-25	1.18e-24	c
Ghir_A03G005320	1.46e-24	4.49e-24	c
Ghir_A01G018830	1.82e-24	5.54e-24	c
Ghir_D02G024910	2.69e-24	8.15e-24	c
Ghir_A10G009390	2.8e-24	8.45e-24	c
Ghir_D12G008970	3.72e-24	1.11e-23	c
Ghir_A07G020550	7.67e-24	2.27e-23	c
Ghir_A03G019420	9.59e-24	2.82e-23	c
Ghir_A13G000730	3.3e-23	9.61e-23	c
Ghir_A11G003880	3.62e-23	1.05e-22	c
Ghir_D07G001730	5.46e-23	1.58e-22	c
Ghir_D05G020880	7.19e-23	2.07e-22	c
Ghir_A04G003630	1.91e-22	5.44e-22	c
Ghir_A08G010430	2.52e-22	7.14e-22	c
Ghir_D02G007240	4.12e-22	1.16e-21	c
Ghir_D03G000630	6.01e-22	1.69e-21	c
Ghir_D07G023510	7.33e-22	2.06e-21	c
Ghir_D10G026560	7.97e-22	2.23e-21	c
Ghir_D13G004600	1.1e-21	3.07e-21	c
Ghir_D12G025080	1.49e-21	4.12e-21	c
Ghir_D09G019480	1.94e-21	5.33e-21	c
Ghir_A11G000920	3.26e-21	8.89e-21	c
Ghir_D13G025380	5.58e-21	1.51e-20	c
Ghir_A13G020580	7.52e-21	2.02e-20	c
Ghir_A05G022970	8.39e-21	2.24e-20	c
Ghir_D04G007440	1.02e-20	2.71e-20	c
Ghir_A07G001690	1.65e-20	4.37e-20	c
Ghir_D08G014760	2.65e-20	7e-20	c
Ghir_A08G018290	3.7e-20	9.76e-20	c
Ghir_D01G000760	4.54e-20	1.19e-19	c
Ghir_D11G003820	4.55e-20	1.19e-19	c
Ghir_D13G003990	6.27e-20	1.62e-19	c
Ghir_A02G009630	9.86e-20	2.54e-19	c
Ghir_A02G018940	1.45e-19	3.7e-19	c
Ghir_A07G025050	1.46e-19	3.72e-19	c
Ghir_D01G005430	1.71e-19	4.35e-19	c
Ghir_D07G007590	2.05e-19	5.18e-19	c
Ghir_D09G018350	2.06e-19	5.21e-19	c
Ghir_D08G001160	3.25e-19	8.18e-19	c
Ghir_A05G010020	3.34e-19	8.38e-19	c
Ghir_D05G010080	5.47e-19	1.36e-18	c
Ghir_A06G022970	7.33e-19	1.81e-18	c
Ghir_D02G018970	7.65e-19	1.89e-18	c
Ghir_A05G020430	1.15e-18	2.79e-18	c
Ghir_D02G013650	1.41e-18	3.4e-18	c
Ghir_A12G025080	1.44e-18	3.47e-18	c
Ghir_A13G004420	1.63e-18	3.9e-18	c
Ghir_D12G021150	1.97e-18	4.67e-18	c
Ghir_A07G006060	2.25e-18	5.28e-18	c
Ghir_A08G013860	3.66e-18	8.55e-18	c
Ghir_A06G022340	4.47e-18	1.04e-17	c
Ghir_D08G002900	7.1e-18	1.64e-17	c
Ghir_A13G019450	7.34e-18	1.69e-17	c
Ghir_D10G022730	7.34e-18	1.69e-17	c
Ghir_D09G007750	8.94e-18	2.04e-17	c
Ghir_D13G011660	1.22e-17	2.77e-17	c
Ghir_D12G019380	1.7e-17	3.86e-17	c
Ghir_D06G018180	1.74e-17	3.94e-17	c
Ghir_A10G003170	1.87e-17	4.22e-17	c
Ghir_A03G003080	2.27e-17	5.08e-17	c
Ghir_A02G010300	3.75e-17	8.34e-17	c
Ghir_D09G016290	5.13e-17	1.13e-16	c
Ghir_D08G008630	5.18e-17	1.14e-16	c
Ghir_A10G016800	5.31e-17	1.16e-16	c
Ghir_A05G010360	8.95e-17	1.95e-16	c
Ghir_D03G015930	1.39e-16	2.99e-16	c
Ghir_D08G024230	1.66e-16	3.57e-16	c
Ghir_D11G032650	2.68e-16	5.7e-16	c
Ghir_D08G015860	2.71e-16	5.74e-16	c
Ghir_D02G020190	3.34e-16	7.01e-16	c
Ghir_A10G003800	4.04e-16	8.43e-16	c
Ghir_A06G003890	4.35e-16	9.06e-16	c
Ghir_A08G025830	7.1e-16	1.47e-15	c
Ghir_D10G006760	8.94e-16	1.84e-15	c
Ghir_A04G002820	9.62e-16	1.97e-15	c
Ghir_A03G004640	1.02e-15	2.07e-15	c
Ghir_A13G018660	1.29e-15	2.61e-15	c
Ghir_A08G020340	2.02e-15	4.07e-15	c
Ghir_D10G013590	2.18e-15	4.38e-15	c
Ghir_D02G015090	2.37e-15	4.74e-15	c
Ghir_A09G007830	2.91e-15	5.8e-15	c
Ghir_A11G028970	4.72e-15	9.35e-15	c
Ghir_D11G003100	6.27e-15	1.24e-14	c
Ghir_D05G010130	6.43e-15	1.26e-14	c
Ghir_D05G029420	6.56e-15	1.29e-14	c
Ghir_D08G004830	7.09e-15	1.39e-14	c
Ghir_D11G019270	8.61e-15	1.67e-14	c
Ghir_D07G001960	1.15e-14	2.22e-14	c
Ghir_A01G019570	1.41e-14	2.71e-14	c
Ghir_D08G003240	1.44e-14	2.78e-14	c
Ghir_A09G025170	1.51e-14	2.91e-14	c
Ghir_A13G017220	1.77e-14	3.37e-14	c
Ghir_A07G024800	2.04e-14	3.87e-14	c
Ghir_D13G000830	2.29e-14	4.31e-14	c
Ghir_D02G017540	2.74e-14	5.13e-14	c
Ghir_D06G017120	3.82e-14	7.05e-14	c
Ghir_D02G009270	4.42e-14	8.14e-14	c
Ghir_D06G004010	4.58e-14	8.41e-14	c
Ghir_A10G001760	4.87e-14	8.91e-14	c
Ghir_D09G022090	5.54e-14	1.01e-13	c
Ghir_D11G035580	5.55e-14	1.01e-13	c
Ghir_A01G014060	7.63e-14	1.37e-13	c
Ghir_A04G015390	7.64e-14	1.37e-13	c
Ghir_D10G006640	8.12e-14	1.45e-13	c
Ghir_A13G014970	8.41e-14	1.5e-13	c
Ghir_D05G023730	8.74e-14	1.56e-13	c
Ghir_A10G017780	9.87e-14	1.75e-13	c
Ghir_A12G013700	1.02e-13	1.8e-13	c
Ghir_A05G041550	1.38e-13	2.42e-13	c
Ghir_A10G002440	1.4e-13	2.46e-13	c
Ghir_A11G023380	1.56e-13	2.71e-13	c
Ghir_D04G020210	2.2e-13	3.82e-13	c
Ghir_D07G003490	2.24e-13	3.87e-13	c
Ghir_D04G010050	2.71e-13	4.64e-13	c
Ghir_A06G014470	2.89e-13	4.95e-13	c
Ghir_A02G008580	3.03e-13	5.17e-13	c
Ghir_A01G006600	3.92e-13	6.65e-13	c
Ghir_D12G025280	4.6e-13	7.79e-13	c
Ghir_A09G016390	4.91e-13	8.29e-13	c
Ghir_A05G026320	5.77e-13	9.69e-13	c
Ghir_A05G023870	6.02e-13	1.01e-12	c
Ghir_D12G010510	7.51e-13	1.25e-12	c
Ghir_D05G027070	9e-13	1.49e-12	c
Ghir_A05G007320	1.08e-12	1.78e-12	c
Ghir_D06G009490	1.16e-12	1.9e-12	c
Ghir_D09G024070	1.34e-12	2.2e-12	c
Ghir_D06G018420	2.26e-12	3.67e-12	c
Ghir_D05G016880	2.51e-12	4.05e-12	c
Ghir_D10G003960	2.64e-12	4.24e-12	c
Ghir_D03G006400	2.84e-12	4.56e-12	c
Ghir_D02G022160	3.32e-12	5.31e-12	c
Ghir_A04G014040	3.84e-12	6.11e-12	c
Ghir_D05G022870	4e-12	6.36e-12	c
Ghir_A12G003980	5.85e-12	9.23e-12	c
Ghir_A08G001150	7.54e-12	1.18e-11	c
Ghir_D04G016390	1.09e-11	1.69e-11	c
Ghir_D01G013350	1.17e-11	1.82e-11	c
Ghir_A09G016120	1.18e-11	1.82e-11	c
Ghir_D09G015870	1.24e-11	1.9e-11	c
Ghir_D04G016470	1.46e-11	2.24e-11	c
Ghir_A03G016080	1.94e-11	2.97e-11	c
Ghir_D12G015420	2.75e-11	4.18e-11	c
Ghir_D12G018120	3.27e-11	4.95e-11	c
Ghir_A13G011020	4.1e-11	6.18e-11	c
Ghir_A08G016440	4.35e-11	6.54e-11	c
Ghir_D11G014380	8.71e-11	1.3e-10	c
Ghir_D04G015510	9.06e-11	1.35e-10	c
Ghir_A08G010800	1.2e-10	1.78e-10	c
Ghir_A05G027050	1.34e-10	1.98e-10	c
Ghir_A09G022710	1.91e-10	2.79e-10	c
Ghir_A08G025780	2.31e-10	3.37e-10	c
Ghir_A13G020980	2.46e-10	3.58e-10	c
Ghir_D12G013430	2.58e-10	3.74e-10	c
Ghir_A12G028190	3.18e-10	4.57e-10	c
Ghir_D07G011720	4.21e-10	6.02e-10	c
Ghir_D05G025600	4.37e-10	6.24e-10	c
Ghir_A12G025270	4.44e-10	6.32e-10	c
Ghir_D01G014640	5.51e-10	7.81e-10	c
Ghir_D11G014270	5.52e-10	7.82e-10	c
Ghir_A13G005750	8.22e-10	1.16e-09	c
Ghir_A10G021510	8.72e-10	1.23e-09	c
Ghir_D05G001320	8.99e-10	1.26e-09	c
Ghir_A03G016370	1.25e-09	1.75e-09	c
Ghir_D03G000230	1.35e-09	1.88e-09	c
Ghir_D02G024810	1.69e-09	2.35e-09	c
Ghir_D02G004220	1.88e-09	2.6e-09	c
Ghir_A09G005770	2.25e-09	3.11e-09	c
Ghir_D08G010520	4.07e-09	5.57e-09	c
Ghir_A08G013920	4.16e-09	5.67e-09	c
Ghir_D10G021570	4.41e-09	5.99e-09	c
Ghir_D08G011120	6.8e-09	9.15e-09	c
Ghir_A08G011570	8.21e-09	1.1e-08	c
Ghir_D11G029150	8.32e-09	1.11e-08	c
Ghir_D09G016510	1.42e-08	1.88e-08	c
Ghir_A11G011800	1.5e-08	1.97e-08	c
Ghir_A04G003480	1.67e-08	2.2e-08	c
Ghir_A03G012000	1.68e-08	2.2e-08	c
Ghir_A05G020690	3.44e-08	4.47e-08	c
Ghir_D11G009810	3.72e-08	4.82e-08	c
Ghir_D13G006920	3.96e-08	5.11e-08	c
Ghir_D02G007070	4.15e-08	5.35e-08	c
Ghir_D04G014170	4.53e-08	5.82e-08	c
Ghir_A01G017340	4.66e-08	5.97e-08	c
Ghir_D12G002780	5.03e-08	6.42e-08	c
Ghir_A05G019510	6.09e-08	7.76e-08	c
Ghir_A03G017580	7.55e-08	9.57e-08	c
Ghir_D02G021530	7.62e-08	9.64e-08	c
Ghir_A02G015550	8.48e-08	1.07e-07	c
Ghir_A11G013940	1.09e-07	1.37e-07	c
Ghir_A09G004210	1.21e-07	1.51e-07	c
Ghir_A12G015680	1.76e-07	2.17e-07	c
Ghir_A07G001930	2.24e-07	2.76e-07	c
Ghir_D05G020630	2.29e-07	2.81e-07	c
Ghir_D04G009080	2.4e-07	2.94e-07	c
Ghir_D11G004760	2.57e-07	3.14e-07	c
Ghir_A12G017840	3.59e-07	4.36e-07	c
Ghir_D12G013350	3.69e-07	4.47e-07	c
Ghir_D05G032000	4.41e-07	5.3e-07	c
Ghir_D03G005440	5.61e-07	6.7e-07	c
Ghir_D08G000160	5.62e-07	6.7e-07	c
Ghir_A12G018050	5.83e-07	6.94e-07	c
Ghir_D08G021170	6.7e-07	7.97e-07	c
Ghir_A05G005890	1.03e-06	1.22e-06	c
Ghir_D11G019050	1.43e-06	1.68e-06	c
Ghir_D02G006990	1.85e-06	2.17e-06	c
Ghir_A03G017920	1.92e-06	2.25e-06	c
Ghir_D07G013880	2.1e-06	2.46e-06	c
Ghir_D01G023780	2.22e-06	2.6e-06	c
Ghir_D08G024150	2.79e-06	3.25e-06	c
Ghir_A05G025010	3.21e-06	3.72e-06	c
Ghir_D04G005500	4.31e-06	4.99e-06	c
Ghir_D12G004920	4.48e-06	5.18e-06	c
Ghir_A07G021550	6.77e-06	7.75e-06	c
Ghir_A02G009540	9.36e-06	1.07e-05	c
Ghir_A12G012130	9.5e-06	1.08e-05	c
Ghir_D13G020130	1.14e-05	1.29e-05	c
Ghir_D11G013640	1.44e-05	1.62e-05	c
Ghir_A07G001450	1.47e-05	1.66e-05	c
Ghir_A01G007780	1.51e-05	1.7e-05	c
Ghir_D09G015570	1.72e-05	1.93e-05	c
Ghir_A05G035040	1.89e-05	2.12e-05	c
Ghir_A02G016440	3.08e-05	3.43e-05	c
Ghir_D11G019940	3.36e-05	3.74e-05	c
Ghir_D11G020160	5.92e-05	6.53e-05	c
Ghir_D01G024050	6.11e-05	6.73e-05	c
Ghir_A11G009620	7.21e-05	7.93e-05	c
Ghir_D07G006890	8.12e-05	8.9e-05	c
Ghir_D05G021240	9e-05	9.85e-05	c
Ghir_A04G012300	9.11e-05	9.96e-05	c
Ghir_A05G040780	0.000162609	0.000176065	c
Ghir_D12G001530	0.000190442	0.000205624	c
Ghir_A10G005940	0.00027772	0.000299024	c
Ghir_D04G010250	0.000390586	0.000415907	c
Ghir_A03G020130	0.000471999	0.000500526	c
Ghir_A05G023030	0.000492788	0.000521855	c
Ghir_A13G006550	0.000661226	0.000696407	c
Ghir_D07G013920	0.000799369	0.000838469	c
Ghir_A11G030930	0.00189601	0.00196472	c
Ghir_D08G027300	0.00754363	0.00774426	c
Ghir_D11G035640	0.0088759	0.00909986	c
Ghir_D02G016480	0.0807219	0.0821045	c
Ghir_D08G019670	0.0890776	0.0903652	c
Ghir_A13G003150	2.06e-77	2.37e-76	a
Ghir_D02G021470	6.12e-64	5.31e-63	a
Ghir_A03G020070	1.15e-63	9.87e-63	a
Ghir_D05G036700	7.18e-61	5.72e-60	a
Ghir_D13G003430	1.02e-51	6.85e-51	a
Ghir_D13G013980	7.31e-42	3.92e-41	a
Ghir_D09G018080	1.97e-37	8.88e-37	a
Ghir_D09G013570	2.9e-37	1.29e-36	a
Ghir_D09G007450	4.71e-30	1.75e-29	a
Ghir_A08G014560	4.44e-27	1.47e-26	a
Ghir_D01G005930	3.36e-26	1.08e-25	a
Ghir_D03G004070	3.22e-25	1.01e-24	a
Ghir_A05G021600	1.11e-22	3.17e-22	a
Ghir_D09G006380	7.21e-21	1.94e-20	a
Ghir_D10G019990	4.19e-20	1.1e-19	a
Ghir_D10G005120	1.36e-18	3.28e-18	a
Ghir_A11G026910	2.04e-18	4.84e-18	a
Ghir_D03G001710	6.89e-18	1.6e-17	a
Ghir_A05G016490	2.12e-17	4.78e-17	a
Ghir_D06G008580	3.58e-17	8e-17	a
Ghir_A02G005650	1.12e-16	2.43e-16	a
Ghir_D06G017380	5.62e-16	1.16e-15	a
Ghir_A05G041590	9.18e-16	1.88e-15	a
Ghir_D06G002820	1.16e-15	2.36e-15	a
Ghir_A11G018870	8.05e-15	1.57e-14	a
Ghir_A02G017850	3.29e-14	6.1e-14	a
Ghir_D05G013330	3.3e-14	6.11e-14	a
Ghir_D09G010090	4.54e-14	8.34e-14	a
Ghir_A11G022530	1.01e-13	1.8e-13	a
Ghir_A03G023740	8.1e-13	1.35e-12	a
Ghir_A06G003420	8.5e-13	1.41e-12	a
Ghir_D12G024000	1.14e-12	1.88e-12	a
Ghir_A07G024720	1.93e-12	3.15e-12	a
Ghir_D12G026640	3.76e-12	6e-12	a
Ghir_A09G017900	1.04e-11	1.62e-11	a
Ghir_A05G013590	1.62e-10	2.38e-10	a
Ghir_D02G013820	3.56e-10	5.1e-10	a
Ghir_D06G014450	1.53e-09	2.13e-09	a
Ghir_D12G008570	2.81e-09	3.86e-09	a
Ghir_A05G004410	4.59e-09	6.22e-09	a
Ghir_D12G002360	5.91e-09	7.96e-09	a
Ghir_A06G008380	9.53e-09	1.27e-08	a
Ghir_D11G028070	1.13e-08	1.5e-08	a
Ghir_A10G004360	1.51e-08	1.99e-08	a
Ghir_A01G018850	3.11e-08	4.05e-08	a
Ghir_A05G012340	9.89e-08	1.24e-07	a
Ghir_A09G010350	2.72e-07	3.32e-07	a
Ghir_A12G002160	2.98e-07	3.63e-07	a
Ghir_D04G010610	3.7e-07	4.48e-07	a
Ghir_A02G007150	1.03e-06	1.22e-06	a
Ghir_D05G012050	1.06e-06	1.25e-06	a
Ghir_D11G012090	2.98e-06	3.47e-06	a
Ghir_D06G007470	5.99e-06	6.89e-06	a
Ghir_A09G011580	6.28e-06	7.2e-06	a
Ghir_A12G024540	1.11e-05	1.27e-05	a
Ghir_D02G006000	1.58e-05	1.78e-05	a
Ghir_D11G026090	2.19e-05	2.44e-05	a
Ghir_A13G009950	5.35e-05	5.91e-05	a
Ghir_D07G008810	0.000294179	0.000316303	a
Ghir_D09G019230	0.000296247	0.000317643	a
Ghir_D03G017830	0.000441132	0.000468438	a
Ghir_D07G002460	0.000640796	0.000675812	a
Ghir_A08G018790	0.000828214	0.000867546	a
Ghir_A05G022930	0.00155984	0.0016229	a
Ghir_D09G018060	0.00172059	0.00178775	a
Ghir_D06G008440	0.00205166	0.00212316	a
Ghir_D05G005590	0.00528416	0.00543916	a
Ghir_D06G000830	0.00610607	0.00627681	a
Ghir_D08G011620	0.0137128	0.0140215	a
Ghir_D12G018790	0.0166026	0.0169316	a
Ghir_D06G016890	0.0817788	0.08307	a
