# Supplementary material for: Single‐Cell Transcriptome Atlas and Regulatory Dynamics in Developing Cotton Anthers
Source: Adv Sci (Weinh). 2023 Nov 17;11(3):2304017. doi: 10.1002/advs.202304017 (PMC10797427; doi:10.1002/advs.202304017)
Supplement: Supplementary file 6 — Supplemental Table 5 [file ADVS-11-2304017-s004.xlsx]

## Sheet: Table S5
Gene_id	pval	qval	gene_short_name	pseudotime cluster
Ghir_A01G000440	8.81e-107	2.17e-106	Ghir_A01G000440	Cluster d
Ghir_A01G000620	1.15e-07	1.22e-07	Ghir_A01G000620	Cluster d
Ghir_A01G000750	2.09e-99	4.79e-99	Ghir_A01G000750	Cluster d
Ghir_A01G001290	1.23e-10	1.34e-10	Ghir_A01G001290	Cluster d
Ghir_A01G001420	0	0	Ghir_A01G001420	Cluster d
Ghir_A01G002300	7.84e-95	1.72e-94	Ghir_A01G002300	Cluster d
Ghir_A01G002670	2.04e-92	4.36e-92	Ghir_A01G002670	Cluster d
Ghir_A01G004990	8.47e-79	1.56e-78	Ghir_A01G004990	Cluster d
Ghir_A01G005360	6.97e-68	1.13e-67	Ghir_A01G005360	Cluster d
Ghir_A01G006850	0	0	Ghir_A01G006850	Cluster d
Ghir_A01G007970	0	0	Ghir_A01G007970	Cluster d
Ghir_A01G008160	0	0	Ghir_A01G008160	Cluster d
Ghir_A01G008240	4.19e-07	4.44e-07	Ghir_A01G008240	Cluster d
Ghir_A01G009050	4.45e-76	8e-76	Ghir_A01G009050	Cluster d
Ghir_A01G010000	4.73e-67	7.63e-67	Ghir_A01G010000	Cluster d
Ghir_A01G010510	1.08e-85	2.16e-85	Ghir_A01G010510	Cluster d
Ghir_A01G010770	1.11e-174	4.25e-174	Ghir_A01G010770	Cluster d
Ghir_A01G012010	1.35e-286	8.39e-286	Ghir_A01G012010	Cluster d
Ghir_A01G013700	4.31e-125	1.2e-124	Ghir_A01G013700	Cluster d
Ghir_A01G013800	1.71e-07	1.82e-07	Ghir_A01G013800	Cluster d
Ghir_A01G015520	6.99e-171	2.63e-170	Ghir_A01G015520	Cluster d
Ghir_A01G016010	1.09e-251	5.91e-251	Ghir_A01G016010	Cluster d
Ghir_A01G016670	3.15e-53	4.5e-53	Ghir_A01G016670	Cluster d
Ghir_A01G016850	5.27e-72	8.98e-72	Ghir_A01G016850	Cluster d
Ghir_A01G017400	5.81e-70	9.71e-70	Ghir_A01G017400	Cluster d
Ghir_A01G017990	0	0	Ghir_A01G017990	Cluster d
Ghir_A01G018620	1.13e-61	1.74e-61	Ghir_A01G018620	Cluster d
Ghir_A01G019010	3.62e-130	1.05e-129	Ghir_A01G019010	Cluster d
Ghir_A01G019370	2.57e-91	5.43e-91	Ghir_A01G019370	Cluster d
Ghir_A02G000790	2.42e-110	6.14e-110	Ghir_A02G000790	Cluster d
Ghir_A02G001200	5.55e-62	8.53e-62	Ghir_A02G001200	Cluster d
Ghir_A02G001690	3.95e-39	5.15e-39	Ghir_A02G001690	Cluster d
Ghir_A02G002080	0	0	Ghir_A02G002080	Cluster d
Ghir_A02G002270	0	0	Ghir_A02G002270	Cluster d
Ghir_A02G004250	1.02e-50	1.43e-50	Ghir_A02G004250	Cluster d
Ghir_A02G006550	7.03e-106	1.72e-105	Ghir_A02G006550	Cluster d
Ghir_A02G008910	3.92e-192	1.66e-191	Ghir_A02G008910	Cluster d
Ghir_A02G009310	1.03e-64	1.61e-64	Ghir_A02G009310	Cluster d
Ghir_A02G009820	1.64e-52	2.32e-52	Ghir_A02G009820	Cluster d
Ghir_A02G010270	1.2e-91	2.55e-91	Ghir_A02G010270	Cluster d
Ghir_A02G012730	3.52e-34	4.44e-34	Ghir_A02G012730	Cluster d
Ghir_A02G013800	8.64e-120	2.34e-119	Ghir_A02G013800	Cluster d
Ghir_A02G016160	2.79e-288	1.76e-287	Ghir_A02G016160	Cluster d
Ghir_A02G016400	2.09e-51	2.95e-51	Ghir_A02G016400	Cluster d
Ghir_A02G018310	4.94065645841247e-324	3.45845952088873e-323	Ghir_A02G018310	Cluster d
Ghir_A02G019390	0	0	Ghir_A02G019390	Cluster d
Ghir_A03G001300	0	0	Ghir_A03G001300	Cluster d
Ghir_A03G001570	1.59e-216	7.38e-216	Ghir_A03G001570	Cluster d
Ghir_A03G001690	4.09e-99	9.33e-99	Ghir_A03G001690	Cluster d
Ghir_A03G002840	8.52e-81	1.61e-80	Ghir_A03G002840	Cluster d
Ghir_A03G003550	0	0	Ghir_A03G003550	Cluster d
Ghir_A03G005180	0	0	Ghir_A03G005180	Cluster d
Ghir_A03G005310	1.86e-52	2.64e-52	Ghir_A03G005310	Cluster d
Ghir_A03G007760	8.04e-84	1.57e-83	Ghir_A03G007760	Cluster d
Ghir_A03G009920	2.54e-74	4.45e-74	Ghir_A03G009920	Cluster d
Ghir_A03G010080	3.64e-106	8.89e-106	Ghir_A03G010080	Cluster d
Ghir_A03G010730	8.5e-60	1.28e-59	Ghir_A03G010730	Cluster d
Ghir_A03G010870	3.91e-79	7.23e-79	Ghir_A03G010870	Cluster d
Ghir_A03G011510	0	0	Ghir_A03G011510	Cluster d
Ghir_A03G012720	6.33e-60	9.51e-60	Ghir_A03G012720	Cluster d
Ghir_A03G013740	8.9e-74	1.55e-73	Ghir_A03G013740	Cluster d
Ghir_A03G014090	8.59e-144	2.77e-143	Ghir_A03G014090	Cluster d
Ghir_A03G014130	3.29e-35	4.18e-35	Ghir_A03G014130	Cluster d
Ghir_A03G014460	4.89e-55	7.06e-55	Ghir_A03G014460	Cluster d
Ghir_A03G015800	9.06e-130	2.62e-129	Ghir_A03G015800	Cluster d
Ghir_A03G017250	1.12e-84	2.22e-84	Ghir_A03G017250	Cluster d
Ghir_A03G017900	0	0	Ghir_A03G017900	Cluster d
Ghir_A03G019510	0	0	Ghir_A03G019510	Cluster d
Ghir_A03G021140	6.12e-41	8.06e-41	Ghir_A03G021140	Cluster d
Ghir_A03G023740	2.93e-70	4.92e-70	Ghir_A03G023740	Cluster d
Ghir_A04G000230	0	0	Ghir_A04G000230	Cluster d
Ghir_A04G003670	2.71e-240	1.4e-239	Ghir_A04G003670	Cluster d
Ghir_A04G003730	1.32e-113	3.43e-113	Ghir_A04G003730	Cluster d
Ghir_A04G005890	1.13e-234	5.7e-234	Ghir_A04G005890	Cluster d
Ghir_A04G007990	6.11e-63	9.44e-63	Ghir_A04G007990	Cluster d
Ghir_A04G008630	2.92e-86	5.9e-86	Ghir_A04G008630	Cluster d
Ghir_A04G008870	0	0	Ghir_A04G008870	Cluster d
Ghir_A04G010460	0	0	Ghir_A04G010460	Cluster d
Ghir_A04G010520	1.72e-141	5.46e-141	Ghir_A04G010520	Cluster d
Ghir_A04G011240	0	0	Ghir_A04G011240	Cluster d
Ghir_A04G011500	3.46e-65	5.48e-65	Ghir_A04G011500	Cluster d
Ghir_A04G012820	1.1e-85	2.2e-85	Ghir_A04G012820	Cluster d
Ghir_A04G014000	2.79e-06	2.95e-06	Ghir_A04G014000	Cluster d
Ghir_A04G014690	3.4e-14	3.79e-14	Ghir_A04G014690	Cluster d
Ghir_A05G000100	4.34e-75	7.72e-75	Ghir_A05G000100	Cluster d
Ghir_A05G000600	1.5e-150	4.99e-150	Ghir_A05G000600	Cluster d
Ghir_A05G002340	6.86e-59	1.02e-58	Ghir_A05G002340	Cluster d
Ghir_A05G004570	5.33096831862705e-321	3.79442416006077e-320	Ghir_A05G004570	Cluster d
Ghir_A05G006700	0	0	Ghir_A05G006700	Cluster d
Ghir_A05G007090	3.16e-292	2.02e-291	Ghir_A05G007090	Cluster d
Ghir_A05G007780	1.32e-165	4.79e-165	Ghir_A05G007780	Cluster d
Ghir_A05G011020	0	0	Ghir_A05G011020	Cluster d
Ghir_A05G011800	7.15e-137	2.19e-136	Ghir_A05G011800	Cluster d
Ghir_A05G012710	3.29e-247	1.76e-246	Ghir_A05G012710	Cluster d
Ghir_A05G012760	1.02e-51	1.44e-51	Ghir_A05G012760	Cluster d
Ghir_A05G012810	7.56e-82	1.45e-81	Ghir_A05G012810	Cluster d
Ghir_A05G014890	1.17e-162	4.17e-162	Ghir_A05G014890	Cluster d
Ghir_A05G015400	5.4e-44	7.27e-44	Ghir_A05G015400	Cluster d
Ghir_A05G020100	1.68408797051514e-317	1.19016817285255e-316	Ghir_A05G020100	Cluster d
Ghir_A05G022850	1.44e-96	3.21e-96	Ghir_A05G022850	Cluster d
Ghir_A05G023220	2.13e-27	2.59e-27	Ghir_A05G023220	Cluster d
Ghir_A05G023290	1.72e-164	6.2e-164	Ghir_A05G023290	Cluster d
Ghir_A05G023330	4.63e-110	1.17e-109	Ghir_A05G023330	Cluster d
Ghir_A05G024090	0.00802063	0.00823474	Ghir_A05G024090	Cluster d
Ghir_A05G024550	4.7e-262	2.65e-261	Ghir_A05G024550	Cluster d
Ghir_A05G025630	1.35e-183	5.48e-183	Ghir_A05G025630	Cluster d
Ghir_A05G026420	0	0	Ghir_A05G026420	Cluster d
Ghir_A05G027290	0	0	Ghir_A05G027290	Cluster d
Ghir_A05G027730	5.85e-72	9.94e-72	Ghir_A05G027730	Cluster d
Ghir_A05G028900	4.93e-150	1.63e-149	Ghir_A05G028900	Cluster d
Ghir_A05G030730	5.3e-99	1.2e-98	Ghir_A05G030730	Cluster d
Ghir_A05G031400	9.65e-170	3.59e-169	Ghir_A05G031400	Cluster d
Ghir_A05G032170	1.57e-126	4.45e-126	Ghir_A05G032170	Cluster d
Ghir_A05G032430	1.47e-241	7.65e-241	Ghir_A05G032430	Cluster d
Ghir_A05G035260	1.11e-245	5.9e-245	Ghir_A05G035260	Cluster d
Ghir_A05G035290	1.19e-75	2.14e-75	Ghir_A05G035290	Cluster d
Ghir_A05G035420	9.71e-64	1.51e-63	Ghir_A05G035420	Cluster d
Ghir_A05G037200	0	0	Ghir_A05G037200	Cluster d
Ghir_A05G037450	1.01e-207	4.56e-207	Ghir_A05G037450	Cluster d
Ghir_A05G039310	5.13e-134	1.53e-133	Ghir_A05G039310	Cluster d
Ghir_A05G040550	7.25e-58	1.07e-57	Ghir_A05G040550	Cluster d
Ghir_A05G040870	1.59e-281	9.69e-281	Ghir_A05G040870	Cluster d
Ghir_A05G041610	5.5e-74	9.62e-74	Ghir_A05G041610	Cluster d
Ghir_A05G042920	2.11e-114	5.5e-114	Ghir_A05G042920	Cluster d
Ghir_A06G002570	4.33e-40	5.66e-40	Ghir_A06G002570	Cluster d
Ghir_A06G002760	5.66e-64	8.8e-64	Ghir_A06G002760	Cluster d
Ghir_A06G002880	0	0	Ghir_A06G002880	Cluster d
Ghir_A06G002970	2.93e-76	5.27e-76	Ghir_A06G002970	Cluster d
Ghir_A06G004750	2.92e-118	7.81e-118	Ghir_A06G004750	Cluster d
Ghir_A06G004950	4.64e-104	1.11e-103	Ghir_A06G004950	Cluster d
Ghir_A06G005090	5.02e-209	2.29e-208	Ghir_A06G005090	Cluster d
Ghir_A06G005600	6.7e-169	2.47e-168	Ghir_A06G005600	Cluster d
Ghir_A06G005730	0	0	Ghir_A06G005730	Cluster d
Ghir_A06G005920	7.93e-189	3.32e-188	Ghir_A06G005920	Cluster d
Ghir_A06G006260	0	0	Ghir_A06G006260	Cluster d
Ghir_A06G006330	3.88e-134	1.16e-133	Ghir_A06G006330	Cluster d
Ghir_A06G006350	3.41e-121	9.29e-121	Ghir_A06G006350	Cluster d
Ghir_A06G008120	3.5e-125	9.78e-125	Ghir_A06G008120	Cluster d
Ghir_A06G010450	1.23e-54	1.77e-54	Ghir_A06G010450	Cluster d
Ghir_A06G010460	7.2e-77	1.31e-76	Ghir_A06G010460	Cluster d
Ghir_A06G010500	6.45e-179	2.54e-178	Ghir_A06G010500	Cluster d
Ghir_A06G010970	4.7e-75	8.35e-75	Ghir_A06G010970	Cluster d
Ghir_A06G011290	2.41e-81	4.6e-81	Ghir_A06G011290	Cluster d
Ghir_A06G012490	8.49e-56	1.24e-55	Ghir_A06G012490	Cluster d
Ghir_A06G013250	2.81e-133	8.3e-133	Ghir_A06G013250	Cluster d
Ghir_A06G013680	3.93e-08	4.2e-08	Ghir_A06G013680	Cluster d
Ghir_A06G015430	3.17e-73	5.48e-73	Ghir_A06G015430	Cluster d
Ghir_A06G015440	1.75e-79	3.24e-79	Ghir_A06G015440	Cluster d
Ghir_A06G016120	1.8e-57	2.65e-57	Ghir_A06G016120	Cluster d
Ghir_A06G016230	3.45845952088873e-323	2.47032822920623e-322	Ghir_A06G016230	Cluster d
Ghir_A06G017050	2.46e-20	2.85e-20	Ghir_A06G017050	Cluster d
Ghir_A06G017120	8.5e-56	1.24e-55	Ghir_A06G017120	Cluster d
Ghir_A06G017240	1.34e-182	5.42e-182	Ghir_A06G017240	Cluster d
Ghir_A06G018820	4.18e-77	7.59e-77	Ghir_A06G018820	Cluster d
Ghir_A06G019290	1.78e-57	2.62e-57	Ghir_A06G019290	Cluster d
Ghir_A06G019710	3.28e-268	1.89e-267	Ghir_A06G019710	Cluster d
Ghir_A06G020400	7.95e-82	1.53e-81	Ghir_A06G020400	Cluster d
Ghir_A06G020690	7.83e-279	4.72e-278	Ghir_A06G020690	Cluster d
Ghir_A07G001880	1.47e-294	9.48e-294	Ghir_A07G001880	Cluster d
Ghir_A07G003030	7.66e-20	8.85e-20	Ghir_A07G003030	Cluster d
Ghir_A07G003060	4.52e-76	8.13e-76	Ghir_A07G003060	Cluster d
Ghir_A07G003170	2.81e-54	4.04e-54	Ghir_A07G003170	Cluster d
Ghir_A07G003380	7.77e-75	1.38e-74	Ghir_A07G003380	Cluster d
Ghir_A07G004050	0	0	Ghir_A07G004050	Cluster d
Ghir_A07G004840	4.33e-256	2.38e-255	Ghir_A07G004840	Cluster d
Ghir_A07G005270	1.01e-139	3.15e-139	Ghir_A07G005270	Cluster d
Ghir_A07G005540	2.02e-121	5.51e-121	Ghir_A07G005540	Cluster d
Ghir_A07G007000	2.15e-92	4.59e-92	Ghir_A07G007000	Cluster d
Ghir_A07G007120	1.46e-203	6.55e-203	Ghir_A07G007120	Cluster d
Ghir_A07G008540	0	0	Ghir_A07G008540	Cluster d
Ghir_A07G012090	2.44e-196	1.06e-195	Ghir_A07G012090	Cluster d
Ghir_A07G012220	2.49e-102	5.85e-102	Ghir_A07G012220	Cluster d
Ghir_A07G014550	5.87e-136	1.78e-135	Ghir_A07G014550	Cluster d
Ghir_A07G019860	1.69e-36	2.16e-36	Ghir_A07G019860	Cluster d
Ghir_A07G021710	1.62e-231	8.01e-231	Ghir_A07G021710	Cluster d
Ghir_A07G021790	4.34e-110	1.1e-109	Ghir_A07G021790	Cluster d
Ghir_A07G021990	1.13e-55	1.63e-55	Ghir_A07G021990	Cluster d
Ghir_A07G022080	1.98e-69	3.27e-69	Ghir_A07G022080	Cluster d
Ghir_A07G022140	0	0	Ghir_A07G022140	Cluster d
Ghir_A07G022150	2.04e-47	2.8e-47	Ghir_A07G022150	Cluster d
Ghir_A07G023050	1.13e-93	2.44e-93	Ghir_A07G023050	Cluster d
Ghir_A07G024720	1.01e-66	1.61e-66	Ghir_A07G024720	Cluster d
Ghir_A08G001820	3.78e-30	4.66e-30	Ghir_A08G001820	Cluster d
Ghir_A08G003080	0	0	Ghir_A08G003080	Cluster d
Ghir_A08G003970	2.54e-82	4.9e-82	Ghir_A08G003970	Cluster d
Ghir_A08G005690	0	0	Ghir_A08G005690	Cluster d
Ghir_A08G006820	0	0	Ghir_A08G006820	Cluster d
Ghir_A08G006940	1.2e-16	1.35e-16	Ghir_A08G006940	Cluster d
Ghir_A08G007500	2.94e-109	7.39e-109	Ghir_A08G007500	Cluster d
Ghir_A08G009510	1.08e-126	3.05e-126	Ghir_A08G009510	Cluster d
Ghir_A08G010090	6e-76	1.08e-75	Ghir_A08G010090	Cluster d
Ghir_A08G010190	1.47e-272	8.57e-272	Ghir_A08G010190	Cluster d
Ghir_A08G012110	0	0	Ghir_A08G012110	Cluster d
Ghir_A08G013280	8.25e-83	1.6e-82	Ghir_A08G013280	Cluster d
Ghir_A08G013560	2.59e-53	3.71e-53	Ghir_A08G013560	Cluster d
Ghir_A08G014600	0	0	Ghir_A08G014600	Cluster d
Ghir_A08G015750	0	0	Ghir_A08G015750	Cluster d
Ghir_A08G015920	0	0	Ghir_A08G015920	Cluster d
Ghir_A08G016010	0	0	Ghir_A08G016010	Cluster d
Ghir_A08G016410	0	0	Ghir_A08G016410	Cluster d
Ghir_A08G018090	4.54e-81	8.62e-81	Ghir_A08G018090	Cluster d
Ghir_A08G018570	1.92e-233	9.64e-233	Ghir_A08G018570	Cluster d
Ghir_A08G019350	9.35e-160	3.3e-159	Ghir_A08G019350	Cluster d
Ghir_A08G019520	2.87e-66	4.58e-66	Ghir_A08G019520	Cluster d
Ghir_A08G020830	1.94e-16	2.19e-16	Ghir_A08G020830	Cluster d
Ghir_A08G021660	2.47e-145	8.08e-145	Ghir_A08G021660	Cluster d
Ghir_A08G023060	8.11e-61	1.23e-60	Ghir_A08G023060	Cluster d
Ghir_A08G024290	4.17e-66	6.64e-66	Ghir_A08G024290	Cluster d
Ghir_A09G000710	1.7e-112	4.41e-112	Ghir_A09G000710	Cluster d
Ghir_A09G003240	2.73e-71	4.62e-71	Ghir_A09G003240	Cluster d
Ghir_A09G003680	2.62e-221	1.25e-220	Ghir_A09G003680	Cluster d
Ghir_A09G006340	0	0	Ghir_A09G006340	Cluster d
Ghir_A09G006980	5.96e-49	8.25e-49	Ghir_A09G006980	Cluster d
Ghir_A09G007610	3.11e-126	8.77e-126	Ghir_A09G007610	Cluster d
Ghir_A09G008910	4.18e-51	5.88e-51	Ghir_A09G008910	Cluster d
Ghir_A09G009570	2.74e-85	5.46e-85	Ghir_A09G009570	Cluster d
Ghir_A09G010190	2e-84	3.94e-84	Ghir_A09G010190	Cluster d
Ghir_A09G011580	2.76e-73	4.77e-73	Ghir_A09G011580	Cluster d
Ghir_A09G012990	2.76e-135	8.33e-135	Ghir_A09G012990	Cluster d
Ghir_A09G013230	1.04e-163	3.75e-163	Ghir_A09G013230	Cluster d
Ghir_A09G013860	0	0	Ghir_A09G013860	Cluster d
Ghir_A09G014350	3.35e-59	5.01e-59	Ghir_A09G014350	Cluster d
Ghir_A09G014360	0	0	Ghir_A09G014360	Cluster d
Ghir_A09G014480	4.52e-59	6.74e-59	Ghir_A09G014480	Cluster d
Ghir_A09G014760	0	0	Ghir_A09G014760	Cluster d
Ghir_A09G017280	1.31e-96	2.91e-96	Ghir_A09G017280	Cluster d
Ghir_A09G017510	0	0	Ghir_A09G017510	Cluster d
Ghir_A09G018740	7.81e-246	4.17e-245	Ghir_A09G018740	Cluster d
Ghir_A09G018770	2.14e-219	1e-218	Ghir_A09G018770	Cluster d
Ghir_A09G019560	0	0	Ghir_A09G019560	Cluster d
Ghir_A09G020550	1.68e-73	2.91e-73	Ghir_A09G020550	Cluster d
Ghir_A09G021350	1.21e-66	1.95e-66	Ghir_A09G021350	Cluster d
Ghir_A09G021480	0	0	Ghir_A09G021480	Cluster d
Ghir_A09G021630	0	0	Ghir_A09G021630	Cluster d
Ghir_A09G021710	3.7688065204394e-310	0	Ghir_A09G021710	Cluster d
Ghir_A09G022080	0	0	Ghir_A09G022080	Cluster d
Ghir_A09G022650	1.38e-117	3.67e-117	Ghir_A09G022650	Cluster d
Ghir_A09G022770	0	0	Ghir_A09G022770	Cluster d
Ghir_A09G022800	2.58e-215	1.19e-214	Ghir_A09G022800	Cluster d
Ghir_A09G025780	0	0	Ghir_A09G025780	Cluster d
Ghir_A10G000020	1.03e-254	5.65e-254	Ghir_A10G000020	Cluster d
Ghir_A10G000970	1.87e-159	6.6e-159	Ghir_A10G000970	Cluster d
Ghir_A10G003540	7.36e-152	2.49e-151	Ghir_A10G003540	Cluster d
Ghir_A10G004760	0	0	Ghir_A10G004760	Cluster d
Ghir_A10G005840	0	0	Ghir_A10G005840	Cluster d
Ghir_A10G006250	4.12e-66	6.57e-66	Ghir_A10G006250	Cluster d
Ghir_A10G007260	5.13e-107	1.27e-106	Ghir_A10G007260	Cluster d
Ghir_A10G013300	4.03e-52	5.7e-52	Ghir_A10G013300	Cluster d
Ghir_A10G014050	0	0	Ghir_A10G014050	Cluster d
Ghir_A10G015510	2.3e-60	3.47e-60	Ghir_A10G015510	Cluster d
Ghir_A10G016780	2.86e-89	5.94e-89	Ghir_A10G016780	Cluster d
Ghir_A10G017760	8.46e-112	2.17e-111	Ghir_A10G017760	Cluster d
Ghir_A10G018240	1.04e-100	2.41e-100	Ghir_A10G018240	Cluster d
Ghir_A10G018940	2.96e-176	1.14e-175	Ghir_A10G018940	Cluster d
Ghir_A10G019050	2.61e-118	7e-118	Ghir_A10G019050	Cluster d
Ghir_A10G019690	0	0	Ghir_A10G019690	Cluster d
Ghir_A10G020830	6.5e-307	4.35e-306	Ghir_A10G020830	Cluster d
Ghir_A10G020870	2.91e-110	7.37e-110	Ghir_A10G020870	Cluster d
Ghir_A11G002000	4.77e-119	1.28e-118	Ghir_A11G002000	Cluster d
Ghir_A11G002570	2.34e-109	5.88e-109	Ghir_A11G002570	Cluster d
Ghir_A11G002580	2.92e-253	1.59e-252	Ghir_A11G002580	Cluster d
Ghir_A11G003730	1.53e-61	2.35e-61	Ghir_A11G003730	Cluster d
Ghir_A11G003750	1.25e-86	2.54e-86	Ghir_A11G003750	Cluster d
Ghir_A11G006710	0	0	Ghir_A11G006710	Cluster d
Ghir_A11G006810	0	0	Ghir_A11G006810	Cluster d
Ghir_A11G007540	0	0	Ghir_A11G007540	Cluster d
Ghir_A11G008240	2.09e-39	2.73e-39	Ghir_A11G008240	Cluster d
Ghir_A11G008510	1.41e-94	3.08e-94	Ghir_A11G008510	Cluster d
Ghir_A11G010020	8.01e-167	2.92e-166	Ghir_A11G010020	Cluster d
Ghir_A11G010110	4.27e-169	1.58e-168	Ghir_A11G010110	Cluster d
Ghir_A11G011170	1.1e-91	2.35e-91	Ghir_A11G011170	Cluster d
Ghir_A11G011320	3.79e-141	1.2e-140	Ghir_A11G011320	Cluster d
Ghir_A11G012800	1.66e-154	5.72e-154	Ghir_A11G012800	Cluster d
Ghir_A11G014450	2.18e-116	5.76e-116	Ghir_A11G014450	Cluster d
Ghir_A11G015430	4.78e-104	1.14e-103	Ghir_A11G015430	Cluster d
Ghir_A11G015850	1.29e-105	3.13e-105	Ghir_A11G015850	Cluster d
Ghir_A11G016530	1.39e-138	4.32e-138	Ghir_A11G016530	Cluster d
Ghir_A11G016810	4.13e-194	1.76e-193	Ghir_A11G016810	Cluster d
Ghir_A11G018870	7.65e-101	1.78e-100	Ghir_A11G018870	Cluster d
Ghir_A11G019590	0	0	Ghir_A11G019590	Cluster d
Ghir_A11G020450	8.43e-238	4.31e-237	Ghir_A11G020450	Cluster d
Ghir_A11G022620	9.06e-85	1.8e-84	Ghir_A11G022620	Cluster d
Ghir_A11G026850	0	0	Ghir_A11G026850	Cluster d
Ghir_A11G028360	0	0	Ghir_A11G028360	Cluster d
Ghir_A11G029330	3.8e-53	5.43e-53	Ghir_A11G029330	Cluster d
Ghir_A11G029680	5.75e-58	8.51e-58	Ghir_A11G029680	Cluster d
Ghir_A11G030010	0	0	Ghir_A11G030010	Cluster d
Ghir_A11G030020	1e-105	2.43e-105	Ghir_A11G030020	Cluster d
Ghir_A11G031650	1.13e-84	2.23e-84	Ghir_A11G031650	Cluster d
Ghir_A11G033580	3.49e-98	7.88e-98	Ghir_A11G033580	Cluster d
Ghir_A11G033870	0	0	Ghir_A11G033870	Cluster d
Ghir_A11G033970	2.26e-85	4.51e-85	Ghir_A11G033970	Cluster d
Ghir_A11G034990	4.11e-150	1.36e-149	Ghir_A11G034990	Cluster d
Ghir_A11G035340	7.83e-55	1.13e-54	Ghir_A11G035340	Cluster d
Ghir_A11G035550	4.91e-53	7.01e-53	Ghir_A11G035550	Cluster d
Ghir_A12G000550	0	0	Ghir_A12G000550	Cluster d
Ghir_A12G001180	0	0	Ghir_A12G001180	Cluster d
Ghir_A12G001200	8.28e-82	1.59e-81	Ghir_A12G001200	Cluster d
Ghir_A12G001420	0	0	Ghir_A12G001420	Cluster d
Ghir_A12G001610	1.03e-169	3.83e-169	Ghir_A12G001610	Cluster d
Ghir_A12G003710	3.40402029943762e-313	2.33953285184546e-312	Ghir_A12G003710	Cluster d
Ghir_A12G004040	0	0	Ghir_A12G004040	Cluster d
Ghir_A12G004670	1.05e-46	1.43e-46	Ghir_A12G004670	Cluster d
Ghir_A12G005210	0	0	Ghir_A12G005210	Cluster d
Ghir_A12G005770	0	0	Ghir_A12G005770	Cluster d
Ghir_A12G007720	3.01e-302	1.98e-301	Ghir_A12G007720	Cluster d
Ghir_A12G009840	0	0	Ghir_A12G009840	Cluster d
Ghir_A12G010230	3.12e-48	4.3e-48	Ghir_A12G010230	Cluster d
Ghir_A12G010390	2.4e-28	2.93e-28	Ghir_A12G010390	Cluster d
Ghir_A12G011730	1.74e-75	3.1e-75	Ghir_A12G011730	Cluster d
Ghir_A12G012080	9.94e-99	2.25e-98	Ghir_A12G012080	Cluster d
Ghir_A12G012140	3.27e-73	5.65e-73	Ghir_A12G012140	Cluster d
Ghir_A12G012410	0	0	Ghir_A12G012410	Cluster d
Ghir_A12G012430	8.88e-83	1.72e-82	Ghir_A12G012430	Cluster d
Ghir_A12G013800	0	0	Ghir_A12G013800	Cluster d
Ghir_A12G015060	5.56e-115	1.46e-114	Ghir_A12G015060	Cluster d
Ghir_A12G015390	0	0	Ghir_A12G015390	Cluster d
Ghir_A12G015490	9.16835389170528e-314	6.32300268395172e-313	Ghir_A12G015490	Cluster d
Ghir_A12G015780	1.77e-72	3.03e-72	Ghir_A12G015780	Cluster d
Ghir_A12G017480	0	0	Ghir_A12G017480	Cluster d
Ghir_A12G017980	0	0	Ghir_A12G017980	Cluster d
Ghir_A12G018540	2.07e-209	9.48e-209	Ghir_A12G018540	Cluster d
Ghir_A12G018930	0	0	Ghir_A12G018930	Cluster d
Ghir_A12G019130	8.8e-106	2.14e-105	Ghir_A12G019130	Cluster d
Ghir_A12G019760	1.27e-44	1.71e-44	Ghir_A12G019760	Cluster d
Ghir_A12G020290	0	0	Ghir_A12G020290	Cluster d
Ghir_A12G020670	2.6e-76	4.68e-76	Ghir_A12G020670	Cluster d
Ghir_A12G021130	1.05e-57	1.54e-57	Ghir_A12G021130	Cluster d
Ghir_A12G022300	8.72e-44	1.17e-43	Ghir_A12G022300	Cluster d
Ghir_A12G023200	3.44e-80	6.44e-80	Ghir_A12G023200	Cluster d
Ghir_A12G024170	0	0	Ghir_A12G024170	Cluster d
Ghir_A12G028290	2.29e-81	4.37e-81	Ghir_A12G028290	Cluster d
Ghir_A12G028550	0	0	Ghir_A12G028550	Cluster d
Ghir_A12G028800	0	0	Ghir_A12G028800	Cluster d
Ghir_A13G001840	2.01e-49	2.8e-49	Ghir_A13G001840	Cluster d
Ghir_A13G003150	0	0	Ghir_A13G003150	Cluster d
Ghir_A13G003820	1.6e-297	1.04e-296	Ghir_A13G003820	Cluster d
Ghir_A13G006760	2.02e-74	3.54e-74	Ghir_A13G006760	Cluster d
Ghir_A13G006850	0.00083911	0.000866849	Ghir_A13G006850	Cluster d
Ghir_A13G007260	5.09e-25	6.1e-25	Ghir_A13G007260	Cluster d
Ghir_A13G008010	9.87e-304	6.54e-303	Ghir_A13G008010	Cluster d
Ghir_A13G008170	1.29e-161	4.57e-161	Ghir_A13G008170	Cluster d
Ghir_A13G008790	8.92e-141	2.79e-140	Ghir_A13G008790	Cluster d
Ghir_A13G009940	1.93e-91	4.09e-91	Ghir_A13G009940	Cluster d
Ghir_A13G011580	0	0	Ghir_A13G011580	Cluster d
Ghir_A13G013260	0	0	Ghir_A13G013260	Cluster d
Ghir_A13G013440	5.61e-80	1.05e-79	Ghir_A13G013440	Cluster d
Ghir_A13G013930	0	0	Ghir_A13G013930	Cluster d
Ghir_A13G014130	0	0	Ghir_A13G014130	Cluster d
Ghir_A13G016110	3.31e-142	1.05e-141	Ghir_A13G016110	Cluster d
Ghir_A13G016260	0	0	Ghir_A13G016260	Cluster d
Ghir_A13G016860	5.54e-33	6.93e-33	Ghir_A13G016860	Cluster d
Ghir_A13G017290	6.24e-93	1.34e-92	Ghir_A13G017290	Cluster d
Ghir_A13G018300	1.9e-230	9.31e-230	Ghir_A13G018300	Cluster d
Ghir_A13G020030	0	0	Ghir_A13G020030	Cluster d
Ghir_A13G021660	6.31e-178	2.46e-177	Ghir_A13G021660	Cluster d
Ghir_A13G022700	3.67e-51	5.16e-51	Ghir_A13G022700	Cluster d
Ghir_A13G024970	7.85e-168	2.87e-167	Ghir_A13G024970	Cluster d
Ghir_D01G000720	2e-235	1.01e-234	Ghir_D01G000720	Cluster d
Ghir_D01G001220	3.64e-20	4.21e-20	Ghir_D01G001220	Cluster d
Ghir_D01G001420	0	0	Ghir_D01G001420	Cluster d
Ghir_D01G001530	0	0	Ghir_D01G001530	Cluster d
Ghir_D01G004140	1.91e-58	2.84e-58	Ghir_D01G004140	Cluster d
Ghir_D01G005450	2.39e-46	3.26e-46	Ghir_D01G005450	Cluster d
Ghir_D01G005580	1.38e-80	2.61e-80	Ghir_D01G005580	Cluster d
Ghir_D01G006890	4.99e-53	7.12e-53	Ghir_D01G006890	Cluster d
Ghir_D01G007130	2.66e-226	1.29e-225	Ghir_D01G007130	Cluster d
Ghir_D01G007260	1.24e-99	2.86e-99	Ghir_D01G007260	Cluster d
Ghir_D01G008360	0	0	Ghir_D01G008360	Cluster d
Ghir_D01G008370	7.72e-45	1.04e-44	Ghir_D01G008370	Cluster d
Ghir_D01G009470	0	8.4e-308	Ghir_D01G009470	Cluster d
Ghir_D01G009840	6e-83	1.17e-82	Ghir_D01G009840	Cluster d
Ghir_D01G011790	3.71e-72	6.33e-72	Ghir_D01G011790	Cluster d
Ghir_D01G013000	6.29e-225	3.03e-224	Ghir_D01G013000	Cluster d
Ghir_D01G014970	0	0	Ghir_D01G014970	Cluster d
Ghir_D01G016120	2.46e-71	4.16e-71	Ghir_D01G016120	Cluster d
Ghir_D01G016480	2.22e-125	6.22e-125	Ghir_D01G016480	Cluster d
Ghir_D01G016900	2.24e-284	1.38e-283	Ghir_D01G016900	Cluster d
Ghir_D01G018240	0	0	Ghir_D01G018240	Cluster d
Ghir_D01G020110	6.85e-67	1.1e-66	Ghir_D01G020110	Cluster d
Ghir_D01G020150	1.16e-27	1.42e-27	Ghir_D01G020150	Cluster d
Ghir_D01G021780	4.4e-111	1.12e-110	Ghir_D01G021780	Cluster d
Ghir_D01G022170	0.0637536	0.0649222	Ghir_D01G022170	Cluster d
Ghir_D01G022590	1.75e-106	4.31e-106	Ghir_D01G022590	Cluster d
Ghir_D01G023080	2.65e-153	9.06e-153	Ghir_D01G023080	Cluster d
Ghir_D01G023690	3.46e-60	5.22e-60	Ghir_D01G023690	Cluster d
Ghir_D02G002270	5.63e-264	3.2e-263	Ghir_D02G002270	Cluster d
Ghir_D02G003140	3.96e-78	7.27e-78	Ghir_D02G003140	Cluster d
Ghir_D02G004600	1.31e-26	1.58e-26	Ghir_D02G004600	Cluster d
Ghir_D02G004950	4.06e-69	6.7e-69	Ghir_D02G004950	Cluster d
Ghir_D02G006910	9.63e-14	1.07e-13	Ghir_D02G006910	Cluster d
Ghir_D02G006960	9.17e-59	1.36e-58	Ghir_D02G006960	Cluster d
Ghir_D02G009100	2.54e-104	6.1e-104	Ghir_D02G009100	Cluster d
Ghir_D02G011100	1.89e-94	4.12e-94	Ghir_D02G011100	Cluster d
Ghir_D02G011610	5.38e-72	9.15e-72	Ghir_D02G011610	Cluster d
Ghir_D02G012140	3.61e-10	3.91e-10	Ghir_D02G012140	Cluster d
Ghir_D02G013020	0	0	Ghir_D02G013020	Cluster d
Ghir_D02G014200	1.39e-46	1.9e-46	Ghir_D02G014200	Cluster d
Ghir_D02G017070	0	0	Ghir_D02G017070	Cluster d
Ghir_D02G017580	6.23e-130	1.8e-129	Ghir_D02G017580	Cluster d
Ghir_D02G018040	6.66e-51	9.34e-51	Ghir_D02G018040	Cluster d
Ghir_D02G018700	1.99e-181	7.95e-181	Ghir_D02G018700	Cluster d
Ghir_D02G019210	0	0	Ghir_D02G019210	Cluster d
Ghir_D02G019320	3.16e-91	6.66e-91	Ghir_D02G019320	Cluster d
Ghir_D02G020910	0	0	Ghir_D02G020910	Cluster d
Ghir_D02G021630	8.43e-59	1.25e-58	Ghir_D02G021630	Cluster d
Ghir_D02G024370	5e-73	8.61e-73	Ghir_D02G024370	Cluster d
Ghir_D02G025140	0	0	Ghir_D02G025140	Cluster d
Ghir_D03G000300	4.5e-134	1.34e-133	Ghir_D03G000300	Cluster d
Ghir_D03G001280	4.39e-148	1.45e-147	Ghir_D03G001280	Cluster d
Ghir_D03G004120	8.27e-53	1.18e-52	Ghir_D03G004120	Cluster d
Ghir_D03G005080	0.00160923	0.00165644	Ghir_D03G005080	Cluster d
Ghir_D03G007290	4.24e-55	6.13e-55	Ghir_D03G007290	Cluster d
Ghir_D03G007340	2.4e-206	1.08e-205	Ghir_D03G007340	Cluster d
Ghir_D03G008060	5.67e-05	5.93e-05	Ghir_D03G008060	Cluster d
Ghir_D03G011750	6.19e-88	1.27e-87	Ghir_D03G011750	Cluster d
Ghir_D03G013460	1.04e-165	3.79e-165	Ghir_D03G013460	Cluster d
Ghir_D03G013590	0	0	Ghir_D03G013590	Cluster d
Ghir_D03G015410	2.42e-209	1.11e-208	Ghir_D03G015410	Cluster d
Ghir_D03G016850	1.23e-76	2.22e-76	Ghir_D03G016850	Cluster d
Ghir_D03G017500	1.79e-132	5.25e-132	Ghir_D03G017500	Cluster d
Ghir_D03G017580	5.65e-66	9e-66	Ghir_D03G017580	Cluster d
Ghir_D03G017930	6.39e-225	3.07e-224	Ghir_D03G017930	Cluster d
Ghir_D04G001530	5.16e-145	1.68e-144	Ghir_D04G001530	Cluster d
Ghir_D04G002520	7.42e-56	1.08e-55	Ghir_D04G002520	Cluster d
Ghir_D04G002680	0	0	Ghir_D04G002680	Cluster d
Ghir_D04G004810	3.83e-85	7.61e-85	Ghir_D04G004810	Cluster d
Ghir_D04G005570	0	0	Ghir_D04G005570	Cluster d
Ghir_D04G005850	1.41e-66	2.25e-66	Ghir_D04G005850	Cluster d
Ghir_D04G006760	2.86e-118	7.67e-118	Ghir_D04G006760	Cluster d
Ghir_D04G006900	1.85e-52	2.63e-52	Ghir_D04G006900	Cluster d
Ghir_D04G007260	1.84e-111	4.72e-111	Ghir_D04G007260	Cluster d
Ghir_D04G007270	1.5e-125	4.21e-125	Ghir_D04G007270	Cluster d
Ghir_D04G008420	2.92e-168	1.07e-167	Ghir_D04G008420	Cluster d
Ghir_D04G008440	7.98e-143	2.55e-142	Ghir_D04G008440	Cluster d
Ghir_D04G008590	1.93e-57	2.84e-57	Ghir_D04G008590	Cluster d
Ghir_D04G010640	8.8e-72	1.49e-71	Ghir_D04G010640	Cluster d
Ghir_D04G012990	0	0	Ghir_D04G012990	Cluster d
Ghir_D04G014270	0	0	Ghir_D04G014270	Cluster d
Ghir_D04G014880	7.29e-64	1.13e-63	Ghir_D04G014880	Cluster d
Ghir_D04G015610	0	0	Ghir_D04G015610	Cluster d
Ghir_D04G019390	3.99e-23	4.71e-23	Ghir_D04G019390	Cluster d
Ghir_D05G001140	1.92e-141	6.07e-141	Ghir_D05G001140	Cluster d
Ghir_D05G003630	9.54e-306	6.34e-305	Ghir_D05G003630	Cluster d
Ghir_D05G004190	8.37e-144	2.7e-143	Ghir_D05G004190	Cluster d
Ghir_D05G004830	9.06e-41	1.19e-40	Ghir_D05G004830	Cluster d
Ghir_D05G008880	1.25e-92	2.68e-92	Ghir_D05G008880	Cluster d
Ghir_D05G010760	1.29e-67	2.09e-67	Ghir_D05G010760	Cluster d
Ghir_D05G012460	1.03e-92	2.22e-92	Ghir_D05G012460	Cluster d
Ghir_D05G012470	1.99e-135	6.01e-135	Ghir_D05G012470	Cluster d
Ghir_D05G012740	1.23e-143	3.96e-143	Ghir_D05G012740	Cluster d
Ghir_D05G013240	7.54e-138	2.33e-137	Ghir_D05G013240	Cluster d
Ghir_D05G014910	2.01e-67	3.25e-67	Ghir_D05G014910	Cluster d
Ghir_D05G015220	1.42e-125	3.99e-125	Ghir_D05G015220	Cluster d
Ghir_D05G016350	0	0	Ghir_D05G016350	Cluster d
Ghir_D05G016960	1.33e-45	1.81e-45	Ghir_D05G016960	Cluster d
Ghir_D05G017160	2.36e-114	6.17e-114	Ghir_D05G017160	Cluster d
Ghir_D05G017870	3.06e-175	1.17e-174	Ghir_D05G017870	Cluster d
Ghir_D05G019870	1.49e-47	2.05e-47	Ghir_D05G019870	Cluster d
Ghir_D05G020110	0	0	Ghir_D05G020110	Cluster d
Ghir_D05G020770	4.52e-144	1.46e-143	Ghir_D05G020770	Cluster d
Ghir_D05G022770	1.24e-87	2.54e-87	Ghir_D05G022770	Cluster d
Ghir_D05G023230	3.78e-194	1.61e-193	Ghir_D05G023230	Cluster d
Ghir_D05G026450	1.03e-208	4.66e-208	Ghir_D05G026450	Cluster d
Ghir_D05G027270	1.87e-79	3.46e-79	Ghir_D05G027270	Cluster d
Ghir_D05G027300	0	0	Ghir_D05G027300	Cluster d
Ghir_D05G027730	1.5e-69	2.49e-69	Ghir_D05G027730	Cluster d
Ghir_D05G028670	0	0	Ghir_D05G028670	Cluster d
Ghir_D05G031220	8.79e-43	1.18e-42	Ghir_D05G031220	Cluster d
Ghir_D05G031490	7.66e-89	1.58e-88	Ghir_D05G031490	Cluster d
Ghir_D05G032100	4.87e-64	7.58e-64	Ghir_D05G032100	Cluster d
Ghir_D05G032390	5.15e-221	2.43e-220	Ghir_D05G032390	Cluster d
Ghir_D05G035570	3.17e-133	9.31e-133	Ghir_D05G035570	Cluster d
Ghir_D05G037340	4.54e-98	1.02e-97	Ghir_D05G037340	Cluster d
Ghir_D06G000830	1.71e-08	1.83e-08	Ghir_D06G000830	Cluster d
Ghir_D06G002950	3.33e-99	7.6e-99	Ghir_D06G002950	Cluster d
Ghir_D06G004800	2.43e-23	2.88e-23	Ghir_D06G004800	Cluster d
Ghir_D06G004990	3.68e-95	8.1e-95	Ghir_D06G004990	Cluster d
Ghir_D06G005500	2.2e-46	3.01e-46	Ghir_D06G005500	Cluster d
Ghir_D06G005670	1.8e-82	3.47e-82	Ghir_D06G005670	Cluster d
Ghir_D06G005790	0	0	Ghir_D06G005790	Cluster d
Ghir_D06G006350	0	0	Ghir_D06G006350	Cluster d
Ghir_D06G007260	3.23e-52	4.58e-52	Ghir_D06G007260	Cluster d
Ghir_D06G007630	4.59e-104	1.1e-103	Ghir_D06G007630	Cluster d
Ghir_D06G008330	4.62e-201	2.04e-200	Ghir_D06G008330	Cluster d
Ghir_D06G008850	1.42e-68	2.32e-68	Ghir_D06G008850	Cluster d
Ghir_D06G008920	1.42e-61	2.17e-61	Ghir_D06G008920	Cluster d
Ghir_D06G009720	2.01e-258	1.12e-257	Ghir_D06G009720	Cluster d
Ghir_D06G010540	8.75e-66	1.39e-65	Ghir_D06G010540	Cluster d
Ghir_D06G010800	7.96e-187	3.31e-186	Ghir_D06G010800	Cluster d
Ghir_D06G012370	3.86e-142	1.23e-141	Ghir_D06G012370	Cluster d
Ghir_D06G013850	5.19e-280	3.14e-279	Ghir_D06G013850	Cluster d
Ghir_D06G014180	3e-55	4.34e-55	Ghir_D06G014180	Cluster d
Ghir_D06G016290	6.8e-91	1.43e-90	Ghir_D06G016290	Cluster d
Ghir_D06G016940	3.86e-40	5.05e-40	Ghir_D06G016940	Cluster d
Ghir_D06G017050	6.31e-130	1.83e-129	Ghir_D06G017050	Cluster d
Ghir_D06G017940	9.03e-68	1.47e-67	Ghir_D06G017940	Cluster d
Ghir_D06G019610	2.43e-197	1.07e-196	Ghir_D06G019610	Cluster d
Ghir_D06G019840	8.53e-67	1.37e-66	Ghir_D06G019840	Cluster d
Ghir_D07G000040	6.15e-61	9.37e-61	Ghir_D07G000040	Cluster d
Ghir_D07G001910	0	0	Ghir_D07G001910	Cluster d
Ghir_D07G002300	1.3e-75	2.32e-75	Ghir_D07G002300	Cluster d
Ghir_D07G004100	0	0	Ghir_D07G004100	Cluster d
Ghir_D07G005190	0	0	Ghir_D07G005190	Cluster d
Ghir_D07G005200	3.28e-106	8.04e-106	Ghir_D07G005200	Cluster d
Ghir_D07G005580	9.7e-115	2.55e-114	Ghir_D07G005580	Cluster d
Ghir_D07G005890	5.75e-53	8.19e-53	Ghir_D07G005890	Cluster d
Ghir_D07G007120	1.03e-93	2.23e-93	Ghir_D07G007120	Cluster d
Ghir_D07G008620	5.86e-78	1.07e-77	Ghir_D07G008620	Cluster d
Ghir_D07G009740	1.04e-54	1.5e-54	Ghir_D07G009740	Cluster d
Ghir_D07G011980	5.93e-272	3.45e-271	Ghir_D07G011980	Cluster d
Ghir_D07G012170	1.06e-284	6.55e-284	Ghir_D07G012170	Cluster d
Ghir_D07G013540	1.19e-117	3.18e-117	Ghir_D07G013540	Cluster d
Ghir_D07G014430	3.44e-73	5.93e-73	Ghir_D07G014430	Cluster d
Ghir_D07G015610	1.54e-118	4.15e-118	Ghir_D07G015610	Cluster d
Ghir_D07G015980	2.86e-84	5.63e-84	Ghir_D07G015980	Cluster d
Ghir_D07G021240	6.67e-46	9.08e-46	Ghir_D07G021240	Cluster d
Ghir_D07G021780	1.33e-104	3.2e-104	Ghir_D07G021780	Cluster d
Ghir_D07G021820	4.21e-66	6.71e-66	Ghir_D07G021820	Cluster d
Ghir_D07G022170	1.29e-106	3.18e-106	Ghir_D07G022170	Cluster d
Ghir_D07G025050	5.1e-83	9.9e-83	Ghir_D07G025050	Cluster d
Ghir_D08G003200	0	0	Ghir_D08G003200	Cluster d
Ghir_D08G003580	1.32e-128	3.77e-128	Ghir_D08G003580	Cluster d
Ghir_D08G005570	0	0	Ghir_D08G005570	Cluster d
Ghir_D08G005830	3.35124727574118e-320	2.3767521958839e-319	Ghir_D08G005830	Cluster d
Ghir_D08G008600	0	0	Ghir_D08G008600	Cluster d
Ghir_D08G009420	3.97e-91	8.36e-91	Ghir_D08G009420	Cluster d
Ghir_D08G009580	0	0	Ghir_D08G009580	Cluster d
Ghir_D08G009910	1.88e-154	6.45e-154	Ghir_D08G009910	Cluster d
Ghir_D08G012610	6.78e-287	4.22e-286	Ghir_D08G012610	Cluster d
Ghir_D08G013670	7.49e-93	1.61e-92	Ghir_D08G013670	Cluster d
Ghir_D08G014030	1.48e-41	1.95e-41	Ghir_D08G014030	Cluster d
Ghir_D08G014130	3.61e-118	9.65e-118	Ghir_D08G014130	Cluster d
Ghir_D08G015440	0	0	Ghir_D08G015440	Cluster d
Ghir_D08G016580	0	0	Ghir_D08G016580	Cluster d
Ghir_D08G016720	5.99e-88	1.23e-87	Ghir_D08G016720	Cluster d
Ghir_D08G016820	0	0	Ghir_D08G016820	Cluster d
Ghir_D08G017260	4.99e-155	1.73e-154	Ghir_D08G017260	Cluster d
Ghir_D08G017810	2.55e-253	1.39e-252	Ghir_D08G017810	Cluster d
Ghir_D08G018320	3.46e-292	2.2e-291	Ghir_D08G018320	Cluster d
Ghir_D08G018610	7.96e-109	2e-108	Ghir_D08G018610	Cluster d
Ghir_D08G019420	9.32e-36	1.19e-35	Ghir_D08G019420	Cluster d
Ghir_D08G020420	1.82e-278	1.09e-277	Ghir_D08G020420	Cluster d
Ghir_D08G021630	1.02e-22	1.2e-22	Ghir_D08G021630	Cluster d
Ghir_D08G022430	5.54e-157	1.93e-156	Ghir_D08G022430	Cluster d
Ghir_D08G023810	2.50264595241887e-316	1.762426727821e-315	Ghir_D08G023810	Cluster d
Ghir_D08G023940	1.71e-81	3.28e-81	Ghir_D08G023940	Cluster d
Ghir_D08G024440	1.87e-69	3.1e-69	Ghir_D08G024440	Cluster d
Ghir_D08G025600	1.27e-49	1.77e-49	Ghir_D08G025600	Cluster d
Ghir_D08G027200	1.51e-87	3.09e-87	Ghir_D08G027200	Cluster d
Ghir_D09G000740	1.65e-114	4.31e-114	Ghir_D09G000740	Cluster d
Ghir_D09G003600	0	0	Ghir_D09G003600	Cluster d
Ghir_D09G004500	4.22e-256	2.33e-255	Ghir_D09G004500	Cluster d
Ghir_D09G005980	0	0	Ghir_D09G005980	Cluster d
Ghir_D09G005990	3.47e-112	8.95e-112	Ghir_D09G005990	Cluster d
Ghir_D09G007130	1.73e-56	2.53e-56	Ghir_D09G007130	Cluster d
Ghir_D09G007400	0	0	Ghir_D09G007400	Cluster d
Ghir_D09G008610	2.09e-79	3.87e-79	Ghir_D09G008610	Cluster d
Ghir_D09G008850	6.64e-260	3.72e-259	Ghir_D09G008850	Cluster d
Ghir_D09G009020	2.17e-144	7.04e-144	Ghir_D09G009020	Cluster d
Ghir_D09G009050	1.93e-161	6.85e-161	Ghir_D09G009050	Cluster d
Ghir_D09G012470	8.84e-89	1.83e-88	Ghir_D09G012470	Cluster d
Ghir_D09G013360	0	0	Ghir_D09G013360	Cluster d
Ghir_D09G013830	3.76e-100	8.68e-100	Ghir_D09G013830	Cluster d
Ghir_D09G013920	0	0	Ghir_D09G013920	Cluster d
Ghir_D09G014220	9.78e-61	1.48e-60	Ghir_D09G014220	Cluster d
Ghir_D09G014360	0	0	Ghir_D09G014360	Cluster d
Ghir_D09G016540	1.77e-125	4.96e-125	Ghir_D09G016540	Cluster d
Ghir_D09G016980	5.36e-186	2.21e-185	Ghir_D09G016980	Cluster d
Ghir_D09G018300	7.79e-168	2.85e-167	Ghir_D09G018300	Cluster d
Ghir_D09G019090	2.3e-82	4.43e-82	Ghir_D09G019090	Cluster d
Ghir_D09G020420	8.21e-60	1.23e-59	Ghir_D09G020420	Cluster d
Ghir_D09G020600	2.58e-259	1.44e-258	Ghir_D09G020600	Cluster d
Ghir_D09G020720	1.16e-152	3.95e-152	Ghir_D09G020720	Cluster d
Ghir_D09G020830	0	0	Ghir_D09G020830	Cluster d
Ghir_D09G020940	0	0	Ghir_D09G020940	Cluster d
Ghir_D09G021370	3.63e-203	1.62e-202	Ghir_D09G021370	Cluster d
Ghir_D09G022010	2.64e-223	1.26e-222	Ghir_D09G022010	Cluster d
Ghir_D09G022040	0	0	Ghir_D09G022040	Cluster d
Ghir_D09G024910	1.15e-110	2.92e-110	Ghir_D09G024910	Cluster d
Ghir_D09G024920	0	0	Ghir_D09G024920	Cluster d
Ghir_D10G000830	3.79e-55	5.48e-55	Ghir_D10G000830	Cluster d
Ghir_D10G001750	0	0	Ghir_D10G001750	Cluster d
Ghir_D10G001870	0	0	Ghir_D10G001870	Cluster d
Ghir_D10G002400	2.84e-106	6.97e-106	Ghir_D10G002400	Cluster d
Ghir_D10G004020	0	0	Ghir_D10G004020	Cluster d
Ghir_D10G005580	0	0	Ghir_D10G005580	Cluster d
Ghir_D10G006110	4.97e-69	8.19e-69	Ghir_D10G006110	Cluster d
Ghir_D10G006630	0	0	Ghir_D10G006630	Cluster d
Ghir_D10G006670	2.87e-194	1.23e-193	Ghir_D10G006670	Cluster d
Ghir_D10G007220	1.53e-137	4.71e-137	Ghir_D10G007220	Cluster d
Ghir_D10G010270	2.35e-111	6.01e-111	Ghir_D10G010270	Cluster d
Ghir_D10G011540	1.93e-259	1.08e-258	Ghir_D10G011540	Cluster d
Ghir_D10G011570	2.73e-130	7.95e-130	Ghir_D10G011570	Cluster d
Ghir_D10G012040	3.66e-111	9.34e-111	Ghir_D10G012040	Cluster d
Ghir_D10G012210	9.18e-173	3.48e-172	Ghir_D10G012210	Cluster d
Ghir_D10G012900	1.33e-29	1.64e-29	Ghir_D10G012900	Cluster d
Ghir_D10G013430	3.2e-85	6.38e-85	Ghir_D10G013430	Cluster d
Ghir_D10G013500	0	0	Ghir_D10G013500	Cluster d
Ghir_D10G013590	1.13e-133	3.36e-133	Ghir_D10G013590	Cluster d
Ghir_D10G014270	3.31e-222	1.58e-221	Ghir_D10G014270	Cluster d
Ghir_D10G014740	8.79e-76	1.58e-75	Ghir_D10G014740	Cluster d
Ghir_D10G016360	2.7e-51	3.8e-51	Ghir_D10G016360	Cluster d
Ghir_D10G018220	1.37e-114	3.58e-114	Ghir_D10G018220	Cluster d
Ghir_D10G019230	3.43e-54	4.92e-54	Ghir_D10G019230	Cluster d
Ghir_D10G020140	8.51e-187	3.53e-186	Ghir_D10G020140	Cluster d
Ghir_D10G020460	1.54e-127	4.38e-127	Ghir_D10G020460	Cluster d
Ghir_D10G021420	0	0	Ghir_D10G021420	Cluster d
Ghir_D10G022630	1.7e-136	5.21e-136	Ghir_D10G022630	Cluster d
Ghir_D10G022670	2.88e-191	1.22e-190	Ghir_D10G022670	Cluster d
Ghir_D10G026070	0	0	Ghir_D10G026070	Cluster d
Ghir_D11G002520	2.68e-102	6.3e-102	Ghir_D11G002520	Cluster d
Ghir_D11G002550	3.5e-97	7.81e-97	Ghir_D11G002550	Cluster d
Ghir_D11G003690	3.57e-141	1.13e-140	Ghir_D11G003690	Cluster d
Ghir_D11G004360	4.5e-84	8.81e-84	Ghir_D11G004360	Cluster d
Ghir_D11G005090	2.96e-56	4.33e-56	Ghir_D11G005090	Cluster d
Ghir_D11G006260	1.1e-25	1.32e-25	Ghir_D11G006260	Cluster d
Ghir_D11G006600	0	0	Ghir_D11G006600	Cluster d
Ghir_D11G006720	4.01e-70	6.72e-70	Ghir_D11G006720	Cluster d
Ghir_D11G007680	3.57e-89	7.4e-89	Ghir_D11G007680	Cluster d
Ghir_D11G008440	2.58e-61	3.94e-61	Ghir_D11G008440	Cluster d
Ghir_D11G008490	7.05e-67	1.13e-66	Ghir_D11G008490	Cluster d
Ghir_D11G008660	5.68e-81	1.08e-80	Ghir_D11G008660	Cluster d
Ghir_D11G009620	5.6e-216	2.6e-215	Ghir_D11G009620	Cluster d
Ghir_D11G010450	3.96e-173	1.51e-172	Ghir_D11G010450	Cluster d
Ghir_D11G011120	2.75e-111	7.04e-111	Ghir_D11G011120	Cluster d
Ghir_D11G011170	1.04e-85	2.08e-85	Ghir_D11G011170	Cluster d
Ghir_D11G012890	3.07e-72	5.24e-72	Ghir_D11G012890	Cluster d
Ghir_D11G014890	5.65e-139	1.75e-138	Ghir_D11G014890	Cluster d
Ghir_D11G016620	5.86e-179	2.31e-178	Ghir_D11G016620	Cluster d
Ghir_D11G016890	4.93e-144	1.59e-143	Ghir_D11G016890	Cluster d
Ghir_D11G017460	0	0	Ghir_D11G017460	Cluster d
Ghir_D11G017660	2.86e-70	4.8e-70	Ghir_D11G017660	Cluster d
Ghir_D11G019020	3.54e-106	8.67e-106	Ghir_D11G019020	Cluster d
Ghir_D11G019370	5.22e-129	1.5e-128	Ghir_D11G019370	Cluster d
Ghir_D11G019510	1.86e-46	2.55e-46	Ghir_D11G019510	Cluster d
Ghir_D11G019760	1.48219693752374e-322	1.05730048210027e-321	Ghir_D11G019760	Cluster d
Ghir_D11G020460	1.3e-199	5.73e-199	Ghir_D11G020460	Cluster d
Ghir_D11G020480	0.00160407	0.00165198	Ghir_D11G020480	Cluster d
Ghir_D11G021920	0.014522	0.0148562	Ghir_D11G021920	Cluster d
Ghir_D11G023110	0	0	Ghir_D11G023110	Cluster d
Ghir_D11G027780	3.36e-05	3.52e-05	Ghir_D11G027780	Cluster d
Ghir_D11G028530	1.00503232828166e-311	6.86028893025e-311	Ghir_D11G028530	Cluster d
Ghir_D11G029980	1.56e-103	3.7e-103	Ghir_D11G029980	Cluster d
Ghir_D11G033140	2.85e-87	5.81e-87	Ghir_D11G033140	Cluster d
Ghir_D11G036150	4.84e-68	7.89e-68	Ghir_D11G036150	Cluster d
Ghir_D11G036800	1.51e-48	2.09e-48	Ghir_D11G036800	Cluster d
Ghir_D12G000530	0	0	Ghir_D12G000530	Cluster d
Ghir_D12G000790	1.04e-74	1.84e-74	Ghir_D12G000790	Cluster d
Ghir_D12G001190	0	0	Ghir_D12G001190	Cluster d
Ghir_D12G001210	2.33e-12	2.57e-12	Ghir_D12G001210	Cluster d
Ghir_D12G001290	5.42e-19	6.22e-19	Ghir_D12G001290	Cluster d
Ghir_D12G001510	1.91e-141	6.03e-141	Ghir_D12G001510	Cluster d
Ghir_D12G002640	3.08e-152	1.04e-151	Ghir_D12G002640	Cluster d
Ghir_D12G003250	0	0	Ghir_D12G003250	Cluster d
Ghir_D12G003620	3.11e-162	1.11e-161	Ghir_D12G003620	Cluster d
Ghir_D12G004540	6.21e-233	3.1e-232	Ghir_D12G004540	Cluster d
Ghir_D12G004590	3.27e-293	2.11e-292	Ghir_D12G004590	Cluster d
Ghir_D12G005160	0	0	Ghir_D12G005160	Cluster d
Ghir_D12G005760	0	0	Ghir_D12G005760	Cluster d
Ghir_D12G006130	1.06e-73	1.85e-73	Ghir_D12G006130	Cluster d
Ghir_D12G006760	0.000340382	0.000353827	Ghir_D12G006760	Cluster d
Ghir_D12G007190	2.68e-117	7.13e-117	Ghir_D12G007190	Cluster d
Ghir_D12G007400	0	0	Ghir_D12G007400	Cluster d
Ghir_D12G009990	4.79e-06	5.04e-06	Ghir_D12G009990	Cluster d
Ghir_D12G011150	2.45e-67	3.96e-67	Ghir_D12G011150	Cluster d
Ghir_D12G011770	1.8e-75	3.22e-75	Ghir_D12G011770	Cluster d
Ghir_D12G011930	2.71e-104	6.5e-104	Ghir_D12G011930	Cluster d
Ghir_D12G011940	0	0	Ghir_D12G011940	Cluster d
Ghir_D12G012280	1.38e-306	9.17e-306	Ghir_D12G012280	Cluster d
Ghir_D12G012290	0	0	Ghir_D12G012290	Cluster d
Ghir_D12G012350	0.000723198	0.000749428	Ghir_D12G012350	Cluster d
Ghir_D12G012800	2.25e-153	7.71e-153	Ghir_D12G012800	Cluster d
Ghir_D12G013670	0	0	Ghir_D12G013670	Cluster d
Ghir_D12G013950	0	0	Ghir_D12G013950	Cluster d
Ghir_D12G014580	7.53e-108	1.88e-107	Ghir_D12G014580	Cluster d
Ghir_D12G015070	7.09e-62	1.09e-61	Ghir_D12G015070	Cluster d
Ghir_D12G015240	1.68e-50	2.34e-50	Ghir_D12G015240	Cluster d
Ghir_D12G015670	2.03e-205	9.12e-205	Ghir_D12G015670	Cluster d
Ghir_D12G015760	0	0	Ghir_D12G015760	Cluster d
Ghir_D12G015820	8.63e-176	3.31e-175	Ghir_D12G015820	Cluster d
Ghir_D12G016030	3.88e-74	6.78e-74	Ghir_D12G016030	Cluster d
Ghir_D12G017700	0	0	Ghir_D12G017700	Cluster d
Ghir_D12G018270	0	0	Ghir_D12G018270	Cluster d
Ghir_D12G018660	8.83e-13	9.74e-13	Ghir_D12G018660	Cluster d
Ghir_D12G019330	4.56e-159	1.6e-158	Ghir_D12G019330	Cluster d
Ghir_D12G019930	0	0	Ghir_D12G019930	Cluster d
Ghir_D12G020010	4.46e-61	6.8e-61	Ghir_D12G020010	Cluster d
Ghir_D12G020500	4.59e-75	8.16e-75	Ghir_D12G020500	Cluster d
Ghir_D12G020820	8.18e-93	1.75e-92	Ghir_D12G020820	Cluster d
Ghir_D12G021110	7.82e-103	1.84e-102	Ghir_D12G021110	Cluster d
Ghir_D12G022480	2.24e-89	4.67e-89	Ghir_D12G022480	Cluster d
Ghir_D12G023170	0	0	Ghir_D12G023170	Cluster d
Ghir_D12G024160	0	0	Ghir_D12G024160	Cluster d
Ghir_D12G025770	1.35e-34	1.7e-34	Ghir_D12G025770	Cluster d
Ghir_D12G027040	6.17e-70	1.03e-69	Ghir_D12G027040	Cluster d
Ghir_D12G028430	2.42e-63	3.74e-63	Ghir_D12G028430	Cluster d
Ghir_D12G028700	1.52e-201	6.75e-201	Ghir_D12G028700	Cluster d
Ghir_D12G028750	2.41e-76	4.34e-76	Ghir_D12G028750	Cluster d
Ghir_D12G028880	6.42e-208	2.91e-207	Ghir_D12G028880	Cluster d
Ghir_D12G028950	0	0	Ghir_D12G028950	Cluster d
Ghir_D12G029060	1.76e-75	3.15e-75	Ghir_D12G029060	Cluster d
Ghir_D13G001590	5.33e-92	1.13e-91	Ghir_D13G001590	Cluster d
Ghir_D13G001810	1.42e-101	3.31e-101	Ghir_D13G001810	Cluster d
Ghir_D13G002760	1.63e-91	3.46e-91	Ghir_D13G002760	Cluster d
Ghir_D13G003000	6.87e-192	2.91e-191	Ghir_D13G003000	Cluster d
Ghir_D13G003430	6.71e-58	9.92e-58	Ghir_D13G003430	Cluster d
Ghir_D13G003590	1.9e-69	3.14e-69	Ghir_D13G003590	Cluster d
Ghir_D13G004000	1.08e-60	1.64e-60	Ghir_D13G004000	Cluster d
Ghir_D13G004910	4.18e-65	6.6e-65	Ghir_D13G004910	Cluster d
Ghir_D13G005540	1.97e-75	3.5e-75	Ghir_D13G005540	Cluster d
Ghir_D13G007620	1.3e-77	2.37e-77	Ghir_D13G007620	Cluster d
Ghir_D13G008740	1.27e-231	6.29e-231	Ghir_D13G008740	Cluster d
Ghir_D13G008780	2e-132	5.86e-132	Ghir_D13G008780	Cluster d
Ghir_D13G010230	3.12e-65	4.93e-65	Ghir_D13G010230	Cluster d
Ghir_D13G010290	0	0	Ghir_D13G010290	Cluster d
Ghir_D13G011170	1.02e-54	1.48e-54	Ghir_D13G011170	Cluster d
Ghir_D13G012180	3.19e-84	6.26e-84	Ghir_D13G012180	Cluster d
Ghir_D13G012370	7.155666215835e-315	5.00396238851269e-314	Ghir_D13G012370	Cluster d
Ghir_D13G013840	2.89e-22	3.39e-22	Ghir_D13G013840	Cluster d
Ghir_D13G014150	0.000750297	0.000776705	Ghir_D13G014150	Cluster d
Ghir_D13G014960	4.98e-61	7.59e-61	Ghir_D13G014960	Cluster d
Ghir_D13G016360	1.55e-33	1.94e-33	Ghir_D13G016360	Cluster d
Ghir_D13G016980	2.07e-64	3.24e-64	Ghir_D13G016980	Cluster d
Ghir_D13G017980	2.63e-100	6.07e-100	Ghir_D13G017980	Cluster d
Ghir_D13G019090	2.15e-194	9.23e-194	Ghir_D13G019090	Cluster d
Ghir_D13G019650	5.21e-58	7.71e-58	Ghir_D13G019650	Cluster d
Ghir_D13G020830	0	0	Ghir_D13G020830	Cluster d
Ghir_D13G022270	3.36e-67	5.42e-67	Ghir_D13G022270	Cluster d
Ghir_D13G022470	5.21e-120	1.41e-119	Ghir_D13G022470	Cluster d
Ghir_D13G025080	8.54e-179	3.35e-178	Ghir_D13G025080	Cluster d
Ghir_D13G025380	1.34e-84	2.65e-84	Ghir_D13G025380	Cluster d
Ghir_D13G025440	3.5e-213	1.61e-212	Ghir_D13G025440	Cluster d
Ghir_A01G000790	1.68e-45	2.28e-45	Ghir_A01G000790	Cluster a
Ghir_A01G002890	2.87e-72	4.92e-72	Ghir_A01G002890	Cluster a
Ghir_A01G006590	5.93e-42	7.89e-42	Ghir_A01G006590	Cluster a
Ghir_A01G008310	2.79e-37	3.59e-37	Ghir_A01G008310	Cluster a
Ghir_A01G011150	6.16e-99	1.4e-98	Ghir_A01G011150	Cluster a
Ghir_A01G011860	6.85e-32	8.53e-32	Ghir_A01G011860	Cluster a
Ghir_A01G016110	2.91e-275	1.72e-274	Ghir_A01G016110	Cluster a
Ghir_A01G016960	6.36e-25	7.6e-25	Ghir_A01G016960	Cluster a
Ghir_A01G020020	8.13e-06	8.55e-06	Ghir_A01G020020	Cluster a
Ghir_A01G022740	2.74e-53	3.92e-53	Ghir_A01G022740	Cluster a
Ghir_A02G001320	1.55e-18	1.77e-18	Ghir_A02G001320	Cluster a
Ghir_A02G008090	3.74e-64	5.83e-64	Ghir_A02G008090	Cluster a
Ghir_A02G014180	9.03e-36	1.15e-35	Ghir_A02G014180	Cluster a
Ghir_A02G015410	1.39e-08	1.49e-08	Ghir_A02G015410	Cluster a
Ghir_A02G016150	0.000965306	0.000996702	Ghir_A02G016150	Cluster a
Ghir_A02G016730	6.48e-113	1.68e-112	Ghir_A02G016730	Cluster a
Ghir_A03G004220	1.91e-183	7.75e-183	Ghir_A03G004220	Cluster a
Ghir_A03G006310	1.66e-32	2.07e-32	Ghir_A03G006310	Cluster a
Ghir_A03G006920	7e-31	8.66e-31	Ghir_A03G006920	Cluster a
Ghir_A03G007430	8.96e-23	1.06e-22	Ghir_A03G007430	Cluster a
Ghir_A03G009640	0	0	Ghir_A03G009640	Cluster a
Ghir_A03G010970	4.35e-09	4.68e-09	Ghir_A03G010970	Cluster a
Ghir_A03G011760	4.11e-36	5.25e-36	Ghir_A03G011760	Cluster a
Ghir_A03G012150	9.46e-49	1.31e-48	Ghir_A03G012150	Cluster a
Ghir_A03G013420	1.63e-38	2.11e-38	Ghir_A03G013420	Cluster a
Ghir_A03G013920	6.34e-104	1.51e-103	Ghir_A03G013920	Cluster a
Ghir_A03G014580	1.26e-193	5.38e-193	Ghir_A03G014580	Cluster a
Ghir_A03G020190	4.64e-46	6.32e-46	Ghir_A03G020190	Cluster a
Ghir_A03G021160	5.68e-137	1.75e-136	Ghir_A03G021160	Cluster a
Ghir_A04G007190	5.62e-45	7.61e-45	Ghir_A04G007190	Cluster a
Ghir_A04G010680	5.33e-14	5.93e-14	Ghir_A04G010680	Cluster a
Ghir_A04G016240	2.87e-07	3.05e-07	Ghir_A04G016240	Cluster a
Ghir_A05G001000	5.13e-125	1.43e-124	Ghir_A05G001000	Cluster a
Ghir_A05G005920	9.71e-39	1.26e-38	Ghir_A05G005920	Cluster a
Ghir_A05G010990	1.92e-38	2.49e-38	Ghir_A05G010990	Cluster a
Ghir_A05G013050	1.57e-10	1.7e-10	Ghir_A05G013050	Cluster a
Ghir_A05G015440	1.2e-74	2.12e-74	Ghir_A05G015440	Cluster a
Ghir_A05G016930	1.2e-54	1.73e-54	Ghir_A05G016930	Cluster a
Ghir_A05G018130	9.82e-50	1.37e-49	Ghir_A05G018130	Cluster a
Ghir_A05G018520	7.79e-08	8.31e-08	Ghir_A05G018520	Cluster a
Ghir_A05G021300	0	0	Ghir_A05G021300	Cluster a
Ghir_A05G028030	2.47e-07	2.62e-07	Ghir_A05G028030	Cluster a
Ghir_A05G038500	6.94e-86	1.39e-85	Ghir_A05G038500	Cluster a
Ghir_A05G039490	1.14e-71	1.94e-71	Ghir_A05G039490	Cluster a
Ghir_A05G043450	7.61e-72	1.29e-71	Ghir_A05G043450	Cluster a
Ghir_A06G003490	0.00296488	0.00304715	Ghir_A06G003490	Cluster a
Ghir_A06G003890	1.65e-05	1.73e-05	Ghir_A06G003890	Cluster a
Ghir_A06G006080	2.66e-06	2.81e-06	Ghir_A06G006080	Cluster a
Ghir_A06G006580	2.16e-74	3.79e-74	Ghir_A06G006580	Cluster a
Ghir_A06G008270	1.38e-05	1.45e-05	Ghir_A06G008270	Cluster a
Ghir_A06G008280	0	0	Ghir_A06G008280	Cluster a
Ghir_A06G010630	8.76e-51	1.23e-50	Ghir_A06G010630	Cluster a
Ghir_A07G003310	1.15e-118	3.1e-118	Ghir_A07G003310	Cluster a
Ghir_A07G006540	4.04e-08	4.31e-08	Ghir_A07G006540	Cluster a
Ghir_A07G007580	2.19e-62	3.37e-62	Ghir_A07G007580	Cluster a
Ghir_A07G008430	0.000816242	0.000844097	Ghir_A07G008430	Cluster a
Ghir_A07G008950	4.14e-78	7.6e-78	Ghir_A07G008950	Cluster a
Ghir_A07G010990	5.06e-49	7.01e-49	Ghir_A07G010990	Cluster a
Ghir_A07G011000	0	0	Ghir_A07G011000	Cluster a
Ghir_A07G016260	8.08e-53	1.15e-52	Ghir_A07G016260	Cluster a
Ghir_A08G003400	2.68e-259	1.49e-258	Ghir_A08G003400	Cluster a
Ghir_A08G006160	2.79e-64	4.35e-64	Ghir_A08G006160	Cluster a
Ghir_A08G012490	1.28e-79	2.38e-79	Ghir_A08G012490	Cluster a
Ghir_A08G015780	0	0	Ghir_A08G015780	Cluster a
Ghir_A08G020530	0	0	Ghir_A08G020530	Cluster a
Ghir_A08G020860	1.24e-64	1.95e-64	Ghir_A08G020860	Cluster a
Ghir_A08G021050	0.00886332	0.00908593	Ghir_A08G021050	Cluster a
Ghir_A08G025510	2.07e-30	2.56e-30	Ghir_A08G025510	Cluster a
Ghir_A08G025770	1.12e-180	4.46e-180	Ghir_A08G025770	Cluster a
Ghir_A09G001710	0.000443254	0.000460524	Ghir_A09G001710	Cluster a
Ghir_A09G010460	0.000812913	0.000841089	Ghir_A09G010460	Cluster a
Ghir_A09G011180	9.19e-61	1.4e-60	Ghir_A09G011180	Cluster a
Ghir_A09G011710	4.54e-99	1.03e-98	Ghir_A09G011710	Cluster a
Ghir_A09G012440	5.18e-09	5.57e-09	Ghir_A09G012440	Cluster a
Ghir_A09G012500	1.06e-10	1.15e-10	Ghir_A09G012500	Cluster a
Ghir_A09G013490	6.75e-265	3.85e-264	Ghir_A09G013490	Cluster a
Ghir_A09G014610	2.73e-22	3.21e-22	Ghir_A09G014610	Cluster a
Ghir_A09G018710	6.72e-05	7.02e-05	Ghir_A09G018710	Cluster a
Ghir_A09G019490	8.22e-52	1.16e-51	Ghir_A09G019490	Cluster a
Ghir_A09G022240	0.000747402	0.000774108	Ghir_A09G022240	Cluster a
Ghir_A09G023270	8.69e-40	1.13e-39	Ghir_A09G023270	Cluster a
Ghir_A09G026210	0	0	Ghir_A09G026210	Cluster a
Ghir_A10G002720	0.00712874	0.00732279	Ghir_A10G002720	Cluster a
Ghir_A10G006780	0.0123146	0.0126045	Ghir_A10G006780	Cluster a
Ghir_A10G006950	7.99e-13	8.82e-13	Ghir_A10G006950	Cluster a
Ghir_A10G009760	0.00109754	0.00113207	Ghir_A10G009760	Cluster a
Ghir_A10G011320	2.5e-83	4.86e-83	Ghir_A10G011320	Cluster a
Ghir_A10G014640	4e-35	5.06e-35	Ghir_A10G014640	Cluster a
Ghir_A10G017830	3.13e-18	3.57e-18	Ghir_A10G017830	Cluster a
Ghir_A11G000810	9.16e-70	1.52e-69	Ghir_A11G000810	Cluster a
Ghir_A11G000970	2.1e-70	3.54e-70	Ghir_A11G000970	Cluster a
Ghir_A11G004400	2.15e-49	2.99e-49	Ghir_A11G004400	Cluster a
Ghir_A11G004410	3.88e-48	5.34e-48	Ghir_A11G004410	Cluster a
Ghir_A11G006130	9.98e-34	1.25e-33	Ghir_A11G006130	Cluster a
Ghir_A11G006550	0.0028103	0.00288977	Ghir_A11G006550	Cluster a
Ghir_A11G008130	1.17e-28	1.43e-28	Ghir_A11G008130	Cluster a
Ghir_A11G009080	1.88e-74	3.31e-74	Ghir_A11G009080	Cluster a
Ghir_A11G009400	0.0643331	0.065479	Ghir_A11G009400	Cluster a
Ghir_A11G009980	8.86e-32	1.1e-31	Ghir_A11G009980	Cluster a
Ghir_A11G010120	9.7e-155	3.36e-154	Ghir_A11G010120	Cluster a
Ghir_A11G011740	9.8e-11	1.07e-10	Ghir_A11G011740	Cluster a
Ghir_A11G013530	1.51e-150	5.03e-150	Ghir_A11G013530	Cluster a
Ghir_A11G014460	4.05e-64	6.31e-64	Ghir_A11G014460	Cluster a
Ghir_A11G020140	2.13e-09	2.29e-09	Ghir_A11G020140	Cluster a
Ghir_A11G025220	1.71e-35	2.17e-35	Ghir_A11G025220	Cluster a
Ghir_A11G026110	1.91e-15	2.15e-15	Ghir_A11G026110	Cluster a
Ghir_A11G028970	4.9e-98	1.1e-97	Ghir_A11G028970	Cluster a
Ghir_A12G000330	6.52e-49	9.03e-49	Ghir_A12G000330	Cluster a
Ghir_A12G002930	2.19e-54	3.15e-54	Ghir_A12G002930	Cluster a
Ghir_A12G004310	0.000508115	0.000527638	Ghir_A12G004310	Cluster a
Ghir_A12G006650	1.21e-100	2.8e-100	Ghir_A12G006650	Cluster a
Ghir_A12G008710	3.33e-204	1.5e-203	Ghir_A12G008710	Cluster a
Ghir_A12G013370	6.61e-34	8.31e-34	Ghir_A12G013370	Cluster a
Ghir_A12G014820	8.12e-210	3.73e-209	Ghir_A12G014820	Cluster a
Ghir_A12G017840	5.59e-40	7.3e-40	Ghir_A12G017840	Cluster a
Ghir_A12G019160	1.26e-50	1.76e-50	Ghir_A12G019160	Cluster a
Ghir_A12G019970	3.26e-08	3.48e-08	Ghir_A12G019970	Cluster a
Ghir_A12G022180	6.7e-50	9.33e-50	Ghir_A12G022180	Cluster a
Ghir_A12G022500	2.08e-24	2.48e-24	Ghir_A12G022500	Cluster a
Ghir_A12G024540	0.000652398	0.000676411	Ghir_A12G024540	Cluster a
Ghir_A12G024720	4.01e-58	5.94e-58	Ghir_A12G024720	Cluster a
Ghir_A12G025750	1.24e-18	1.43e-18	Ghir_A12G025750	Cluster a
Ghir_A13G001400	4.19e-63	6.48e-63	Ghir_A13G001400	Cluster a
Ghir_A13G008990	0	0	Ghir_A13G008990	Cluster a
Ghir_A13G009050	6.51e-70	1.09e-69	Ghir_A13G009050	Cluster a
Ghir_A13G013050	3.45e-40	4.52e-40	Ghir_A13G013050	Cluster a
Ghir_A13G017550	6.51e-07	6.88e-07	Ghir_A13G017550	Cluster a
Ghir_A13G019780	1.37e-287	8.57e-287	Ghir_A13G019780	Cluster a
Ghir_A13G020580	2.99e-56	4.36e-56	Ghir_A13G020580	Cluster a
Ghir_D01G003380	2.8e-31	3.48e-31	Ghir_D01G003380	Cluster a
Ghir_D01G006580	9.81e-06	1.03e-05	Ghir_D01G006580	Cluster a
Ghir_D01G006880	0.000124049	0.000129353	Ghir_D01G006880	Cluster a
Ghir_D01G009550	4.75e-51	6.67e-51	Ghir_D01G009550	Cluster a
Ghir_D01G009570	2.49e-51	3.51e-51	Ghir_D01G009570	Cluster a
Ghir_D01G011260	1.57e-33	1.97e-33	Ghir_D01G011260	Cluster a
Ghir_D01G014520	0	0	Ghir_D01G014520	Cluster a
Ghir_D01G021520	2.24e-11	2.45e-11	Ghir_D01G021520	Cluster a
Ghir_D02G005670	1.53e-61	2.35e-61	Ghir_D02G005670	Cluster a
Ghir_D02G011280	6.12e-31	7.58e-31	Ghir_D02G011280	Cluster a
Ghir_D02G012430	1.92e-73	3.33e-73	Ghir_D02G012430	Cluster a
Ghir_D02G013650	4.8e-86	9.66e-86	Ghir_D02G013650	Cluster a
Ghir_D02G014520	1.16e-15	1.31e-15	Ghir_D02G014520	Cluster a
Ghir_D02G015110	1.59e-119	4.3e-119	Ghir_D02G015110	Cluster a
Ghir_D02G016010	2.74e-258	1.51e-257	Ghir_D02G016010	Cluster a
Ghir_D02G016110	9.82e-85	1.95e-84	Ghir_D02G016110	Cluster a
Ghir_D02G016880	1.36e-15	1.53e-15	Ghir_D02G016880	Cluster a
Ghir_D02G019230	1.18e-93	2.55e-93	Ghir_D02G019230	Cluster a
Ghir_D02G021610	2.05e-53	2.94e-53	Ghir_D02G021610	Cluster a
Ghir_D03G002570	0.00117165	0.00120789	Ghir_D03G002570	Cluster a
Ghir_D03G008880	8.51659945397326e-316	5.97656102258575e-315	Ghir_D03G008880	Cluster a
Ghir_D03G011320	0.000172832	0.000180034	Ghir_D03G011320	Cluster a
Ghir_D03G018270	5.13e-09	5.52e-09	Ghir_D03G018270	Cluster a
Ghir_D04G003640	2.49e-72	4.26e-72	Ghir_D04G003640	Cluster a
Ghir_D04G010610	3.55e-36	4.53e-36	Ghir_D04G010610	Cluster a
Ghir_D04G011360	1.46e-66	2.34e-66	Ghir_D04G011360	Cluster a
Ghir_D04G011450	1.23e-17	1.39e-17	Ghir_D04G011450	Cluster a
Ghir_D04G020140	7.36e-15	8.23e-15	Ghir_D04G020140	Cluster a
Ghir_D04G020260	1.71e-38	2.23e-38	Ghir_D04G020260	Cluster a
Ghir_D05G005980	6.84e-65	1.08e-64	Ghir_D05G005980	Cluster a
Ghir_D05G007310	2.18e-07	2.32e-07	Ghir_D05G007310	Cluster a
Ghir_D05G007320	2.54e-66	4.06e-66	Ghir_D05G007320	Cluster a
Ghir_D05G010720	2.7e-27	3.27e-27	Ghir_D05G010720	Cluster a
Ghir_D05G015250	2.22e-100	5.14e-100	Ghir_D05G015250	Cluster a
Ghir_D05G016470	6.92e-38	8.94e-38	Ghir_D05G016470	Cluster a
Ghir_D05G016740	7.43e-87	1.51e-86	Ghir_D05G016740	Cluster a
Ghir_D05G017120	0	0	Ghir_D05G017120	Cluster a
Ghir_D05G018140	5.99e-103	1.41e-102	Ghir_D05G018140	Cluster a
Ghir_D05G019480	6.96e-44	9.37e-44	Ghir_D05G019480	Cluster a
Ghir_D05G019860	8.46e-25	1.01e-24	Ghir_D05G019860	Cluster a
Ghir_D05G021670	3.43e-59	5.13e-59	Ghir_D05G021670	Cluster a
Ghir_D05G022940	1.35e-14	1.51e-14	Ghir_D05G022940	Cluster a
Ghir_D05G027230	1.11e-16	1.26e-16	Ghir_D05G027230	Cluster a
Ghir_D05G027570	0.000117284	0.000122426	Ghir_D05G027570	Cluster a
Ghir_D05G032440	0.0580266	0.0591505	Ghir_D05G032440	Cluster a
Ghir_D06G004010	4.5e-42	5.99e-42	Ghir_D06G004010	Cluster a
Ghir_D06G006700	2.6e-17	2.95e-17	Ghir_D06G006700	Cluster a
Ghir_D06G006950	5.37e-27	6.5e-27	Ghir_D06G006950	Cluster a
Ghir_D06G008490	0.0744944	0.0757442	Ghir_D06G008490	Cluster a
Ghir_D06G008500	2.58e-11	2.82e-11	Ghir_D06G008500	Cluster a
Ghir_D06G010990	8.33e-12	9.14e-12	Ghir_D06G010990	Cluster a
Ghir_D06G015610	3.78e-86	7.63e-86	Ghir_D06G015610	Cluster a
Ghir_D06G023370	2.16e-50	3.01e-50	Ghir_D06G023370	Cluster a
Ghir_D07G002920	6.9e-32	8.58e-32	Ghir_D07G002920	Cluster a
Ghir_D07G003300	2e-99	4.59e-99	Ghir_D07G003300	Cluster a
Ghir_D07G008550	0.0337807	0.0345053	Ghir_D07G008550	Cluster a
Ghir_D07G009050	3.29e-166	1.2e-165	Ghir_D07G009050	Cluster a
Ghir_D07G012450	0.000322665	0.000335585	Ghir_D07G012450	Cluster a
Ghir_D07G015370	4.12e-96	9.12e-96	Ghir_D07G015370	Cluster a
Ghir_D07G015420	5.12e-44	6.9e-44	Ghir_D07G015420	Cluster a
Ghir_D07G015430	4.91e-70	8.21e-70	Ghir_D07G015430	Cluster a
Ghir_D07G016570	4.36e-39	5.67e-39	Ghir_D07G016570	Cluster a
Ghir_D07G018410	4.16e-129	1.2e-128	Ghir_D07G018410	Cluster a
Ghir_D07G019870	1.04e-104	2.5e-104	Ghir_D07G019870	Cluster a
Ghir_D07G020000	1.2e-68	1.97e-68	Ghir_D07G020000	Cluster a
Ghir_D07G021940	8.09e-42	1.08e-41	Ghir_D07G021940	Cluster a
Ghir_D07G022600	2.43e-45	3.29e-45	Ghir_D07G022600	Cluster a
Ghir_D07G024900	8.5e-22	9.95e-22	Ghir_D07G024900	Cluster a
Ghir_D08G003470	1.93e-27	2.35e-27	Ghir_D08G003470	Cluster a
Ghir_D08G006330	7.33e-06	7.72e-06	Ghir_D08G006330	Cluster a
Ghir_D08G006810	4.45e-38	5.76e-38	Ghir_D08G006810	Cluster a
Ghir_D08G006900	3.05e-07	3.24e-07	Ghir_D08G006900	Cluster a
Ghir_D08G016610	5.16e-165	1.86e-164	Ghir_D08G016610	Cluster a
Ghir_D08G017850	1.3e-36	1.67e-36	Ghir_D08G017850	Cluster a
Ghir_D08G018860	2.79e-09	3e-09	Ghir_D08G018860	Cluster a
Ghir_D08G026630	3.27e-89	6.8e-89	Ghir_D08G026630	Cluster a
Ghir_D09G001600	1.46e-07	1.56e-07	Ghir_D09G001600	Cluster a
Ghir_D09G004250	5.86e-111	1.49e-110	Ghir_D09G004250	Cluster a
Ghir_D09G006030	1.66e-06	1.76e-06	Ghir_D09G006030	Cluster a
Ghir_D09G011970	6.35e-86	1.28e-85	Ghir_D09G011970	Cluster a
Ghir_D09G013260	0.000817187	0.000844638	Ghir_D09G013260	Cluster a
Ghir_D09G016290	5.34e-124	1.48e-123	Ghir_D09G016290	Cluster a
Ghir_D09G017880	2.13e-78	3.92e-78	Ghir_D09G017880	Cluster a
Ghir_D09G019020	1.72e-53	2.47e-53	Ghir_D09G019020	Cluster a
Ghir_D09G024070	1.84e-63	2.85e-63	Ghir_D09G024070	Cluster a
Ghir_D09G025330	3.95e-222	1.88e-221	Ghir_D09G025330	Cluster a
Ghir_D10G004580	1.2e-13	1.34e-13	Ghir_D10G004580	Cluster a
Ghir_D10G008160	5.82e-07	6.16e-07	Ghir_D10G008160	Cluster a
Ghir_D10G010900	5.79e-88	1.19e-87	Ghir_D10G010900	Cluster a
Ghir_D10G011350	1.12e-37	1.45e-37	Ghir_D10G011350	Cluster a
Ghir_D10G016990	0.00860264	0.00882322	Ghir_D10G016990	Cluster a
Ghir_D10G026560	5.01e-22	5.88e-22	Ghir_D10G026560	Cluster a
Ghir_D11G000960	2.29e-41	3.03e-41	Ghir_D11G000960	Cluster a
Ghir_D11G001020	5.48e-105	1.32e-104	Ghir_D11G001020	Cluster a
Ghir_D11G001690	0.000545252	0.000565614	Ghir_D11G001690	Cluster a
Ghir_D11G002970	2.17e-223	1.04e-222	Ghir_D11G002970	Cluster a
Ghir_D11G003190	1.79e-27	2.19e-27	Ghir_D11G003190	Cluster a
Ghir_D11G003360	4.5e-70	7.53e-70	Ghir_D11G003360	Cluster a
Ghir_D11G004300	5.87e-112	1.51e-111	Ghir_D11G004300	Cluster a
Ghir_D11G004760	1.01e-24	1.21e-24	Ghir_D11G004760	Cluster a
Ghir_D11G004860	8.06e-37	1.03e-36	Ghir_D11G004860	Cluster a
Ghir_D11G007290	1.27e-63	1.97e-63	Ghir_D11G007290	Cluster a
Ghir_D11G009200	0.0506385	0.0516455	Ghir_D11G009200	Cluster a
Ghir_D11G009390	1.17e-64	1.84e-64	Ghir_D11G009390	Cluster a
Ghir_D11G013560	1.35e-06	1.42e-06	Ghir_D11G013560	Cluster a
Ghir_D11G019610	0.000979128	0.00101045	Ghir_D11G019610	Cluster a
Ghir_D11G020260	0.0118716	0.0121573	Ghir_D11G020260	Cluster a
Ghir_D11G021330	1.02e-79	1.9e-79	Ghir_D11G021330	Cluster a
Ghir_D11G031320	2.43e-25	2.91e-25	Ghir_D11G031320	Cluster a
Ghir_D12G000440	1.57e-41	2.08e-41	Ghir_D12G000440	Cluster a
Ghir_D12G004820	6.71e-37	8.63e-37	Ghir_D12G004820	Cluster a
Ghir_D12G005130	2.78e-41	3.67e-41	Ghir_D12G005130	Cluster a
Ghir_D12G011110	8.87e-45	1.2e-44	Ghir_D12G011110	Cluster a
Ghir_D12G014970	1.73e-90	3.62e-90	Ghir_D12G014970	Cluster a
Ghir_D12G018120	9.44e-66	1.5e-65	Ghir_D12G018120	Cluster a
Ghir_D12G018790	4.45e-60	6.7e-60	Ghir_D12G018790	Cluster a
Ghir_D12G019070	9.78e-60	1.47e-59	Ghir_D12G019070	Cluster a
Ghir_D12G020040	0.0587303	0.0598373	Ghir_D12G020040	Cluster a
Ghir_D12G020220	4.86e-12	5.34e-12	Ghir_D12G020220	Cluster a
Ghir_D12G021940	3.15e-134	9.43e-134	Ghir_D12G021940	Cluster a
Ghir_D13G001690	1.7e-66	2.72e-66	Ghir_D13G001690	Cluster a
Ghir_D13G003080	1.13e-21	1.32e-21	Ghir_D13G003080	Cluster a
Ghir_D13G005670	0.000525713	0.000545628	Ghir_D13G005670	Cluster a
Ghir_A03G012150/Ghir_A13G009050/Ghir_D02G013650/Ghir_D13G009950	1.36e-48	1.87e-48	Ghir_D13G009950	Cluster a
Ghir_D13G017930	2.8e-99	6.39e-99	Ghir_D13G017930	Cluster a
Ghir_D13G018250	8.93e-20	1.03e-19	Ghir_D13G018250	Cluster a
Ghir_D13G018260	1.08e-43	1.45e-43	Ghir_D13G018260	Cluster a
Ghir_A01G000390	6.75e-245	3.55e-244	Ghir_A01G000390	Cluster b
Ghir_A01G001980	5.08e-115	1.34e-114	Ghir_A01G001980	Cluster b
Ghir_A01G002100	2.47e-145	8.08e-145	Ghir_A01G002100	Cluster b
Ghir_A01G002130	8.97e-89	1.85e-88	Ghir_A01G002130	Cluster b
Ghir_A01G004080	2.03e-64	3.18e-64	Ghir_A01G004080	Cluster b
Ghir_A01G004310	1.52e-178	5.96e-178	Ghir_A01G004310	Cluster b
Ghir_A01G004900	4.53e-227	2.21e-226	Ghir_A01G004900	Cluster b
Ghir_A01G006040	1.29e-82	2.5e-82	Ghir_A01G006040	Cluster b
Ghir_A01G006720	9.12e-94	1.97e-93	Ghir_A01G006720	Cluster b
Ghir_A01G009040	0	6.34e-308	Ghir_A01G009040	Cluster b
Ghir_A01G009210	2.28e-103	5.4e-103	Ghir_A01G009210	Cluster b
Ghir_A01G010550	1.57e-83	3.06e-83	Ghir_A01G010550	Cluster b
Ghir_A01G012320	4.88e-98	1.1e-97	Ghir_A01G012320	Cluster b
Ghir_A01G014800	2.62e-74	4.6e-74	Ghir_A01G014800	Cluster b
Ghir_A01G016020	0	0	Ghir_A01G016020	Cluster b
Ghir_A01G016120	5.32e-134	1.58e-133	Ghir_A01G016120	Cluster b
Ghir_A01G016640	6.83959983537396e-314	4.73328708329848e-313	Ghir_A01G016640	Cluster b
Ghir_A01G018530	5.53e-95	1.22e-94	Ghir_A01G018530	Cluster b
Ghir_A01G022340	1.01e-183	4.14e-183	Ghir_A01G022340	Cluster b
Ghir_A02G004040	5.81e-72	9.88e-72	Ghir_A02G004040	Cluster b
Ghir_A02G005700	6.43e-69	1.06e-68	Ghir_A02G005700	Cluster b
Ghir_A02G009070	8.99e-84	1.76e-83	Ghir_A02G009070	Cluster b
Ghir_A02G009430	2.88e-107	7.18e-107	Ghir_A02G009430	Cluster b
Ghir_A02G011040	0	0	Ghir_A02G011040	Cluster b
Ghir_A02G012440	0	0	Ghir_A02G012440	Cluster b
Ghir_A02G013850	7.94e-91	1.66e-90	Ghir_A02G013850	Cluster b
Ghir_A02G014700	4.51e-60	6.8e-60	Ghir_A02G014700	Cluster b
Ghir_A02G014990	0	0	Ghir_A02G014990	Cluster b
Ghir_A02G016800	1.51e-201	6.7e-201	Ghir_A02G016800	Cluster b
Ghir_A02G019520	3.4e-91	7.15e-91	Ghir_A02G019520	Cluster b
Ghir_A03G000960	0	0	Ghir_A03G000960	Cluster b
Ghir_A03G001700	8.67e-80	1.61e-79	Ghir_A03G001700	Cluster b
Ghir_A03G001890	1.89e-292	1.21e-291	Ghir_A03G001890	Cluster b
Ghir_A03G002220	0	0	Ghir_A03G002220	Cluster b
Ghir_A03G006100	4.75e-151	1.59e-150	Ghir_A03G006100	Cluster b
Ghir_A03G010240	4.74e-201	2.09e-200	Ghir_A03G010240	Cluster b
Ghir_A03G011130	3.1e-103	7.32e-103	Ghir_A03G011130	Cluster b
Ghir_A03G011530	1.17e-55	1.7e-55	Ghir_A03G011530	Cluster b
Ghir_A03G012000	1.15e-97	2.59e-97	Ghir_A03G012000	Cluster b
Ghir_A03G012580	6.48e-50	9.02e-50	Ghir_A03G012580	Cluster b
Ghir_A03G014190	1.22e-119	3.31e-119	Ghir_A03G014190	Cluster b
Ghir_A03G015780	1.32292755898053e-314	9.21900737966045e-314	Ghir_A03G015780	Cluster b
Ghir_A03G016180	8e-70	1.33e-69	Ghir_A03G016180	Cluster b
Ghir_A03G017070	5.18e-175	1.98e-174	Ghir_A03G017070	Cluster b
Ghir_A03G018910	6.6e-70	1.1e-69	Ghir_A03G018910	Cluster b
Ghir_A03G021600	1.59e-55	2.31e-55	Ghir_A03G021600	Cluster b
Ghir_A03G023080	2.46e-77	4.48e-77	Ghir_A03G023080	Cluster b
Ghir_A04G004240	9.76e-102	2.28e-101	Ghir_A04G004240	Cluster b
Ghir_A04G014100	1.32e-73	2.3e-73	Ghir_A04G014100	Cluster b
Ghir_A04G014900	6.74e-79	1.25e-78	Ghir_A04G014900	Cluster b
Ghir_A05G005650	4.1e-187	1.71e-186	Ghir_A05G005650	Cluster b
Ghir_A05G007680	1.79e-276	1.06e-275	Ghir_A05G007680	Cluster b
Ghir_A05G009730	0	0	Ghir_A05G009730	Cluster b
Ghir_A05G010400	0	0	Ghir_A05G010400	Cluster b
Ghir_A05G011010	1.52e-74	2.68e-74	Ghir_A05G011010	Cluster b
Ghir_A05G011140	1.04e-99	2.4e-99	Ghir_A05G011140	Cluster b
Ghir_A05G012150	7.58e-74	1.32e-73	Ghir_A05G012150	Cluster b
Ghir_A05G013220	1.08e-68	1.77e-68	Ghir_A05G013220	Cluster b
Ghir_A05G014210	0	0	Ghir_A05G014210	Cluster b
Ghir_A05G014510	0	0	Ghir_A05G014510	Cluster b
Ghir_A05G014950	2.93e-123	8.07e-123	Ghir_A05G014950	Cluster b
Ghir_A05G017060	0	0	Ghir_A05G017060	Cluster b
Ghir_A05G019840	0	0	Ghir_A05G019840	Cluster b
Ghir_A05G021360	2.75e-94	5.98e-94	Ghir_A05G021360	Cluster b
Ghir_A05G022610	1.56e-61	2.38e-61	Ghir_A05G022610	Cluster b
Ghir_A05G023620	3.45e-191	1.46e-190	Ghir_A05G023620	Cluster b
Ghir_A05G024100	1.69e-134	5.06e-134	Ghir_A05G024100	Cluster b
Ghir_A05G024980	1.85e-281	1.12e-280	Ghir_A05G024980	Cluster b
Ghir_A05G025560	0	0	Ghir_A05G025560	Cluster b
Ghir_A05G027500	1.66e-195	7.16e-195	Ghir_A05G027500	Cluster b
Ghir_A05G027510	1e-271	5.8e-271	Ghir_A05G027510	Cluster b
Ghir_A05G027850	9.55e-292	6.06e-291	Ghir_A05G027850	Cluster b
Ghir_A05G030550	1.8e-94	3.93e-94	Ghir_A05G030550	Cluster b
Ghir_A05G033770	6.48e-73	1.11e-72	Ghir_A05G033770	Cluster b
Ghir_A05G034730	1.16e-94	2.53e-94	Ghir_A05G034730	Cluster b
Ghir_A05G034800	3.27e-185	1.34e-184	Ghir_A05G034800	Cluster b
Ghir_A05G036420	4.51e-136	1.37e-135	Ghir_A05G036420	Cluster b
Ghir_A05G039110	1.07e-16	1.21e-16	Ghir_A05G039110	Cluster b
Ghir_A05G039450	1.17e-77	2.13e-77	Ghir_A05G039450	Cluster b
Ghir_A05G040200	6.55e-161	2.32e-160	Ghir_A05G040200	Cluster b
Ghir_A05G040260	7.4e-179	2.91e-178	Ghir_A05G040260	Cluster b
Ghir_A05G040390	0	0	Ghir_A05G040390	Cluster b
Ghir_A05G041820	0	0	Ghir_A05G041820	Cluster b
Ghir_A06G000200	8.25e-81	1.56e-80	Ghir_A06G000200	Cluster b
Ghir_A06G000640	5.21e-107	1.29e-106	Ghir_A06G000640	Cluster b
Ghir_A06G003790	2.03e-261	1.14e-260	Ghir_A06G003790	Cluster b
Ghir_A06G005550	2.95022715480032e-314	2.04876885748101e-313	Ghir_A06G005550	Cluster b
Ghir_A06G007250	2.32e-133	6.85e-133	Ghir_A06G007250	Cluster b
Ghir_A06G013870	3.44e-69	5.68e-69	Ghir_A06G013870	Cluster b
Ghir_A06G014000	4.28e-107	1.06e-106	Ghir_A06G014000	Cluster b
Ghir_A06G014890	3.19e-107	7.91e-107	Ghir_A06G014890	Cluster b
Ghir_A06G016200	6.6e-58	9.76e-58	Ghir_A06G016200	Cluster b
Ghir_A06G017060	8.3e-109	2.08e-108	Ghir_A06G017060	Cluster b
Ghir_A06G017410	1.75e-150	5.83e-150	Ghir_A06G017410	Cluster b
Ghir_A06G017860	2.17e-265	1.24e-264	Ghir_A06G017860	Cluster b
Ghir_A06G021190	0	0	Ghir_A06G021190	Cluster b
Ghir_A07G000420	0	0	Ghir_A07G000420	Cluster b
Ghir_A07G000660	1.67e-97	3.74e-97	Ghir_A07G000660	Cluster b
Ghir_A07G001750	0	0	Ghir_A07G001750	Cluster b
Ghir_A07G003620	6.84e-80	1.28e-79	Ghir_A07G003620	Cluster b
Ghir_A07G004240	5.22e-60	7.85e-60	Ghir_A07G004240	Cluster b
Ghir_A07G007370	2.56e-73	4.43e-73	Ghir_A07G007370	Cluster b
Ghir_A07G008460	3.09e-78	5.69e-78	Ghir_A07G008460	Cluster b
Ghir_A07G008500	3.76e-151	1.26e-150	Ghir_A07G008500	Cluster b
Ghir_A07G012190	9.04e-71	1.52e-70	Ghir_A07G012190	Cluster b
Ghir_A07G013740	0	0	Ghir_A07G013740	Cluster b
Ghir_A07G014760	2.72e-70	4.57e-70	Ghir_A07G014760	Cluster b
Ghir_A07G016390	1.73e-74	3.05e-74	Ghir_A07G016390	Cluster b
Ghir_A07G019020	2.96e-126	8.35e-126	Ghir_A07G019020	Cluster b
Ghir_A07G019580	1.54e-245	8.13e-245	Ghir_A07G019580	Cluster b
Ghir_A07G022460	1.21e-123	3.35e-123	Ghir_A07G022460	Cluster b
Ghir_A07G023720	0	0	Ghir_A07G023720	Cluster b
Ghir_A07G023930	9.86e-285	6.1e-284	Ghir_A07G023930	Cluster b
Ghir_A07G024350	2.37e-136	7.23e-136	Ghir_A07G024350	Cluster b
Ghir_A08G001590	5.78e-68	9.42e-68	Ghir_A08G001590	Cluster b
Ghir_A08G002370	2.32e-67	3.76e-67	Ghir_A08G002370	Cluster b
Ghir_A08G004780	2.72e-151	9.16e-151	Ghir_A08G004780	Cluster b
Ghir_A08G005370	4.31e-80	8.06e-80	Ghir_A08G005370	Cluster b
Ghir_A08G005950	1.61e-106	3.95e-106	Ghir_A08G005950	Cluster b
Ghir_A08G006480	0	0	Ghir_A08G006480	Cluster b
Ghir_A08G006520	1.03e-64	1.62e-64	Ghir_A08G006520	Cluster b
Ghir_A08G006790	4e-81	7.61e-81	Ghir_A08G006790	Cluster b
Ghir_A08G006930	5.6e-76	1.01e-75	Ghir_A08G006930	Cluster b
Ghir_A08G009220	2.94e-124	8.17e-124	Ghir_A08G009220	Cluster b
Ghir_A08G010180	1.81e-68	2.96e-68	Ghir_A08G010180	Cluster b
Ghir_A08G010810	0	0	Ghir_A08G010810	Cluster b
Ghir_A08G010900	0	0	Ghir_A08G010900	Cluster b
Ghir_A08G011330	1.72e-136	5.26e-136	Ghir_A08G011330	Cluster b
Ghir_A08G013930	6.45e-56	9.4e-56	Ghir_A08G013930	Cluster b
Ghir_A08G014710	8.5e-242	4.44e-241	Ghir_A08G014710	Cluster b
Ghir_A08G014760	2.03e-232	1.01e-231	Ghir_A08G014760	Cluster b
Ghir_A08G015520	4.34e-272	2.53e-271	Ghir_A08G015520	Cluster b
Ghir_A08G015640	0	0	Ghir_A08G015640	Cluster b
Ghir_A08G016440	8.04e-69	1.32e-68	Ghir_A08G016440	Cluster b
Ghir_A08G016550	2.75e-70	4.62e-70	Ghir_A08G016550	Cluster b
Ghir_A08G019540	4.13e-124	1.15e-123	Ghir_A08G019540	Cluster b
Ghir_A08G019740	1.38e-225	6.65e-225	Ghir_A08G019740	Cluster b
Ghir_A08G020550	7.55e-141	2.37e-140	Ghir_A08G020550	Cluster b
Ghir_A08G022730	0	0	Ghir_A08G022730	Cluster b
Ghir_A08G023040	0	0	Ghir_A08G023040	Cluster b
Ghir_A08G023070	0	0	Ghir_A08G023070	Cluster b
Ghir_A08G023420	2.84e-269	1.64e-268	Ghir_A08G023420	Cluster b
Ghir_A08G023990	4.23e-181	1.68e-180	Ghir_A08G023990	Cluster b
Ghir_A08G026180	1.59e-241	8.25e-241	Ghir_A08G026180	Cluster b
Ghir_A09G001170	5.36e-170	2e-169	Ghir_A09G001170	Cluster b
Ghir_A09G002320	5.11e-89	1.06e-88	Ghir_A09G002320	Cluster b
Ghir_A09G007500	1.95e-60	2.95e-60	Ghir_A09G007500	Cluster b
Ghir_A09G007950	0	0	Ghir_A09G007950	Cluster b
Ghir_A09G010180	3.18e-86	6.43e-86	Ghir_A09G010180	Cluster b
Ghir_A09G012540	0	0	Ghir_A09G012540	Cluster b
Ghir_A09G016270	0	0	Ghir_A09G016270	Cluster b
Ghir_A09G019170	1.16e-278	6.98e-278	Ghir_A09G019170	Cluster b
Ghir_A09G021770	6.15e-67	9.9e-67	Ghir_A09G021770	Cluster b
Ghir_A09G021880	6.46e-260	3.63e-259	Ghir_A09G021880	Cluster b
Ghir_A09G025650	2.03e-177	7.89e-177	Ghir_A09G025650	Cluster b
Ghir_A09G026320	1.08e-121	2.94e-121	Ghir_A09G026320	Cluster b
Ghir_A10G000390	6.41e-123	1.76e-122	Ghir_A10G000390	Cluster b
Ghir_A10G000650	1.27e-242	6.66e-242	Ghir_A10G000650	Cluster b
Ghir_A10G002290	4.86e-95	1.07e-94	Ghir_A10G002290	Cluster b
Ghir_A10G002480	2.85e-155	9.9e-155	Ghir_A10G002480	Cluster b
Ghir_A10G004360	0	0	Ghir_A10G004360	Cluster b
Ghir_A10G008230	1.39e-103	3.3e-103	Ghir_A10G008230	Cluster b
Ghir_A10G011200	0	0	Ghir_A10G011200	Cluster b
Ghir_A10G016830	0	0	Ghir_A10G016830	Cluster b
Ghir_A10G019020	2.91e-69	4.82e-69	Ghir_A10G019020	Cluster b
Ghir_A10G019210	1.1e-65	1.74e-65	Ghir_A10G019210	Cluster b
Ghir_A10G019840	5.3e-134	1.58e-133	Ghir_A10G019840	Cluster b
Ghir_A10G022740	1.55e-95	3.43e-95	Ghir_A10G022740	Cluster b
Ghir_A10G022940	9.7e-71	1.64e-70	Ghir_A10G022940	Cluster b
Ghir_A10G024760	5.57e-189	2.34e-188	Ghir_A10G024760	Cluster b
Ghir_A11G000960	1.09e-249	5.87e-249	Ghir_A11G000960	Cluster b
Ghir_A11G001900	2.3e-149	7.6e-149	Ghir_A11G001900	Cluster b
Ghir_A11G002590	1.49e-58	2.21e-58	Ghir_A11G002590	Cluster b
Ghir_A11G002960	1.95e-84	3.84e-84	Ghir_A11G002960	Cluster b
Ghir_A11G003140	1.55e-72	2.67e-72	Ghir_A11G003140	Cluster b
Ghir_A11G003610	1e-85	2.01e-85	Ghir_A11G003610	Cluster b
Ghir_A11G005500	0	0	Ghir_A11G005500	Cluster b
Ghir_A11G005790	0	0	Ghir_A11G005790	Cluster b
Ghir_A11G006160	5.34e-227	2.6e-226	Ghir_A11G006160	Cluster b
Ghir_A11G007950	1.31e-90	2.75e-90	Ghir_A11G007950	Cluster b
Ghir_A11G008350	4.39e-131	1.28e-130	Ghir_A11G008350	Cluster b
Ghir_A11G008730	0	0	Ghir_A11G008730	Cluster b
Ghir_A11G009060	2.38e-69	3.94e-69	Ghir_A11G009060	Cluster b
Ghir_A11G009840	4.32e-77	7.84e-77	Ghir_A11G009840	Cluster b
Ghir_A11G011910	1.4e-99	3.22e-99	Ghir_A11G011910	Cluster b
Ghir_A11G012020	1.42e-133	4.21e-133	Ghir_A11G012020	Cluster b
Ghir_A11G013480	6.26e-137	1.92e-136	Ghir_A11G013480	Cluster b
Ghir_A11G015030	3.85e-197	1.68e-196	Ghir_A11G015030	Cluster b
Ghir_A11G015190	0	0	Ghir_A11G015190	Cluster b
Ghir_A11G016250	0	0	Ghir_A11G016250	Cluster b
Ghir_A11G016890	2.14e-278	1.28e-277	Ghir_A11G016890	Cluster b
Ghir_A11G018070	7.1e-164	2.55e-163	Ghir_A11G018070	Cluster b
Ghir_A11G022500	2.02e-14	2.25e-14	Ghir_A11G022500	Cluster b
Ghir_A11G024230	0	0	Ghir_A11G024230	Cluster b
Ghir_A11G026530	3.65e-105	8.82e-105	Ghir_A11G026530	Cluster b
Ghir_A11G027900	1.12e-83	2.18e-83	Ghir_A11G027900	Cluster b
Ghir_A12G002030	1.14e-245	6.07e-245	Ghir_A12G002030	Cluster b
Ghir_A12G002630	7.46e-86	1.5e-85	Ghir_A12G002630	Cluster b
Ghir_A12G005250	6.12e-293	3.94e-292	Ghir_A12G005250	Cluster b
Ghir_A12G006160	3.11e-199	1.36e-198	Ghir_A12G006160	Cluster b
Ghir_A12G006190	1.17e-80	2.2e-80	Ghir_A12G006190	Cluster b
Ghir_A12G008530	1.21e-86	2.45e-86	Ghir_A12G008530	Cluster b
Ghir_A12G009650	3.55e-273	2.08e-272	Ghir_A12G009650	Cluster b
Ghir_A12G009920	1.39e-302	9.2e-302	Ghir_A12G009920	Cluster b
Ghir_A12G010190	5.51e-162	1.96e-161	Ghir_A12G010190	Cluster b
Ghir_A12G010490	1.4e-105	3.39e-105	Ghir_A12G010490	Cluster b
Ghir_A12G013060	0	0	Ghir_A12G013060	Cluster b
Ghir_A12G014990	1.93e-173	7.36e-173	Ghir_A12G014990	Cluster b
Ghir_A12G016510	2.58e-236	1.31e-235	Ghir_A12G016510	Cluster b
Ghir_A12G017230	1.66e-79	3.08e-79	Ghir_A12G017230	Cluster b
Ghir_A12G017680	4.43e-145	1.44e-144	Ghir_A12G017680	Cluster b
Ghir_A12G019020	3.95e-176	1.52e-175	Ghir_A12G019020	Cluster b
Ghir_A12G019300	1.48e-295	9.59e-295	Ghir_A12G019300	Cluster b
Ghir_A12G019310	7.56e-138	2.33e-137	Ghir_A12G019310	Cluster b
Ghir_A12G020190	2.69e-80	5.05e-80	Ghir_A12G020190	Cluster b
Ghir_A12G020700	3.27e-172	1.24e-171	Ghir_A12G020700	Cluster b
Ghir_A12G021490	6.54e-74	1.14e-73	Ghir_A12G021490	Cluster b
Ghir_A12G021900	1.31e-88	2.69e-88	Ghir_A12G021900	Cluster b
Ghir_A12G021920	2.14e-55	3.09e-55	Ghir_A12G021920	Cluster b
Ghir_A12G024340	0	0	Ghir_A12G024340	Cluster b
Ghir_A12G026220	2.91e-90	6.09e-90	Ghir_A12G026220	Cluster b
Ghir_A12G026450	1.44e-64	2.26e-64	Ghir_A12G026450	Cluster b
Ghir_A12G027160	6.14e-94	1.33e-93	Ghir_A12G027160	Cluster b
Ghir_A12G027330	6.53e-283	4e-282	Ghir_A12G027330	Cluster b
Ghir_A12G027370	4.32e-108	1.08e-107	Ghir_A12G027370	Cluster b
Ghir_A13G000930	9.04e-301	5.93e-300	Ghir_A13G000930	Cluster b
Ghir_A13G002780	1.76e-88	3.61e-88	Ghir_A13G002780	Cluster b
Ghir_A13G003330	4.06e-22	4.76e-22	Ghir_A13G003330	Cluster b
Ghir_A13G005330	0	0	Ghir_A13G005330	Cluster b
Ghir_A13G005450	1.95e-96	4.33e-96	Ghir_A13G005450	Cluster b
Ghir_A13G010610	4.94e-56	7.2e-56	Ghir_A13G010610	Cluster b
Ghir_A13G012240	1.34e-88	2.75e-88	Ghir_A13G012240	Cluster b
Ghir_A13G012560	1.11e-156	3.86e-156	Ghir_A13G012560	Cluster b
Ghir_A13G013510	0	0	Ghir_A13G013510	Cluster b
Ghir_A13G013620	1.47e-25	1.76e-25	Ghir_A13G013620	Cluster b
Ghir_A13G014570	1.27e-83	2.47e-83	Ghir_A13G014570	Cluster b
Ghir_A13G016230	6.36e-68	1.04e-67	Ghir_A13G016230	Cluster b
Ghir_A13G020250	1.47e-73	2.56e-73	Ghir_A13G020250	Cluster b
Ghir_A13G020530	8.44e-282	5.16e-281	Ghir_A13G020530	Cluster b
Ghir_A13G022470	1.95e-104	4.68e-104	Ghir_A13G022470	Cluster b
Ghir_A13G022960	2.73e-89	5.69e-89	Ghir_A13G022960	Cluster b
Ghir_A13G022980	2.15e-150	7.15e-150	Ghir_A13G022980	Cluster b
Ghir_A13G023140	2.42e-168	8.89e-168	Ghir_A13G023140	Cluster b
Ghir_D01G000530	1.5e-65	2.38e-65	Ghir_D01G000530	Cluster b
Ghir_D01G001930	4.11e-104	9.83e-104	Ghir_D01G001930	Cluster b
Ghir_D01G001950	1.13e-76	2.05e-76	Ghir_D01G001950	Cluster b
Ghir_D01G004640	2.63e-152	8.92e-152	Ghir_D01G004640	Cluster b
Ghir_D01G008110	4.49e-221	2.12e-220	Ghir_D01G008110	Cluster b
Ghir_D01G009430	1.99e-235	1.01e-234	Ghir_D01G009430	Cluster b
Ghir_D01G009600	0	0	Ghir_D01G009600	Cluster b
Ghir_D01G010560	7.25e-33	9.06e-33	Ghir_D01G010560	Cluster b
Ghir_D01G012970	9.2e-75	1.63e-74	Ghir_D01G012970	Cluster b
Ghir_D01G013320	1.39e-84	2.74e-84	Ghir_D01G013320	Cluster b
Ghir_D01G014020	0	0	Ghir_D01G014020	Cluster b
Ghir_D01G014890	3.76e-128	1.07e-127	Ghir_D01G014890	Cluster b
Ghir_D01G015130	9.03e-73	1.55e-72	Ghir_D01G015130	Cluster b
Ghir_D01G017540	0	0	Ghir_D01G017540	Cluster b
Ghir_D01G017650	0	0	Ghir_D01G017650	Cluster b
Ghir_D01G017660	9.46e-248	5.09e-247	Ghir_D01G017660	Cluster b
Ghir_D01G018000	2.58e-81	4.93e-81	Ghir_D01G018000	Cluster b
Ghir_D01G020010	1.12e-83	2.18e-83	Ghir_D01G020010	Cluster b
Ghir_D01G021600	7.82e-59	1.16e-58	Ghir_D01G021600	Cluster b
Ghir_D02G004380	3.94e-80	7.38e-80	Ghir_D02G004380	Cluster b
Ghir_D02G004640	2.6e-80	4.89e-80	Ghir_D02G004640	Cluster b
Ghir_D02G005050	0	0	Ghir_D02G005050	Cluster b
Ghir_D02G006020	5.88e-89	1.22e-88	Ghir_D02G006020	Cluster b
Ghir_D02G010190	0	0	Ghir_D02G010190	Cluster b
Ghir_D02G012340	0	0	Ghir_D02G012340	Cluster b
Ghir_D02G012370	6.88e-196	2.98e-195	Ghir_D02G012370	Cluster b
Ghir_D02G014120	3.33e-95	7.34e-95	Ghir_D02G014120	Cluster b
Ghir_D02G015550	2.39e-85	4.77e-85	Ghir_D02G015550	Cluster b
Ghir_D02G016930	3.48e-111	8.9e-111	Ghir_D02G016930	Cluster b
Ghir_D02G017050	0	0	Ghir_D02G017050	Cluster b
Ghir_D02G017440	2.74e-86	5.55e-86	Ghir_D02G017440	Cluster b
Ghir_D02G018140	4.79e-90	1e-89	Ghir_D02G018140	Cluster b
Ghir_D02G018940	3.49e-143	1.12e-142	Ghir_D02G018940	Cluster b
Ghir_D02G018970	0	0	Ghir_D02G018970	Cluster b
Ghir_D02G020270	2.55e-129	7.33e-129	Ghir_D02G020270	Cluster b
Ghir_D02G023080	5.88e-94	1.27e-93	Ghir_D02G023080	Cluster b
Ghir_D03G003120	4.27e-134	1.27e-133	Ghir_D03G003120	Cluster b
Ghir_D03G003430	0	0	Ghir_D03G003430	Cluster b
Ghir_D03G003700	2.34e-232	1.16e-231	Ghir_D03G003700	Cluster b
Ghir_D03G004380	5.85e-80	1.09e-79	Ghir_D03G004380	Cluster b
Ghir_D03G004680	0	0	Ghir_D03G004680	Cluster b
Ghir_D03G006460	2.07e-135	6.25e-135	Ghir_D03G006460	Cluster b
Ghir_D03G007750	0	0	Ghir_D03G007750	Cluster b
Ghir_D03G014570	9.19e-69	1.51e-68	Ghir_D03G014570	Cluster b
Ghir_D03G016350	2.65e-201	1.17e-200	Ghir_D03G016350	Cluster b
Ghir_D03G016770	5.31e-115	1.4e-114	Ghir_D03G016770	Cluster b
Ghir_D03G016870	1.49e-43	1.99e-43	Ghir_D03G016870	Cluster b
Ghir_D03G018230	0	0	Ghir_D03G018230	Cluster b
Ghir_D04G002630	0	0	Ghir_D04G002630	Cluster b
Ghir_D04G004060	1.8e-129	5.2e-129	Ghir_D04G004060	Cluster b
Ghir_D04G005770	2.77e-190	1.17e-189	Ghir_D04G005770	Cluster b
Ghir_D04G006640	9.84e-142	3.12e-141	Ghir_D04G006640	Cluster b
Ghir_D04G007660	8.77e-83	1.7e-82	Ghir_D04G007660	Cluster b
Ghir_D04G009170	2.05e-139	6.37e-139	Ghir_D04G009170	Cluster b
Ghir_D04G009780	2.95e-217	1.38e-216	Ghir_D04G009780	Cluster b
Ghir_D04G012810	1.33e-122	3.65e-122	Ghir_D04G012810	Cluster b
Ghir_D04G015200	6.55e-127	1.86e-126	Ghir_D04G015200	Cluster b
Ghir_D04G016330	9.4e-98	2.11e-97	Ghir_D04G016330	Cluster b
Ghir_D04G018400	1.71e-140	5.34e-140	Ghir_D04G018400	Cluster b
Ghir_D05G000710	5.23e-133	1.54e-132	Ghir_D05G000710	Cluster b
Ghir_D05G001130	0	0	Ghir_D05G001130	Cluster b
Ghir_D05G003450	1.17e-142	3.72e-142	Ghir_D05G003450	Cluster b
Ghir_D05G004890	0	0	Ghir_D05G004890	Cluster b
Ghir_D05G005740	5.76e-102	1.35e-101	Ghir_D05G005740	Cluster b
Ghir_D05G006250	0	0	Ghir_D05G006250	Cluster b
Ghir_D05G007760	1.18e-176	4.58e-176	Ghir_D05G007760	Cluster b
Ghir_D05G009410	4.93e-112	1.27e-111	Ghir_D05G009410	Cluster b
Ghir_D05G009460	0	0	Ghir_D05G009460	Cluster b
Ghir_D05G009790	1.69e-41	2.23e-41	Ghir_D05G009790	Cluster b
Ghir_D05G010110	2.23e-269	1.29e-268	Ghir_D05G010110	Cluster b
Ghir_D05G011870	1.32e-75	2.36e-75	Ghir_D05G011870	Cluster b
Ghir_D05G012550	3.24e-80	6.08e-80	Ghir_D05G012550	Cluster b
Ghir_D05G012970	5.7e-170	2.13e-169	Ghir_D05G012970	Cluster b
Ghir_D05G013980	0	0	Ghir_D05G013980	Cluster b
Ghir_D05G014250	2.66e-99	6.08e-99	Ghir_D05G014250	Cluster b
Ghir_D05G014300	4.9e-67	7.9e-67	Ghir_D05G014300	Cluster b
Ghir_D05G016870	5.47e-127	1.55e-126	Ghir_D05G016870	Cluster b
Ghir_D05G020730	3.61e-254	1.97e-253	Ghir_D05G020730	Cluster b
Ghir_D05G021310	2.72e-169	1.01e-168	Ghir_D05G021310	Cluster b
Ghir_D05G022200	0	0	Ghir_D05G022200	Cluster b
Ghir_D05G022470	6.43e-187	2.68e-186	Ghir_D05G022470	Cluster b
Ghir_D05G023190	5.93e-45	8.03e-45	Ghir_D05G023190	Cluster b
Ghir_D05G023440	2.59e-94	5.64e-94	Ghir_D05G023440	Cluster b
Ghir_D05G023950	3.66e-93	7.88e-93	Ghir_D05G023950	Cluster b
Ghir_D05G025020	8.16e-231	4.01e-230	Ghir_D05G025020	Cluster b
Ghir_D05G025420	0	0	Ghir_D05G025420	Cluster b
Ghir_D05G025500	1.2e-100	2.78e-100	Ghir_D05G025500	Cluster b
Ghir_D05G027540	7.12e-106	1.74e-105	Ghir_D05G027540	Cluster b
Ghir_D05G027890	1.55e-168	5.72e-168	Ghir_D05G027890	Cluster b
Ghir_D05G032870	3.15e-81	6e-81	Ghir_D05G032870	Cluster b
Ghir_D05G033560	3.55e-95	7.82e-95	Ghir_D05G033560	Cluster b
Ghir_D05G035470	0	0	Ghir_D05G035470	Cluster b
Ghir_D05G037480	1.18e-126	3.33e-126	Ghir_D05G037480	Cluster b
Ghir_D06G000010	1.05e-121	2.88e-121	Ghir_D06G000010	Cluster b
Ghir_D06G000440	6.07e-114	1.58e-113	Ghir_D06G000440	Cluster b
Ghir_D06G000850	1.23e-246	6.56e-246	Ghir_D06G000850	Cluster b
Ghir_D06G003760	2.97e-154	1.02e-153	Ghir_D06G003760	Cluster b
Ghir_D06G005570	8.82e-171	3.31e-170	Ghir_D06G005570	Cluster b
Ghir_D06G007420	3.94e-117	1.05e-116	Ghir_D06G007420	Cluster b
Ghir_D06G008090	1.7e-68	2.78e-68	Ghir_D06G008090	Cluster b
Ghir_D06G008110	5.96e-85	1.18e-84	Ghir_D06G008110	Cluster b
Ghir_D06G009240	3.18e-81	6.05e-81	Ghir_D06G009240	Cluster b
Ghir_D06G010940	7.51e-80	1.4e-79	Ghir_D06G010940	Cluster b
Ghir_D06G014200	4.09e-100	9.43e-100	Ghir_D06G014200	Cluster b
Ghir_D06G015800	2.64e-101	6.16e-101	Ghir_D06G015800	Cluster b
Ghir_D06G018790	1.05e-287	6.61e-287	Ghir_D06G018790	Cluster b
Ghir_D07G000740	0	0	Ghir_D07G000740	Cluster b
Ghir_D07G001320	0	0	Ghir_D07G001320	Cluster b
Ghir_D07G001790	0	0	Ghir_D07G001790	Cluster b
Ghir_D07G003560	1.05e-50	1.47e-50	Ghir_D07G003560	Cluster b
Ghir_D07G012290	2.38e-297	1.55e-296	Ghir_D07G012290	Cluster b
Ghir_D07G013180	4.16e-141	1.31e-140	Ghir_D07G013180	Cluster b
Ghir_D07G013980	0	0	Ghir_D07G013980	Cluster b
Ghir_D07G014390	1.26e-80	2.38e-80	Ghir_D07G014390	Cluster b
Ghir_D07G016670	3.59e-135	1.08e-134	Ghir_D07G016670	Cluster b
Ghir_D07G017740	1.09e-91	2.32e-91	Ghir_D07G017740	Cluster b
Ghir_D07G017890	5.2e-240	2.69e-239	Ghir_D07G017890	Cluster b
Ghir_D07G018550	7.82e-220	3.68e-219	Ghir_D07G018550	Cluster b
Ghir_D07G019060	1.31e-105	3.18e-105	Ghir_D07G019060	Cluster b
Ghir_D07G019340	1.74e-81	3.34e-81	Ghir_D07G019340	Cluster b
Ghir_D07G022540	6.12e-228	2.99e-227	Ghir_D07G022540	Cluster b
Ghir_D07G023070	2.08e-115	5.49e-115	Ghir_D07G023070	Cluster b
Ghir_D07G023800	0	0	Ghir_D07G023800	Cluster b
Ghir_D07G023990	0	0	Ghir_D07G023990	Cluster b
Ghir_D07G024400	1.67e-138	5.18e-138	Ghir_D07G024400	Cluster b
Ghir_D08G000580	2.93e-263	1.66e-262	Ghir_D08G000580	Cluster b
Ghir_D08G001600	3.36e-183	1.36e-182	Ghir_D08G001600	Cluster b
Ghir_D08G002380	1.53e-76	2.77e-76	Ghir_D08G002380	Cluster b
Ghir_D08G006670	3.77e-103	8.89e-103	Ghir_D08G006670	Cluster b
Ghir_D08G008990	4.76e-150	1.58e-149	Ghir_D08G008990	Cluster b
Ghir_D08G009400	5.76e-91	1.21e-90	Ghir_D08G009400	Cluster b
Ghir_D08G011300	1.06e-129	3.05e-129	Ghir_D08G011300	Cluster b
Ghir_D08G012090	1.23e-67	2e-67	Ghir_D08G012090	Cluster b
Ghir_D08G015520	2.75e-82	5.3e-82	Ghir_D08G015520	Cluster b
Ghir_D08G015570	1.87e-101	4.36e-101	Ghir_D08G015570	Cluster b
Ghir_D08G016290	0	0	Ghir_D08G016290	Cluster b
Ghir_D08G016300	5.95e-65	9.38e-65	Ghir_D08G016300	Cluster b
Ghir_D08G016450	3.98e-92	8.47e-92	Ghir_D08G016450	Cluster b
Ghir_D08G017310	9.07e-53	1.29e-52	Ghir_D08G017310	Cluster b
Ghir_D08G019240	0	0	Ghir_D08G019240	Cluster b
Ghir_D08G019490	0	0	Ghir_D08G019490	Cluster b
Ghir_D08G020880	3.15e-245	1.66e-244	Ghir_D08G020880	Cluster b
Ghir_D08G020890	6.21e-98	1.4e-97	Ghir_D08G020890	Cluster b
Ghir_D08G020950	3.64e-72	6.22e-72	Ghir_D08G020950	Cluster b
Ghir_D08G021250	2.1e-91	4.44e-91	Ghir_D08G021250	Cluster b
Ghir_D08G021480	2.56e-59	3.84e-59	Ghir_D08G021480	Cluster b
Ghir_D08G022380	3.1e-231	1.53e-230	Ghir_D08G022380	Cluster b
Ghir_D08G023970	0	0	Ghir_D08G023970	Cluster b
Ghir_D08G023980	3.99e-233	1.99e-232	Ghir_D08G023980	Cluster b
Ghir_D08G024840	5.1e-94	1.11e-93	Ghir_D08G024840	Cluster b
Ghir_D08G024890	3.64e-76	6.55e-76	Ghir_D08G024890	Cluster b
Ghir_D08G024900	0	0	Ghir_D08G024900	Cluster b
Ghir_D08G025180	1.29e-106	3.18e-106	Ghir_D08G025180	Cluster b
Ghir_D08G026680	8.71e-42	1.16e-41	Ghir_D08G026680	Cluster b
Ghir_D09G006570	4.59e-165	1.66e-164	Ghir_D09G006570	Cluster b
Ghir_D09G007770	3.42e-57	5.02e-57	Ghir_D09G007770	Cluster b
Ghir_D09G010970	3.94e-77	7.17e-77	Ghir_D09G010970	Cluster b
Ghir_D09G011130	1.11e-89	2.32e-89	Ghir_D09G011130	Cluster b
Ghir_D09G014120	2.49e-86	5.05e-86	Ghir_D09G014120	Cluster b
Ghir_D09G015740	0	0	Ghir_D09G015740	Cluster b
Ghir_D09G015750	1.11e-143	3.56e-143	Ghir_D09G015750	Cluster b
Ghir_D09G017160	1.43e-99	3.28e-99	Ghir_D09G017160	Cluster b
Ghir_D09G018690	8.44e-131	2.46e-130	Ghir_D09G018690	Cluster b
Ghir_D09G021160	8.19e-107	2.03e-106	Ghir_D09G021160	Cluster b
Ghir_D09G024790	4.18e-234	2.1e-233	Ghir_D09G024790	Cluster b
Ghir_D09G025440	0	0	Ghir_D09G025440	Cluster b
Ghir_D09G025720	1.2e-146	3.95e-146	Ghir_D09G025720	Cluster b
Ghir_D10G005120	0	0	Ghir_D10G005120	Cluster b
Ghir_D10G011040	1.22e-98	2.77e-98	Ghir_D10G011040	Cluster b
Ghir_D10G011970	1.22e-135	3.69e-135	Ghir_D10G011970	Cluster b
Ghir_D10G015950	1.37e-71	2.32e-71	Ghir_D10G015950	Cluster b
Ghir_D10G016200	1.02e-137	3.14e-137	Ghir_D10G016200	Cluster b
Ghir_D10G017260	2.1e-180	8.32e-180	Ghir_D10G017260	Cluster b
Ghir_D10G020780	4.2e-181	1.68e-180	Ghir_D10G020780	Cluster b
Ghir_D10G022620	1.22e-64	1.92e-64	Ghir_D10G022620	Cluster b
Ghir_D10G024140	1.98e-157	6.94e-157	Ghir_D10G024140	Cluster b
Ghir_D10G025200	8.34e-75	1.48e-74	Ghir_D10G025200	Cluster b
Ghir_D10G027650	9.17e-170	3.42e-169	Ghir_D10G027650	Cluster b
Ghir_D11G000840	9.58e-58	1.41e-57	Ghir_D11G000840	Cluster b
Ghir_D11G001590	1.14e-72	1.95e-72	Ghir_D11G001590	Cluster b
Ghir_D11G001910	1.22e-145	4.01e-145	Ghir_D11G001910	Cluster b
Ghir_D11G002940	4.61e-56	6.73e-56	Ghir_D11G002940	Cluster b
Ghir_D11G003570	5.5e-71	9.28e-71	Ghir_D11G003570	Cluster b
Ghir_D11G007930	1.54e-62	2.37e-62	Ghir_D11G007930	Cluster b
Ghir_D11G008170	0	0	Ghir_D11G008170	Cluster b
Ghir_D11G008320	3.23e-81	6.15e-81	Ghir_D11G008320	Cluster b
Ghir_D11G008850	2.1e-100	4.88e-100	Ghir_D11G008850	Cluster b
Ghir_D11G009800	1.17e-77	2.15e-77	Ghir_D11G009800	Cluster b
Ghir_D11G010080	1.92e-36	2.45e-36	Ghir_D11G010080	Cluster b
Ghir_D11G010200	2.7e-94	5.88e-94	Ghir_D11G010200	Cluster b
Ghir_D11G011140	1.44e-154	4.95e-154	Ghir_D11G011140	Cluster b
Ghir_D11G013760	8.32e-96	1.84e-95	Ghir_D11G013760	Cluster b
Ghir_D11G014110	1.05e-55	1.53e-55	Ghir_D11G014110	Cluster b
Ghir_D11G014120	7.18e-102	1.68e-101	Ghir_D11G014120	Cluster b
Ghir_D11G015100	0	0	Ghir_D11G015100	Cluster b
Ghir_D11G015270	2.88e-194	1.23e-193	Ghir_D11G015270	Cluster b
Ghir_D11G016970	0	1.09e-307	Ghir_D11G016970	Cluster b
Ghir_D11G018480	9.88131291682493e-324	6.91691904177745e-323	Ghir_D11G018480	Cluster b
Ghir_D11G018490	1.21e-97	2.71e-97	Ghir_D11G018490	Cluster b
Ghir_D11G018640	1.68e-60	2.55e-60	Ghir_D11G018640	Cluster b
Ghir_D11G023190	1.88e-72	3.21e-72	Ghir_D11G023190	Cluster b
Ghir_D11G023750	1.07e-80	2.02e-80	Ghir_D11G023750	Cluster b
Ghir_D11G023820	0	0	Ghir_D11G023820	Cluster b
Ghir_D11G023900	3.44e-77	6.27e-77	Ghir_D11G023900	Cluster b
Ghir_D11G024940	4.75e-278	2.83e-277	Ghir_D11G024940	Cluster b
Ghir_D11G024950	0	0	Ghir_D11G024950	Cluster b
Ghir_D11G027040	8.59e-40	1.12e-39	Ghir_D11G027040	Cluster b
Ghir_D11G028480	2.41e-73	4.17e-73	Ghir_D11G028480	Cluster b
Ghir_D11G029150	3.82e-127	1.09e-126	Ghir_D11G029150	Cluster b
Ghir_D11G034080	4.39e-73	7.57e-73	Ghir_D11G034080	Cluster b
Ghir_D11G035610	1.76e-120	4.78e-120	Ghir_D11G035610	Cluster b
Ghir_D11G035630	6.51e-82	1.25e-81	Ghir_D11G035630	Cluster b
Ghir_D11G036610	3.89085760120614e-312	2.66497095973001e-311	Ghir_D11G036610	Cluster b
Ghir_D12G002420	7.29e-124	2.02e-123	Ghir_D12G002420	Cluster b
Ghir_D12G003130	2.2e-104	5.28e-104	Ghir_D12G003130	Cluster b
Ghir_D12G004940	2.88e-133	8.5e-133	Ghir_D12G004940	Cluster b
Ghir_D12G004950	1.74e-180	6.92e-180	Ghir_D12G004950	Cluster b
Ghir_D12G005180	3.16e-80	5.94e-80	Ghir_D12G005180	Cluster b
Ghir_D12G005210	1.22e-181	4.91e-181	Ghir_D12G005210	Cluster b
Ghir_D12G006650	0	0	Ghir_D12G006650	Cluster b
Ghir_D12G007900	4.84e-248	2.61e-247	Ghir_D12G007900	Cluster b
Ghir_D12G008320	2.11e-135	6.36e-135	Ghir_D12G008320	Cluster b
Ghir_D12G008570	5.02e-176	1.93e-175	Ghir_D12G008570	Cluster b
Ghir_D12G008820	1.21e-113	3.15e-113	Ghir_D12G008820	Cluster b
Ghir_D12G009740	2.98e-135	8.96e-135	Ghir_D12G009740	Cluster b
Ghir_D12G013280	0	0	Ghir_D12G013280	Cluster b
Ghir_D12G016510	0	0	Ghir_D12G016510	Cluster b
Ghir_D12G016730	3.81e-226	1.85e-225	Ghir_D12G016730	Cluster b
Ghir_D12G017470	1.47e-181	5.88e-181	Ghir_D12G017470	Cluster b
Ghir_D12G017670	0	0	Ghir_D12G017670	Cluster b
Ghir_D12G018060	1.59e-167	5.8e-167	Ghir_D12G018060	Cluster b
Ghir_D12G019240	0	0	Ghir_D12G019240	Cluster b
Ghir_D12G019550	8.9e-151	2.98e-150	Ghir_D12G019550	Cluster b
Ghir_D12G019560	0	0	Ghir_D12G019560	Cluster b
Ghir_D12G020810	7.34e-60	1.1e-59	Ghir_D12G020810	Cluster b
Ghir_D12G021330	6.89e-63	1.06e-62	Ghir_D12G021330	Cluster b
Ghir_D12G022170	9.65e-159	3.38e-158	Ghir_D12G022170	Cluster b
Ghir_D12G023840	1.4e-172	5.3e-172	Ghir_D12G023840	Cluster b
Ghir_D12G024310	0	0	Ghir_D12G024310	Cluster b
Ghir_D12G024570	2.65e-97	5.91e-97	Ghir_D12G024570	Cluster b
Ghir_D12G024580	1.08e-123	2.98e-123	Ghir_D12G024580	Cluster b
Ghir_D12G026230	9.99e-187	4.14e-186	Ghir_D12G026230	Cluster b
Ghir_D12G026290	6.15e-157	2.14e-156	Ghir_D12G026290	Cluster b
Ghir_D12G027360	9.03e-308	6.06e-307	Ghir_D12G027360	Cluster b
Ghir_D12G027410	3.32e-113	8.6e-113	Ghir_D12G027410	Cluster b
Ghir_D12G027580	3.34e-99	7.63e-99	Ghir_D12G027580	Cluster b
Ghir_D12G029320	3.53e-78	6.49e-78	Ghir_D12G029320	Cluster b
Ghir_D13G001220	0	0	Ghir_D13G001220	Cluster b
Ghir_D13G003380	1.15e-242	6.02e-242	Ghir_D13G003380	Cluster b
Ghir_D13G003820	5.62e-25	6.72e-25	Ghir_D13G003820	Cluster b
Ghir_D13G006010	8.8e-111	2.24e-110	Ghir_D13G006010	Cluster b
Ghir_D13G006920	3.31e-92	7.06e-92	Ghir_D13G006920	Cluster b
Ghir_D13G007390	6.4e-207	2.89e-206	Ghir_D13G007390	Cluster b
Ghir_D13G008240	4.7e-69	7.75e-69	Ghir_D13G008240	Cluster b
Ghir_D13G009840	6.92e-177	2.68e-176	Ghir_D13G009840	Cluster b
Ghir_D13G012490	8.73e-152	2.95e-151	Ghir_D13G012490	Cluster b
Ghir_D13G013130	5.56e-162	1.98e-161	Ghir_D13G013130	Cluster b
Ghir_D13G016920	1.82e-152	6.18e-152	Ghir_D13G016920	Cluster b
Ghir_D13G021350	0	0	Ghir_D13G021350	Cluster b
Ghir_D13G022700	1.12e-196	4.89e-196	Ghir_D13G022700	Cluster b
Ghir_D13G023620	1.93e-140	6.03e-140	Ghir_D13G023620	Cluster b
Ghir_D13G023770	4.51e-179	1.78e-178	Ghir_D13G023770	Cluster b
Ghir_D13G024910	4.33e-42	5.77e-42	Ghir_D13G024910	Cluster b
Ghir_D13G025600	4.85e-143	1.55e-142	Ghir_D13G025600	Cluster b
Ghir_A01G002800	2.48e-20	2.88e-20	Ghir_A01G002800	Cluster c
Ghir_A01G002930	7.48e-17	8.46e-17	Ghir_A01G002930	Cluster c
Ghir_A01G002980	8.41e-70	1.4e-69	Ghir_A01G002980	Cluster c
Ghir_A01G005380	2.79e-15	3.13e-15	Ghir_A01G005380	Cluster c
Ghir_A01G006310	2.13e-56	3.11e-56	Ghir_A01G006310	Cluster c
Ghir_A01G007390	8.09e-77	1.47e-76	Ghir_A01G007390	Cluster c
Ghir_A01G009640	4.29e-24	5.1e-24	Ghir_A01G009640	Cluster c
Ghir_A01G010030	0.0364234	0.0371857	Ghir_A01G010030	Cluster c
Ghir_A01G014150	1.97e-64	3.09e-64	Ghir_A01G014150	Cluster c
Ghir_A01G017330	1.55e-05	1.63e-05	Ghir_A01G017330	Cluster c
Ghir_A01G017810	1.63e-45	2.21e-45	Ghir_A01G017810	Cluster c
Ghir_A01G019130	6.43e-52	9.09e-52	Ghir_A01G019130	Cluster c
Ghir_A01G021090	6.5e-24	7.72e-24	Ghir_A01G021090	Cluster c
Ghir_A01G022910	1.04e-08	1.11e-08	Ghir_A01G022910	Cluster c
Ghir_A02G001610	1.24e-95	2.74e-95	Ghir_A02G001610	Cluster c
Ghir_A02G005590	8.3e-06	8.72e-06	Ghir_A02G005590	Cluster c
Ghir_A02G005920	1.49e-186	6.18e-186	Ghir_A02G005920	Cluster c
Ghir_A02G005980	1.13e-88	2.32e-88	Ghir_A02G005980	Cluster c
Ghir_A02G006760	2.36e-51	3.32e-51	Ghir_A02G006760	Cluster c
Ghir_A02G007600	5.37e-27	6.5e-27	Ghir_A02G007600	Cluster c
Ghir_A02G008900	3.44e-273	2.02e-272	Ghir_A02G008900	Cluster c
Ghir_A02G009040	3.98e-17	4.51e-17	Ghir_A02G009040	Cluster c
Ghir_A02G009250	1.03e-57	1.51e-57	Ghir_A02G009250	Cluster c
Ghir_A02G009460	1.38e-41	1.83e-41	Ghir_A02G009460	Cluster c
Ghir_A02G010300	2.05e-05	2.15e-05	Ghir_A02G010300	Cluster c
Ghir_A02G010870	8.55e-11	9.3e-11	Ghir_A02G010870	Cluster c
Ghir_A02G010880	1.17e-13	1.3e-13	Ghir_A02G010880	Cluster c
Ghir_A02G013470	2.53e-91	5.35e-91	Ghir_A02G013470	Cluster c
Ghir_A02G014050	3.42e-61	5.21e-61	Ghir_A02G014050	Cluster c
Ghir_A02G014410	3.84e-11	4.18e-11	Ghir_A02G014410	Cluster c
Ghir_A02G014570	1.08e-12	1.19e-12	Ghir_A02G014570	Cluster c
Ghir_A03G000330	0	0	Ghir_A03G000330	Cluster c
Ghir_A03G005000	4.6e-21	5.35e-21	Ghir_A03G005000	Cluster c
Ghir_A03G005740	6.95e-237	3.55e-236	Ghir_A03G005740	Cluster c
Ghir_A03G006390	1.05e-41	1.39e-41	Ghir_A03G006390	Cluster c
Ghir_A03G006450	6.39e-10	6.9e-10	Ghir_A03G006450	Cluster c
Ghir_A03G006630	1.1e-60	1.66e-60	Ghir_A03G006630	Cluster c
Ghir_A03G007000	3.08e-98	6.96e-98	Ghir_A03G007000	Cluster c
Ghir_A03G007550	0	0	Ghir_A03G007550	Cluster c
Ghir_A03G011490	1.84e-08	1.97e-08	Ghir_A03G011490	Cluster c
Ghir_A03G014030	0	0	Ghir_A03G014030	Cluster c
Ghir_A03G014040	2.76e-47	3.79e-47	Ghir_A03G014040	Cluster c
Ghir_A03G014370	4.02e-84	7.87e-84	Ghir_A03G014370	Cluster c
Ghir_A03G015340	4.86e-46	6.62e-46	Ghir_A03G015340	Cluster c
Ghir_A03G016890	2.79e-49	3.87e-49	Ghir_A03G016890	Cluster c
Ghir_A03G017460	2.84e-31	3.52e-31	Ghir_A03G017460	Cluster c
Ghir_A03G018970	1.52e-19	1.75e-19	Ghir_A03G018970	Cluster c
Ghir_A03G020430	2.18e-14	2.44e-14	Ghir_A03G020430	Cluster c
Ghir_A03G020600	3.96e-114	1.03e-113	Ghir_A03G020600	Cluster c
Ghir_A03G021710	8.33e-26	1e-25	Ghir_A03G021710	Cluster c
Ghir_A03G023000	9.1e-18	1.04e-17	Ghir_A03G023000	Cluster c
Ghir_A03G023790	2.91e-21	3.39e-21	Ghir_A03G023790	Cluster c
Ghir_A04G000580	5.44e-35	6.9e-35	Ghir_A04G000580	Cluster c
Ghir_A04G001710	5.33e-22	6.26e-22	Ghir_A04G001710	Cluster c
Ghir_A04G002190	6.99e-11	7.61e-11	Ghir_A04G002190	Cluster c
Ghir_A04G005120	0.000118904	0.000124053	Ghir_A04G005120	Cluster c
Ghir_A04G005980	2e-43	2.68e-43	Ghir_A04G005980	Cluster c
Ghir_A04G006770	2.44e-11	2.67e-11	Ghir_A04G006770	Cluster c
Ghir_A04G007380	3.24e-31	4.01e-31	Ghir_A04G007380	Cluster c
Ghir_A04G007670	2.35e-10	2.54e-10	Ghir_A04G007670	Cluster c
Ghir_A04G007880	3.76e-19	4.32e-19	Ghir_A04G007880	Cluster c
Ghir_A04G011120	3.73e-06	3.93e-06	Ghir_A04G011120	Cluster c
Ghir_A04G011580	1.39e-12	1.53e-12	Ghir_A04G011580	Cluster c
Ghir_A04G013480	5.94e-109	1.49e-108	Ghir_A04G013480	Cluster c
Ghir_A04G015440	7.88e-33	9.84e-33	Ghir_A04G015440	Cluster c
Ghir_A04G016150	5.58e-18	6.35e-18	Ghir_A04G016150	Cluster c
Ghir_A05G000040	5.11e-182	2.07e-181	Ghir_A05G000040	Cluster c
Ghir_A05G000820	4.76e-86	9.59e-86	Ghir_A05G000820	Cluster c
Ghir_A05G001660	4.28e-16	4.82e-16	Ghir_A05G001660	Cluster c
Ghir_A05G009390	9.93e-31	1.23e-30	Ghir_A05G009390	Cluster c
Ghir_A05G011260	9.89e-18	1.12e-17	Ghir_A05G011260	Cluster c
Ghir_A05G011660	1.58e-238	8.11e-238	Ghir_A05G011660	Cluster c
Ghir_A05G012070	9.88e-104	2.35e-103	Ghir_A05G012070	Cluster c
Ghir_A05G012720	1.95e-67	3.16e-67	Ghir_A05G012720	Cluster c
Ghir_A05G012730	6.83e-36	8.71e-36	Ghir_A05G012730	Cluster c
Ghir_A05G012940	3.03e-19	3.48e-19	Ghir_A05G012940	Cluster c
Ghir_A05G014160	1.45e-40	1.91e-40	Ghir_A05G014160	Cluster c
Ghir_A05G017350	0	0	Ghir_A05G017350	Cluster c
Ghir_A05G017680	1.17e-13	1.3e-13	Ghir_A05G017680	Cluster c
Ghir_A05G018420	1.48e-10	1.6e-10	Ghir_A05G018420	Cluster c
Ghir_A05G019000	9.92e-48	1.37e-47	Ghir_A05G019000	Cluster c
Ghir_A05G019360	1.65e-21	1.93e-21	Ghir_A05G019360	Cluster c
Ghir_A05G023050	6.17e-43	8.25e-43	Ghir_A05G023050	Cluster c
Ghir_A05G024520	1.03e-60	1.56e-60	Ghir_A05G024520	Cluster c
Ghir_A05G026930	0	0	Ghir_A05G026930	Cluster c
Ghir_A05G028230	4.76e-12	5.24e-12	Ghir_A05G028230	Cluster c
Ghir_A05G031260	2.36e-43	3.16e-43	Ghir_A05G031260	Cluster c
Ghir_A05G032460	1.81e-21	2.11e-21	Ghir_A05G032460	Cluster c
Ghir_A05G033580	4.74e-32	5.9e-32	Ghir_A05G033580	Cluster c
Ghir_A05G034680	6.11e-09	6.56e-09	Ghir_A05G034680	Cluster c
Ghir_A05G036770	9.66e-20	1.11e-19	Ghir_A05G036770	Cluster c
Ghir_A05G039260	9.95e-18	1.13e-17	Ghir_A05G039260	Cluster c
Ghir_A05G041370	1.55e-11	1.69e-11	Ghir_A05G041370	Cluster c
Ghir_A05G042390	9.02e-34	1.13e-33	Ghir_A05G042390	Cluster c
Ghir_A05G043350	2.89e-12	3.18e-12	Ghir_A05G043350	Cluster c
Ghir_A06G000030	5.6e-102	1.31e-101	Ghir_A06G000030	Cluster c
Ghir_A06G001760	1.01e-12	1.12e-12	Ghir_A06G001760	Cluster c
Ghir_A06G003880	4.13e-11	4.5e-11	Ghir_A06G003880	Cluster c
Ghir_A06G004120	6.09e-13	6.73e-13	Ghir_A06G004120	Cluster c
Ghir_A06G005940	4.01e-36	5.12e-36	Ghir_A06G005940	Cluster c
Ghir_A06G007070	0	0	Ghir_A06G007070	Cluster c
Ghir_A06G008110	2.09e-80	3.93e-80	Ghir_A06G008110	Cluster c
Ghir_A06G008750	8.83e-22	1.03e-21	Ghir_A06G008750	Cluster c
Ghir_A06G013480	2.18e-213	1e-212	Ghir_A06G013480	Cluster c
Ghir_A06G016280	1.72e-22	2.03e-22	Ghir_A06G016280	Cluster c
Ghir_A06G016450	3.1e-50	4.33e-50	Ghir_A06G016450	Cluster c
Ghir_A06G019260	9.17e-34	1.15e-33	Ghir_A06G019260	Cluster c
Ghir_A06G019700	2.09e-265	1.2e-264	Ghir_A06G019700	Cluster c
Ghir_A06G019920	2.33e-35	2.96e-35	Ghir_A06G019920	Cluster c
Ghir_A06G020430	1.73e-29	2.13e-29	Ghir_A06G020430	Cluster c
Ghir_A06G020440	1.92e-28	2.34e-28	Ghir_A06G020440	Cluster c
Ghir_A07G000040	1.07e-25	1.29e-25	Ghir_A07G000040	Cluster c
Ghir_A07G000850	1.03e-11	1.12e-11	Ghir_A07G000850	Cluster c
Ghir_A07G000870	0.00971468	0.00995356	Ghir_A07G000870	Cluster c
Ghir_A07G001100	3.74e-37	4.82e-37	Ghir_A07G001100	Cluster c
Ghir_A07G001430	5.12e-105	1.24e-104	Ghir_A07G001430	Cluster c
Ghir_A07G003790	1.03e-19	1.18e-19	Ghir_A07G003790	Cluster c
Ghir_A07G004280	3.77e-25	4.51e-25	Ghir_A07G004280	Cluster c
Ghir_A07G004530	1.71e-37	2.2e-37	Ghir_A07G004530	Cluster c
Ghir_A07G004920	8.66e-182	3.49e-181	Ghir_A07G004920	Cluster c
Ghir_A07G005410	1.89e-21	2.21e-21	Ghir_A07G005410	Cluster c
Ghir_A07G005550	4.88e-163	1.75e-162	Ghir_A07G005550	Cluster c
Ghir_A07G006650	3.77e-28	4.6e-28	Ghir_A07G006650	Cluster c
Ghir_A07G007980	8.88e-69	1.46e-68	Ghir_A07G007980	Cluster c
Ghir_A07G009040	2.85e-71	4.81e-71	Ghir_A07G009040	Cluster c
Ghir_A07G009180	2.14e-29	2.63e-29	Ghir_A07G009180	Cluster c
Ghir_A07G009920	3.89e-05	4.06e-05	Ghir_A07G009920	Cluster c
Ghir_A07G011330	3.46e-09	3.72e-09	Ghir_A07G011330	Cluster c
Ghir_A07G011450	2.28e-65	3.61e-65	Ghir_A07G011450	Cluster c
Ghir_A07G011950	1.22e-26	1.47e-26	Ghir_A07G011950	Cluster c
Ghir_A07G012740	1.5e-29	1.85e-29	Ghir_A07G012740	Cluster c
Ghir_A07G015290	1.6e-29	1.96e-29	Ghir_A07G015290	Cluster c
Ghir_A07G015340	4.26e-238	2.19e-237	Ghir_A07G015340	Cluster c
Ghir_A07G017350	2.58e-57	3.79e-57	Ghir_A07G017350	Cluster c
Ghir_A07G018930	8.69e-16	9.78e-16	Ghir_A07G018930	Cluster c
Ghir_A07G020710	2.81e-18	3.21e-18	Ghir_A07G020710	Cluster c
Ghir_A07G021130	0	0	Ghir_A07G021130	Cluster c
Ghir_A07G021190	2.76e-09	2.97e-09	Ghir_A07G021190	Cluster c
Ghir_A07G021450	3.3e-41	4.35e-41	Ghir_A07G021450	Cluster c
Ghir_A07G022630	4.37e-96	9.68e-96	Ghir_A07G022630	Cluster c
Ghir_A07G024850	6.32e-239	3.26e-238	Ghir_A07G024850	Cluster c
Ghir_A08G000020	2.88e-14	3.21e-14	Ghir_A08G000020	Cluster c
Ghir_A08G006330	3.93e-59	5.86e-59	Ghir_A08G006330	Cluster c
Ghir_A08G009450	1.47e-108	3.69e-108	Ghir_A08G009450	Cluster c
Ghir_A08G009820	6.15e-218	2.88e-217	Ghir_A08G009820	Cluster c
Ghir_A08G010310	2.69e-152	9.13e-152	Ghir_A08G010310	Cluster c
Ghir_A08G013810	6.09e-14	6.77e-14	Ghir_A08G013810	Cluster c
Ghir_A08G014140	2.06e-23	2.44e-23	Ghir_A08G014140	Cluster c
Ghir_A08G016960	1.7e-62	2.62e-62	Ghir_A08G016960	Cluster c
Ghir_A08G018790	3.31e-275	1.95e-274	Ghir_A08G018790	Cluster c
Ghir_A08G020140	2.31e-11	2.53e-11	Ghir_A08G020140	Cluster c
Ghir_A08G026160	3.68e-20	4.26e-20	Ghir_A08G026160	Cluster c
Ghir_A08G026530	4e-39	5.21e-39	Ghir_A08G026530	Cluster c
Ghir_A09G004660	2.41e-48	3.33e-48	Ghir_A09G004660	Cluster c
Ghir_A09G009970	5.94e-10	6.41e-10	Ghir_A09G009970	Cluster c
Ghir_A09G010890	6.54e-22	7.67e-22	Ghir_A09G010890	Cluster c
Ghir_A09G011540	7.99e-15	8.94e-15	Ghir_A09G011540	Cluster c
Ghir_A09G013780	3.31e-14	3.69e-14	Ghir_A09G013780	Cluster c
Ghir_A09G015000	1.44e-14	1.61e-14	Ghir_A09G015000	Cluster c
Ghir_A09G016220	9.73e-77	1.76e-76	Ghir_A09G016220	Cluster c
Ghir_A09G022100	1.24e-181	5e-181	Ghir_A09G022100	Cluster c
Ghir_A09G023520	7.4e-70	1.23e-69	Ghir_A09G023520	Cluster c
Ghir_A09G024760	1.35e-111	3.48e-111	Ghir_A09G024760	Cluster c
Ghir_A09G024950	3.62e-120	9.84e-120	Ghir_A09G024950	Cluster c
Ghir_A09G025570	2.29e-15	2.57e-15	Ghir_A09G025570	Cluster c
Ghir_A09G025770	1.17e-10	1.27e-10	Ghir_A09G025770	Cluster c
Ghir_A10G000310	4.58e-47	6.28e-47	Ghir_A10G000310	Cluster c
Ghir_A10G003840	2.66e-13	2.94e-13	Ghir_A10G003840	Cluster c
Ghir_A10G004600	9.32e-26	1.12e-25	Ghir_A10G004600	Cluster c
Ghir_A10G004770	8.19e-54	1.17e-53	Ghir_A10G004770	Cluster c
Ghir_A10G005430	5.32e-10	5.75e-10	Ghir_A10G005430	Cluster c
Ghir_A10G005830	1.13e-21	1.32e-21	Ghir_A10G005830	Cluster c
Ghir_A10G009670	3.78e-42	5.04e-42	Ghir_A10G009670	Cluster c
Ghir_A10G010930	1.22e-11	1.34e-11	Ghir_A10G010930	Cluster c
Ghir_A10G011680	1.56e-40	2.04e-40	Ghir_A10G011680	Cluster c
Ghir_A10G013190	8.98e-75	1.59e-74	Ghir_A10G013190	Cluster c
Ghir_A10G014350	1.7e-15	1.9e-15	Ghir_A10G014350	Cluster c
Ghir_A10G017020	6.59e-159	2.31e-158	Ghir_A10G017020	Cluster c
Ghir_A10G019190	1.2e-185	4.95e-185	Ghir_A10G019190	Cluster c
Ghir_A10G019720	4.48e-81	8.52e-81	Ghir_A10G019720	Cluster c
Ghir_A10G024230	0.00157507	0.00162295	Ghir_A10G024230	Cluster c
Ghir_A11G000070	1.86e-103	4.4e-103	Ghir_A11G000070	Cluster c
Ghir_A11G001920	5.17e-45	7.01e-45	Ghir_A11G001920	Cluster c
Ghir_A11G002710	8.57e-38	1.11e-37	Ghir_A11G002710	Cluster c
Ghir_A11G005420	1.22e-50	1.7e-50	Ghir_A11G005420	Cluster c
Ghir_A11G006910	5.55e-07	5.88e-07	Ghir_A11G006910	Cluster c
Ghir_A11G007100	7.2e-61	1.1e-60	Ghir_A11G007100	Cluster c
Ghir_A11G007840	1.97e-18	2.26e-18	Ghir_A11G007840	Cluster c
Ghir_A11G008810	7.47e-17	8.45e-17	Ghir_A11G008810	Cluster c
Ghir_A11G009020	6.4e-25	7.64e-25	Ghir_A11G009020	Cluster c
Ghir_A11G009210	1.04e-34	1.31e-34	Ghir_A11G009210	Cluster c
Ghir_A11G009360	5.21e-26	6.28e-26	Ghir_A11G009360	Cluster c
Ghir_A11G009650	2.91e-86	5.89e-86	Ghir_A11G009650	Cluster c
Ghir_A11G009660	1.59e-170	5.94e-170	Ghir_A11G009660	Cluster c
Ghir_A11G011440	1.29e-08	1.38e-08	Ghir_A11G011440	Cluster c
Ghir_A11G016390	1.81e-17	2.05e-17	Ghir_A11G016390	Cluster c
Ghir_A11G016740	5.78e-45	7.83e-45	Ghir_A11G016740	Cluster c
Ghir_A11G020700	3.68e-44	4.96e-44	Ghir_A11G020700	Cluster c
Ghir_A11G020860	5.52e-37	7.1e-37	Ghir_A11G020860	Cluster c
Ghir_A11G021770	7.32e-95	1.61e-94	Ghir_A11G021770	Cluster c
Ghir_A11G023940	2.09e-96	4.63e-96	Ghir_A11G023940	Cluster c
Ghir_A11G025170	5.78e-21	6.72e-21	Ghir_A11G025170	Cluster c
Ghir_A11G025350	5.28e-123	1.45e-122	Ghir_A11G025350	Cluster c
Ghir_A11G026960	1.35e-40	1.77e-40	Ghir_A11G026960	Cluster c
Ghir_A11G028640	2.44e-123	6.72e-123	Ghir_A11G028640	Cluster c
Ghir_A11G029900	9.04e-12	9.9e-12	Ghir_A11G029900	Cluster c
Ghir_A11G030040	1.14e-55	1.66e-55	Ghir_A11G030040	Cluster c
Ghir_A11G032770	4.47e-19	5.14e-19	Ghir_A11G032770	Cluster c
Ghir_A11G035050	4.2e-08	4.49e-08	Ghir_A11G035050	Cluster c
Ghir_A12G001360	2.08e-27	2.53e-27	Ghir_A12G001360	Cluster c
Ghir_A12G003860	3.94e-78	7.24e-78	Ghir_A12G003860	Cluster c
Ghir_A12G004720	1.24e-48	1.72e-48	Ghir_A12G004720	Cluster c
Ghir_A12G005890	7.96e-25	9.5e-25	Ghir_A12G005890	Cluster c
Ghir_A12G008170	1.42e-86	2.88e-86	Ghir_A12G008170	Cluster c
Ghir_A12G009760	0	0	Ghir_A12G009760	Cluster c
Ghir_A12G010520	1.58e-29	1.94e-29	Ghir_A12G010520	Cluster c
Ghir_A12G016840	0	0	Ghir_A12G016840	Cluster c
Ghir_A12G016890	2.71e-50	3.78e-50	Ghir_A12G016890	Cluster c
Ghir_A12G018380	0	0	Ghir_A12G018380	Cluster c
Ghir_A12G019040	1e-30	1.24e-30	Ghir_A12G019040	Cluster c
Ghir_A12G020530	2.36e-35	2.99e-35	Ghir_A12G020530	Cluster c
Ghir_A12G022250	3.38e-47	4.63e-47	Ghir_A12G022250	Cluster c
Ghir_A12G026610	2.56e-31	3.18e-31	Ghir_A12G026610	Cluster c
Ghir_A12G028170	7.13e-24	8.46e-24	Ghir_A12G028170	Cluster c
Ghir_A12G028470	2.08e-18	2.38e-18	Ghir_A12G028470	Cluster c
Ghir_A13G002030	1.48e-14	1.65e-14	Ghir_A13G002030	Cluster c
Ghir_A13G004130	1.83e-13	2.03e-13	Ghir_A13G004130	Cluster c
Ghir_A13G005700	1.15e-25	1.38e-25	Ghir_A13G005700	Cluster c
Ghir_A13G009170	9.37e-35	1.19e-34	Ghir_A13G009170	Cluster c
Ghir_A13G009390	0	0	Ghir_A13G009390	Cluster c
Ghir_A13G009930	3.64e-145	1.19e-144	Ghir_A13G009930	Cluster c
Ghir_A13G009950	1.24e-22	1.46e-22	Ghir_A13G009950	Cluster c
Ghir_A13G010630	3.75e-41	4.94e-41	Ghir_A13G010630	Cluster c
Ghir_A13G011650	2.03e-27	2.48e-27	Ghir_A13G011650	Cluster c
Ghir_A13G014980	1.17e-10	1.27e-10	Ghir_A13G014980	Cluster c
Ghir_A13G018310	1.6e-121	4.38e-121	Ghir_A13G018310	Cluster c
Ghir_A13G018480	1.14e-12	1.25e-12	Ghir_A13G018480	Cluster c
Ghir_A13G020980	1.02e-19	1.17e-19	Ghir_A13G020980	Cluster c
Ghir_A13G024610	3.05e-42	4.07e-42	Ghir_A13G024610	Cluster c
Ghir_D01G002200	9.24e-22	1.08e-21	Ghir_D01G002200	Cluster c
Ghir_D01G002940	4.99e-59	7.44e-59	Ghir_D01G002940	Cluster c
Ghir_D01G006690	0.000110011	0.000114894	Ghir_D01G006690	Cluster c
Ghir_D01G007280	1.55e-38	2.01e-38	Ghir_D01G007280	Cluster c
Ghir_D01G007720	1.07e-79	2e-79	Ghir_D01G007720	Cluster c
Ghir_D01G009490	4.91e-28	5.98e-28	Ghir_D01G009490	Cluster c
Ghir_D01G010500	2.47e-24	2.95e-24	Ghir_D01G010500	Cluster c
Ghir_D01G010630	5.42e-17	6.14e-17	Ghir_D01G010630	Cluster c
Ghir_D01G016550	2.49e-42	3.33e-42	Ghir_D01G016550	Cluster c
Ghir_D01G019590	4.91e-78	9e-78	Ghir_D01G019590	Cluster c
Ghir_D01G020460	1.63e-73	2.83e-73	Ghir_D01G020460	Cluster c
Ghir_D01G021170	6.76e-38	8.75e-38	Ghir_D01G021170	Cluster c
Ghir_D01G021190	2.4e-45	3.25e-45	Ghir_D01G021190	Cluster c
Ghir_D01G021870	3.62e-34	4.56e-34	Ghir_D01G021870	Cluster c
Ghir_D01G022650	1.47e-16	1.66e-16	Ghir_D01G022650	Cluster c
Ghir_D02G000130	1.13e-214	5.24e-214	Ghir_D02G000130	Cluster c
Ghir_D02G000350	8.34e-59	1.24e-58	Ghir_D02G000350	Cluster c
Ghir_D02G001400	0.000183168	0.000190701	Ghir_D02G001400	Cluster c
Ghir_D02G005520	5.54e-24	6.58e-24	Ghir_D02G005520	Cluster c
Ghir_D02G006260	1e-64	1.58e-64	Ghir_D02G006260	Cluster c
Ghir_D02G006300	1.67e-34	2.11e-34	Ghir_D02G006300	Cluster c
Ghir_D02G007180	1.77e-42	2.36e-42	Ghir_D02G007180	Cluster c
Ghir_D02G009090	1.24e-185	5.08e-185	Ghir_D02G009090	Cluster c
Ghir_D02G010060	1.77e-26	2.14e-26	Ghir_D02G010060	Cluster c
Ghir_D02G010440	6.12e-44	8.24e-44	Ghir_D02G010440	Cluster c
Ghir_D02G011180	1.27e-84	2.51e-84	Ghir_D02G011180	Cluster c
Ghir_D02G013070	8.02e-88	1.64e-87	Ghir_D02G013070	Cluster c
Ghir_D02G014970	3.15e-35	4e-35	Ghir_D02G014970	Cluster c
Ghir_D02G015390	0	0	Ghir_D02G015390	Cluster c
Ghir_D02G015400	4.54e-130	1.32e-129	Ghir_D02G015400	Cluster c
Ghir_D02G015760	1.74e-195	7.52e-195	Ghir_D02G015760	Cluster c
Ghir_D02G016690	3.9e-65	6.16e-65	Ghir_D02G016690	Cluster c
Ghir_D02G016990	4.73e-97	1.05e-96	Ghir_D02G016990	Cluster c
Ghir_D02G017480	0.0389615	0.0397567	Ghir_D02G017480	Cluster c
Ghir_D02G018180	2.82e-28	3.44e-28	Ghir_D02G018180	Cluster c
Ghir_D02G018900	0.00265958	0.00273619	Ghir_D02G018900	Cluster c
Ghir_D02G019730	3.41e-35	4.32e-35	Ghir_D02G019730	Cluster c
Ghir_D02G021850	1.13e-94	2.47e-94	Ghir_D02G021850	Cluster c
Ghir_D02G022030	1.11e-62	1.71e-62	Ghir_D02G022030	Cluster c
Ghir_D02G023200	1.72e-10	1.87e-10	Ghir_D02G023200	Cluster c
Ghir_D02G025060	5.69e-40	7.43e-40	Ghir_D02G025060	Cluster c
Ghir_D03G005440	1.86e-74	3.27e-74	Ghir_D03G005440	Cluster c
Ghir_D03G005670	6.82e-37	8.76e-37	Ghir_D03G005670	Cluster c
Ghir_D03G005940	1.52e-70	2.55e-70	Ghir_D03G005940	Cluster c
Ghir_D03G006980	9.49e-24	1.12e-23	Ghir_D03G006980	Cluster c
Ghir_D03G007970	4.77e-07	5.06e-07	Ghir_D03G007970	Cluster c
Ghir_D03G009670	2.62e-92	5.59e-92	Ghir_D03G009670	Cluster c
Ghir_D03G010060	0	0	Ghir_D03G010060	Cluster c
Ghir_D03G012200	0	0	Ghir_D03G012200	Cluster c
Ghir_D03G012460	1.04e-188	4.33e-188	Ghir_D03G012460	Cluster c
Ghir_D03G012800	1.95e-05	2.04e-05	Ghir_D03G012800	Cluster c
Ghir_D03G013130	4.5e-125	1.25e-124	Ghir_D03G013130	Cluster c
Ghir_D03G013750	5.43e-151	1.82e-150	Ghir_D03G013750	Cluster c
Ghir_D03G015530	5.26e-133	1.54e-132	Ghir_D03G015530	Cluster c
Ghir_D03G015990	0.0322539	0.0329626	Ghir_D03G015990	Cluster c
Ghir_D03G018770	0	0	Ghir_D03G018770	Cluster c
Ghir_D04G000540	2.01e-40	2.63e-40	Ghir_D04G000540	Cluster c
Ghir_D04G000910	4.75e-29	5.82e-29	Ghir_D04G000910	Cluster c
Ghir_D04G001930	2.38e-31	2.95e-31	Ghir_D04G001930	Cluster c
Ghir_D04G002060	8.14e-136	2.47e-135	Ghir_D04G002060	Cluster c
Ghir_D04G007820	2.35e-17	2.67e-17	Ghir_D04G007820	Cluster c
Ghir_D04G009290	2.21e-18	2.52e-18	Ghir_D04G009290	Cluster c
Ghir_D04G009540	1.56e-26	1.89e-26	Ghir_D04G009540	Cluster c
Ghir_D04G010930	4.53e-24	5.38e-24	Ghir_D04G010930	Cluster c
Ghir_D04G014470	1.41e-61	2.16e-61	Ghir_D04G014470	Cluster c
Ghir_D04G014940	2.94e-13	3.25e-13	Ghir_D04G014940	Cluster c
Ghir_D04G015510	1.32e-52	1.87e-52	Ghir_D04G015510	Cluster c
Ghir_D04G015880	7.99e-14	8.87e-14	Ghir_D04G015880	Cluster c
Ghir_D04G015920	2.03e-07	2.16e-07	Ghir_D04G015920	Cluster c
Ghir_D04G016040	9e-42	1.19e-41	Ghir_D04G016040	Cluster c
Ghir_D04G017570	3.07e-117	8.16e-117	Ghir_D04G017570	Cluster c
Ghir_D04G017840	7.01e-44	9.42e-44	Ghir_D04G017840	Cluster c
Ghir_D04G017880	2.06e-113	5.35e-113	Ghir_D04G017880	Cluster c
Ghir_D05G000980	7.25e-108	1.81e-107	Ghir_D05G000980	Cluster c
Ghir_D05G006070	1.5e-11	1.64e-11	Ghir_D05G006070	Cluster c
Ghir_D05G006370	6.93e-27	8.38e-27	Ghir_D05G006370	Cluster c
Ghir_D05G006540	3.59e-32	4.47e-32	Ghir_D05G006540	Cluster c
Ghir_D05G010010	2.04e-07	2.17e-07	Ghir_D05G010010	Cluster c
Ghir_D05G010570	9.09e-21	1.05e-20	Ghir_D05G010570	Cluster c
Ghir_D05G010670	1.46e-115	3.87e-115	Ghir_D05G010670	Cluster c
Ghir_D05G011420	1.65e-34	2.08e-34	Ghir_D05G011420	Cluster c
Ghir_D05G011820	3.03e-221	1.43e-220	Ghir_D05G011820	Cluster c
Ghir_D05G012020	8.31e-42	1.1e-41	Ghir_D05G012020	Cluster c
Ghir_D05G012110	9.44e-52	1.33e-51	Ghir_D05G012110	Cluster c
Ghir_D05G012490	2.4e-184	9.82e-184	Ghir_D05G012490	Cluster c
Ghir_D05G017690	2.82e-20	3.27e-20	Ghir_D05G017690	Cluster c
Ghir_D05G018740	5.71e-26	6.88e-26	Ghir_D05G018740	Cluster c
Ghir_D05G019020	1.69e-59	2.53e-59	Ghir_D05G019020	Cluster c
Ghir_D05G022080	2.71e-30	3.34e-30	Ghir_D05G022080	Cluster c
Ghir_D05G023580	9.03e-35	1.14e-34	Ghir_D05G023580	Cluster c
Ghir_D05G024310	3.02e-217	1.41e-216	Ghir_D05G024310	Cluster c
Ghir_D05G025760	1.88e-47	2.59e-47	Ghir_D05G025760	Cluster c
Ghir_D05G033190	2.1e-62	3.22e-62	Ghir_D05G033190	Cluster c
Ghir_D05G033220	4.73e-27	5.73e-27	Ghir_D05G033220	Cluster c
Ghir_D05G033830	1.15e-40	1.52e-40	Ghir_D05G033830	Cluster c
Ghir_D05G037320	7.77e-18	8.85e-18	Ghir_D05G037320	Cluster c
Ghir_D05G037360	1.86e-123	5.14e-123	Ghir_D05G037360	Cluster c
Ghir_D05G039330	0	0	Ghir_D05G039330	Cluster c
Ghir_D05G039880	2.71e-38	3.51e-38	Ghir_D05G039880	Cluster c
Ghir_D06G003530	0.0080278	0.00823787	Ghir_D06G003530	Cluster c
Ghir_D06G004360	2.96e-20	3.43e-20	Ghir_D06G004360	Cluster c
Ghir_D06G004960	4.96e-12	5.44e-12	Ghir_D06G004960	Cluster c
Ghir_D06G005130	2.9e-14	3.23e-14	Ghir_D06G005130	Cluster c
Ghir_D06G006000	5.53e-51	7.76e-51	Ghir_D06G006000	Cluster c
Ghir_D06G006030	5.58e-34	7.02e-34	Ghir_D06G006030	Cluster c
Ghir_D06G010860	9.77e-42	1.3e-41	Ghir_D06G010860	Cluster c
Ghir_D06G011770	4.64e-235	2.34e-234	Ghir_D06G011770	Cluster c
Ghir_D06G019180	2.29e-27	2.78e-27	Ghir_D06G019180	Cluster c
Ghir_D06G020020	1.16e-202	5.18e-202	Ghir_D06G020020	Cluster c
Ghir_D07G000880	1.24e-84	2.45e-84	Ghir_D07G000880	Cluster c
Ghir_D07G001440	5.39e-149	1.77e-148	Ghir_D07G001440	Cluster c
Ghir_D07G003430	9.43e-09	1.01e-08	Ghir_D07G003430	Cluster c
Ghir_D07G003470	4.96e-26	5.97e-26	Ghir_D07G003470	Cluster c
Ghir_D07G003890	4.19e-20	4.85e-20	Ghir_D07G003890	Cluster c
Ghir_D07G006570	1e-18	1.15e-18	Ghir_D07G006570	Cluster c
Ghir_D07G008070	8.49e-29	1.04e-28	Ghir_D07G008070	Cluster c
Ghir_D07G011270	4.66e-36	5.94e-36	Ghir_D07G011270	Cluster c
Ghir_D07G011370	0.00015754	0.00016419	Ghir_D07G011370	Cluster c
Ghir_D07G015540	4.79e-64	7.46e-64	Ghir_D07G015540	Cluster c
Ghir_D07G018520	2.17e-16	2.45e-16	Ghir_D07G018520	Cluster c
Ghir_D07G019990	2.38e-34	3e-34	Ghir_D07G019990	Cluster c
Ghir_D07G021380	5.43e-33	6.8e-33	Ghir_D07G021380	Cluster c
Ghir_D07G022230	1.28e-128	3.67e-128	Ghir_D07G022230	Cluster c
Ghir_D07G022720	1.24e-59	1.86e-59	Ghir_D07G022720	Cluster c
Ghir_D07G024360	8.63e-24	1.02e-23	Ghir_D07G024360	Cluster c
Ghir_D08G006380	1.19e-10	1.29e-10	Ghir_D08G006380	Cluster c
Ghir_D08G006680	3.12e-54	4.48e-54	Ghir_D08G006680	Cluster c
Ghir_D08G010040	9.18e-44	1.23e-43	Ghir_D08G010040	Cluster c
Ghir_D08G010140	3.07e-64	4.79e-64	Ghir_D08G010140	Cluster c
Ghir_D08G010350	1.01e-160	3.56e-160	Ghir_D08G010350	Cluster c
Ghir_D08G013280	2.53e-22	2.98e-22	Ghir_D08G013280	Cluster c
Ghir_D08G013320	1.02e-62	1.57e-62	Ghir_D08G013320	Cluster c
Ghir_D08G013470	6.83e-10	7.36e-10	Ghir_D08G013470	Cluster c
Ghir_D08G014670	2.58e-11	2.82e-11	Ghir_D08G014670	Cluster c
Ghir_D08G014790	7.9e-06	8.31e-06	Ghir_D08G014790	Cluster c
Ghir_D08G015050	5.05e-23	5.96e-23	Ghir_D08G015050	Cluster c
Ghir_D08G015240	6.53e-08	6.97e-08	Ghir_D08G015240	Cluster c
Ghir_D08G016360	2.89e-107	7.19e-107	Ghir_D08G016360	Cluster c
Ghir_D08G019670	2.22e-98	5.01e-98	Ghir_D08G019670	Cluster c
Ghir_D08G020250	1.49e-32	1.86e-32	Ghir_D08G020250	Cluster c
Ghir_D08G021850	1.72e-109	4.34e-109	Ghir_D08G021850	Cluster c
Ghir_D08G026640	3.16e-17	3.58e-17	Ghir_D08G026640	Cluster c
Ghir_D08G027760	0.000262485	0.000273137	Ghir_D08G027760	Cluster c
Ghir_D09G000630	4e-37	5.15e-37	Ghir_D09G000630	Cluster c
Ghir_D09G004360	9.84e-20	1.13e-19	Ghir_D09G004360	Cluster c
Ghir_D09G007380	8.62e-69	1.42e-68	Ghir_D09G007380	Cluster c
Ghir_D09G009820	3.96e-21	4.61e-21	Ghir_D09G009820	Cluster c
Ghir_D09G010620	3.62e-24	4.31e-24	Ghir_D09G010620	Cluster c
Ghir_D09G012840	2.66e-68	4.34e-68	Ghir_D09G012840	Cluster c
Ghir_D09G014590	0.0673453	0.0685099	Ghir_D09G014590	Cluster c
Ghir_D09G015690	1.58e-06	1.67e-06	Ghir_D09G015690	Cluster c
Ghir_D09G015880	4.77e-25	5.72e-25	Ghir_D09G015880	Cluster c
Ghir_D09G015890	2.25e-10	2.43e-10	Ghir_D09G015890	Cluster c
Ghir_D09G019140	2.2e-64	3.44e-64	Ghir_D09G019140	Cluster c
Ghir_D09G019480	2.15e-152	7.32e-152	Ghir_D09G019480	Cluster c
Ghir_D09G021310	7.07e-13	7.81e-13	Ghir_D09G021310	Cluster c
Ghir_D09G021390	2.29e-144	7.42e-144	Ghir_D09G021390	Cluster c
Ghir_D09G022070	1.89e-82	3.65e-82	Ghir_D09G022070	Cluster c
Ghir_D09G022770	2.8e-36	3.58e-36	Ghir_D09G022770	Cluster c
Ghir_D09G023540	8.76e-172	3.3e-171	Ghir_D09G023540	Cluster c
Ghir_D09G023910	8.53e-106	2.08e-105	Ghir_D09G023910	Cluster c
Ghir_D09G024150	6.37e-172	2.4e-171	Ghir_D09G024150	Cluster c
Ghir_D09G025590	7.58e-12	8.31e-12	Ghir_D09G025590	Cluster c
Ghir_D10G001050	1.24e-74	2.19e-74	Ghir_D10G001050	Cluster c
Ghir_D10G003540	6.32e-23	7.45e-23	Ghir_D10G003540	Cluster c
Ghir_D10G003820	2.75e-05	2.88e-05	Ghir_D10G003820	Cluster c
Ghir_D10G007540	3.88e-27	4.71e-27	Ghir_D10G007540	Cluster c
Ghir_D10G007970	8.39e-22	9.83e-22	Ghir_D10G007970	Cluster c
Ghir_D10G008420	3.38e-15	3.79e-15	Ghir_D10G008420	Cluster c
Ghir_D10G008590	8.68e-21	1.01e-20	Ghir_D10G008590	Cluster c
Ghir_D10G016060	1.2e-29	1.48e-29	Ghir_D10G016060	Cluster c
Ghir_D10G018470	1.18e-177	4.61e-177	Ghir_D10G018470	Cluster c
Ghir_D10G019000	9.49e-67	1.52e-66	Ghir_D10G019000	Cluster c
Ghir_D10G021450	2.65e-26	3.19e-26	Ghir_D10G021450	Cluster c
Ghir_D10G022180	1.15e-56	1.69e-56	Ghir_D10G022180	Cluster c
Ghir_D10G026670	2.92e-06	3.08e-06	Ghir_D10G026670	Cluster c
Ghir_D10G026750	3.48e-40	4.56e-40	Ghir_D10G026750	Cluster c
Ghir_D11G000130	2.98e-29	3.66e-29	Ghir_D11G000130	Cluster c
Ghir_D11G001930	1.58e-88	3.24e-88	Ghir_D11G001930	Cluster c
Ghir_D11G006630	4.85e-15	5.43e-15	Ghir_D11G006630	Cluster c
Ghir_D11G006800	3.75e-57	5.5e-57	Ghir_D11G006800	Cluster c
Ghir_D11G007110	7.71e-29	9.45e-29	Ghir_D11G007110	Cluster c
Ghir_D11G008790	6.4e-13	7.07e-13	Ghir_D11G008790	Cluster c
Ghir_D11G009180	1.08e-36	1.39e-36	Ghir_D11G009180	Cluster c
Ghir_D11G009350	7.54e-127	2.14e-126	Ghir_D11G009350	Cluster c
Ghir_D11G009630	4.08e-197	1.78e-196	Ghir_D11G009630	Cluster c
Ghir_D11G010510	3.46e-10	3.74e-10	Ghir_D11G010510	Cluster c
Ghir_D11G011070	4.86e-141	1.53e-140	Ghir_D11G011070	Cluster c
Ghir_D11G011410	1.38e-33	1.73e-33	Ghir_D11G011410	Cluster c
Ghir_D11G011770	1.47e-28	1.8e-28	Ghir_D11G011770	Cluster c
Ghir_D11G017950	6.25e-07	6.61e-07	Ghir_D11G017950	Cluster c
Ghir_D11G022170	1.11e-74	1.97e-74	Ghir_D11G022170	Cluster c
Ghir_D11G024350	1.03e-154	3.56e-154	Ghir_D11G024350	Cluster c
Ghir_D11G024760	2.29e-18	2.62e-18	Ghir_D11G024760	Cluster c
Ghir_D11G025360	3.05e-31	3.78e-31	Ghir_D11G025360	Cluster c
Ghir_D11G025500	1.21e-281	7.4e-281	Ghir_D11G025500	Cluster c
Ghir_D11G025990	9.42e-17	1.06e-16	Ghir_D11G025990	Cluster c
Ghir_D11G027110	0.0225858	0.0230939	Ghir_D11G027110	Cluster c
Ghir_D11G028830	4.74e-291	3e-290	Ghir_D11G028830	Cluster c
Ghir_D11G030140	0	0	Ghir_D11G030140	Cluster c
Ghir_D11G030920	2.17e-18	2.48e-18	Ghir_D11G030920	Cluster c
Ghir_D12G002230	7.33e-19	8.41e-19	Ghir_D12G002230	Cluster c
Ghir_D12G002990	7.86e-68	1.28e-67	Ghir_D12G002990	Cluster c
Ghir_D12G005750	3.84e-60	5.8e-60	Ghir_D12G005750	Cluster c
Ghir_D12G006940	6.36e-12	6.98e-12	Ghir_D12G006940	Cluster c
Ghir_D12G012660	1.88e-86	3.82e-86	Ghir_D12G012660	Cluster c
Ghir_D12G015770	1.72e-45	2.34e-45	Ghir_D12G015770	Cluster c
Ghir_D12G015830	1.88e-29	2.31e-29	Ghir_D12G015830	Cluster c
Ghir_D12G016930	1.7e-34	2.15e-34	Ghir_D12G016930	Cluster c
Ghir_D12G018690	2.47e-287	1.54e-286	Ghir_D12G018690	Cluster c
Ghir_D12G019350	1.16e-36	1.48e-36	Ghir_D12G019350	Cluster c
Ghir_D12G019840	4.8e-37	6.18e-37	Ghir_D12G019840	Cluster c
Ghir_D12G019850	4.77e-38	6.18e-38	Ghir_D12G019850	Cluster c
Ghir_D12G021150	8.59e-116	2.27e-115	Ghir_D12G021150	Cluster c
Ghir_D12G026040	2.64e-65	4.18e-65	Ghir_D12G026040	Cluster c
Ghir_D12G026690	2.36e-19	2.71e-19	Ghir_D12G026690	Cluster c
Ghir_D12G027180	7.85e-21	9.12e-21	Ghir_D12G027180	Cluster c
Ghir_D12G027230	7.56e-22	8.86e-22	Ghir_D12G027230	Cluster c
Ghir_D12G028660	4.3e-21	5.01e-21	Ghir_D12G028660	Cluster c
Ghir_D13G002680	3.25e-72	5.55e-72	Ghir_D13G002680	Cluster c
Ghir_D13G003440	2.57e-07	2.73e-07	Ghir_D13G003440	Cluster c
Ghir_D13G003610	8.03e-24	9.52e-24	Ghir_D13G003610	Cluster c
Ghir_D13G009640	1.44e-46	1.97e-46	Ghir_D13G009640	Cluster c
Ghir_D13G009850	3.55e-23	4.19e-23	Ghir_D13G009850	Cluster c
Ghir_D13G010150	6.61e-41	8.7e-41	Ghir_D13G010150	Cluster c
Ghir_D13G012210	3.28e-18	3.73e-18	Ghir_D13G012210	Cluster c
Ghir_D13G012330	1.36e-47	1.87e-47	Ghir_D13G012330	Cluster c
Ghir_D13G016460	5.82e-78	1.07e-77	Ghir_D13G016460	Cluster c
Ghir_D13G016620	3.79e-24	4.5e-24	Ghir_D13G016620	Cluster c
Ghir_D13G022230	3.98e-119	1.07e-118	Ghir_D13G022230	Cluster c
Ghir_D13G023170	3.67e-178	1.43e-177	Ghir_D13G023170	Cluster c
