# Supplementary material for: Single‐Cell Transcriptome Atlas and Regulatory Dynamics in Developing Cotton Anthers
Source: Adv Sci (Weinh). 2023 Nov 17;11(3):2304017. doi: 10.1002/advs.202304017 (PMC10797427; doi:10.1002/advs.202304017)
Supplement: Supplementary file 7 — Supplemental Table 6 [file ADVS-11-2304017-s005.xlsx]

## Sheet: Table S6
Table S6. Lists of clusters-specific accessible chromatin regions (ACRs).
ACRs	p_val	avg_log2FC	pct.1	pct.2	p_val_adj	cluster
Ghir-D13-51532532-51534455	3.30439e-78	4.21116	0.402	0.031	8.58299e-73	3
Ghir-D09-47929876-47931315	4.66955e-71	3.88753	0.398	0.042	1.21289e-65	3
Ghir-A03-36318945-36321251	7.50838e-65	3.10488	0.479	0.081	1.95026e-59	3
Ghir-D12-61142525-61143597	1.41388e-64	4.73042	0.29	0.014	3.67249e-59	3
Ghir-D08-66609990-66610871	4.68542e-63	4.86345	0.266	0.012	1.21701e-57	3
Ghir-D03-6506342-6506948	2.1985e-62	3.89702	0.351	0.03	5.71049e-57	3
Ghir-A12-74976273-74977140	5.7158e-61	4.78947	0.27	0.012	1.48465e-55	3
Ghir-D02-54886841-54888095	5.73569e-61	3.41057	0.355	0.045	1.48982e-55	3
Ghir-A08-114793135-114795775	6.0359e-59	2.23321	0.564	0.195	1.56779e-53	3
Ghir-A13-18647172-18648246	2.62086e-58	4.78086	0.251	0.012	6.80755e-53	3
Ghir-D06-292496-293639	2.27944e-54	4.02515	0.29	0.023	5.92072e-49	3
Ghir-D02-56296842-56298392	2.96784e-54	3.26126	0.351	0.052	7.70882e-49	3
Ghir-A06-6670229-6671333	1.87818e-52	3.88325	0.29	0.024	4.87847e-47	3
Ghir-A09-62410496-62412726	1.19607e-51	3.22089	0.382	0.052	3.10673e-46	3
Ghir-A04-78670599-78672192	3.478e-51	2.81962	0.44	0.077	9.03393e-46	3
Ghir-D02-598829-599907	1.90009e-50	3.83676	0.29	0.023	4.93539e-45	3
Ghir-A10-42053599-42054356	2.26296e-50	4.20901	0.27	0.015	5.87793e-45	3
Ghir-A05-9392582-9394161	1.01056e-49	3.00462	0.355	0.066	2.62489e-44	3
Ghir-D11-62896828-62898263	4.60731e-49	2.72647	0.452	0.093	1.19673e-43	3
Ghir-A08-112247545-112248073	4.98152e-49	4.10543	0.263	0.019	1.29392e-43	3
Scaffold137-39659-40497	5.40693e-49	4.52281	0.251	0.011	1.40442e-43	3
Ghir-D08-7504737-7505145	6.27375e-49	4.5826	0.247	0.01	1.62958e-43	3
Ghir-D04-39139930-39141493	3.6106e-48	3.46411	0.359	0.038	9.37834e-43	3
Ghir-D01-5392294-5392978	3.8627e-48	4.2816	0.224	0.015	1.00332e-42	3
Ghir-A10-84961203-84961948	2.32317e-47	5.21447	0.189	0.007	6.03432e-42	3
Ghir-A02-13075140-13075941	2.9998e-47	3.89478	0.259	0.021	7.79182e-42	3
Ghir-A06-4892072-4893037	8.68732e-47	4.06206	0.247	0.018	2.25649e-41	3
Ghir-A02-43398146-43399015	9.10569e-47	3.86278	0.274	0.023	2.36516e-41	3
Ghir-A11-105700612-105701709	1.13609e-46	3.93624	0.274	0.021	2.95094e-41	3
Ghir-A07-21862365-21863011	1.18587e-46	4.58618	0.22	0.011	3.08023e-41	3
Ghir-A10-113697918-113699030	1.20174e-46	4.62905	0.224	0.012	3.12145e-41	3
Ghir-D02-5543510-5544431	4.62776e-46	3.76095	0.297	0.026	1.20204e-40	3
Ghir-A10-113699764-113701111	1.32597e-45	4.16485	0.259	0.017	3.44415e-40	3
Ghir-D06-33424445-33425121	1.63027e-45	4.63013	0.205	0.011	4.23455e-40	3
Ghir-A12-3652707-3653953	2.45468e-45	3.19182	0.317	0.045	6.37592e-40	3
Ghir-D06-321729-322461	2.56543e-45	3.36322	0.297	0.039	6.66357e-40	3
Ghir-D12-53423455-53423908	2.33783e-44	3.41253	0.274	0.035	6.0724e-39	3
Ghir-D03-3750727-3752131	4.83748e-44	3.47239	0.297	0.031	1.25651e-38	3
Ghir-A07-85685840-85687047	1.35851e-43	4.21115	0.224	0.013	3.52865e-38	3
Ghir-A02-37642465-37643599	1.65441e-43	4.31945	0.22	0.013	4.29723e-38	3
Ghir-D11-57663832-57664355	3.09937e-43	4.52649	0.212	0.011	8.05047e-38	3
Ghir-D01-11174834-11175849	3.68121e-43	4.2932	0.212	0.012	9.56176e-38	3
Ghir-D02-2102908-2103349	6.36104e-43	4.60593	0.205	0.009	1.65225e-37	3
Ghir-A12-6223660-6224767	1.4277e-42	3.68926	0.266	0.028	3.70837e-37	3
Ghir-D08-42450872-42451979	1.43303e-42	3.45145	0.263	0.032	3.72223e-37	3
Ghir-D01-59986430-59987901	2.6913e-42	3.24012	0.301	0.038	6.99052e-37	3
Ghir-A04-13117490-13119098	3.06164e-42	3.41005	0.305	0.034	7.95245e-37	3
Ghir-A02-99756773-99757596	1.21301e-41	3.30459	0.266	0.034	3.15074e-36	3
Ghir-D07-7524643-7525856	3.91615e-41	3.44747	0.27	0.033	1.0172e-35	3
Ghir-D05-23852326-23853219	4.02265e-41	3.98486	0.22	0.015	1.04486e-35	3
Ghir-A10-84958092-84958809	1.02958e-40	4.2347	0.208	0.013	2.67429e-35	3
Ghir-A02-565814-566586	1.63171e-40	4.05347	0.208	0.016	4.2383e-35	3
Ghir-A11-61438215-61439087	1.7511e-40	3.29001	0.266	0.031	4.54839e-35	3
Ghir-A02-25901483-25903053	3.57134e-40	3.32387	0.305	0.036	9.27639e-35	3
Ghir-D03-33837210-33838137	6.87721e-40	3.73098	0.255	0.021	1.78632e-34	3
Ghir-D08-400262-401466	9.09594e-40	2.40894	0.378	0.095	2.36263e-34	3
Ghir-D03-19772033-19773214	1.0927e-39	4.80863	0.181	0.008	2.83823e-34	3
Ghir-A03-2891063-2891567	9.15135e-39	3.31197	0.278	0.03	2.37702e-33	3
Ghir-D11-16709588-16710561	1.2235e-38	4.34107	0.201	0.012	3.17797e-33	3
Ghir-D13-24015369-24016040	1.32081e-38	3.63919	0.236	0.022	3.43073e-33	3
Ghir-A06-123972706-123974135	1.64688e-38	3.09994	0.301	0.041	4.2777e-33	3
Ghir-A06-91449046-91449893	1.82599e-38	4.11928	0.201	0.013	4.74291e-33	3
Ghir-D02-9222707-9223775	2.37819e-38	3.697	0.224	0.022	6.17722e-33	3
Ghir-D13-55134562-55135397	2.39538e-38	4.92812	0.162	0.006	6.22187e-33	3
Ghir-D13-60588962-60589831	2.56771e-38	3.35845	0.278	0.029	6.66949e-33	3
Ghir-D04-828594-829746	3.3045e-38	3.70092	0.216	0.019	8.58327e-33	3
Ghir-D12-28330784-28331571	3.44221e-38	3.59561	0.224	0.02	8.94096e-33	3
Ghir-D01-9294352-9295517	3.67881e-38	4.1818	0.193	0.014	9.55553e-33	3
Ghir-D06-4533138-4533735	4.64851e-38	3.6988	0.216	0.023	1.20743e-32	3
Ghir-A07-74025172-74027219	5.12392e-38	3.19747	0.263	0.034	1.33091e-32	3
Ghir-D10-55235423-55237839	1.21835e-37	3.41015	0.263	0.03	3.16461e-32	3
Ghir-A02-104735929-104736594	1.46008e-37	3.88961	0.216	0.015	3.79249e-32	3
Ghir-D08-66977880-66978283	1.83159e-37	4.05815	0.193	0.012	4.75746e-32	3
Ghir-D06-8013780-8015133	1.95985e-37	4.74202	0.17	0.007	5.09061e-32	3
Ghir-D07-23947440-23948759	2.21378e-37	3.45125	0.259	0.026	5.75018e-32	3
Ghir-A13-88558195-88559072	2.28485e-37	3.89746	0.212	0.016	5.93478e-32	3
Ghir-A02-38616002-38617639	3.14654e-37	3.11781	0.297	0.042	8.17298e-32	3
Ghir-A01-11646984-11648386	4.43331e-37	3.77233	0.232	0.019	1.15153e-31	3
Ghir-A13-41151198-41151988	6.14979e-37	3.28729	0.236	0.032	1.59738e-31	3
Ghir-A05-105198338-105198842	6.49956e-37	3.79042	0.208	0.016	1.68823e-31	3
Ghir-A05-108500892-108502254	9.24508e-37	3.3784	0.228	0.028	2.40136e-31	3
Ghir-A06-104172915-104173651	1.32902e-36	4.45512	0.178	0.008	3.45206e-31	3
Ghir-D01-11179380-11180302	2.36484e-36	3.09422	0.236	0.035	6.14255e-31	3
Ghir-A02-97832620-97833445	2.7455e-36	3.91901	0.189	0.015	7.1313e-31	3
Ghir-D11-68794492-68795196	5.54719e-36	3.80213	0.205	0.018	1.44086e-30	3
Ghir-D09-10350283-10351296	5.79988e-36	4.39167	0.17	0.008	1.50649e-30	3
Ghir-D12-61131787-61133039	6.92121e-36	3.37494	0.224	0.03	1.79775e-30	3
Ghir-A01-103510845-103511612	7.10068e-36	3.84523	0.205	0.016	1.84437e-30	3
Ghir-A12-85903947-85904801	8.20671e-36	3.45398	0.243	0.024	2.13165e-30	3
Ghir-D08-63310624-63311217	1.26846e-35	4.97604	0.143	0.005	3.29475e-30	3
Ghir-D05-3918239-3918733	1.30044e-35	4.20512	0.174	0.011	3.37782e-30	3
Ghir-A09-6044944-6046460	1.3573e-35	2.28237	0.378	0.111	3.52551e-30	3
Ghir-D04-1884750-1885731	1.43634e-35	3.82435	0.243	0.016	3.73081e-30	3
Ghir-D05-54376362-54377387	1.83963e-35	4.98257	0.147	0.005	4.77835e-30	3
Ghir-A01-90933296-90934025	2.25601e-35	4.50897	0.166	0.008	5.85988e-30	3
Ghir-D01-8595758-8596232	2.58096e-35	4.10249	0.189	0.012	6.7039e-30	3
Ghir-D06-9248817-9249624	2.59724e-35	2.80315	0.282	0.05	6.7462e-30	3
Ghir-A05-25272897-25274081	2.65389e-35	3.42011	0.236	0.025	6.89333e-30	3
Ghir-A04-78672606-78673855	2.83622e-35	3.29901	0.251	0.027	7.36694e-30	3
Ghir-D09-124309-127337	3.06247e-35	1.42934	0.602	0.347	7.95462e-30	3
Ghir-A10-24391646-24393951	5.28604e-35	3.12626	0.293	0.039	1.37302e-29	3
Ghir-A03-56966559-56967453	5.4043e-35	3.90378	0.197	0.015	1.40374e-29	3
Ghir-A03-50493125-50494274	9.18782e-35	4.45662	0.158	0.009	2.38649e-29	3
Ghir-D09-4150547-4151978	1.00002e-34	3.08614	0.305	0.039	2.59749e-29	3
Ghir-A05-25549933-25550608	1.03652e-34	2.74632	0.293	0.052	2.69231e-29	3
Ghir-D06-44779753-44780492	1.08275e-34	4.09044	0.178	0.012	2.81238e-29	3
Ghir-A06-112389902-112391820	1.0994e-34	3.28338	0.243	0.029	2.85563e-29	3
Ghir-A07-6358758-6359928	1.16099e-34	3.14354	0.239	0.033	3.01561e-29	3
Ghir-D11-50497493-50498172	1.41713e-34	4.60191	0.162	0.007	3.68092e-29	3
Ghir-D06-66734906-66735958	1.50686e-34	3.21811	0.255	0.032	3.91399e-29	3
Ghir-A12-83310251-83312473	1.5145e-34	2.72121	0.317	0.055	3.93383e-29	3
Ghir-A05-29247378-29247870	1.701e-34	5.24855	0.131	0.004	4.41826e-29	3
Ghir-D04-50963927-50965115	1.73893e-34	2.5501	0.328	0.068	4.51677e-29	3
Ghir-A05-20611554-20612380	2.07224e-34	2.99951	0.247	0.043	5.38253e-29	3
Ghir-D04-51740098-51741155	2.88304e-34	4.31321	0.174	0.011	7.48854e-29	3
Ghir-A11-118394746-118395475	2.94565e-34	3.49152	0.208	0.022	7.65118e-29	3
Ghir-A06-11355605-11356248	3.70029e-34	2.88884	0.255	0.045	9.61131e-29	3
Ghir-D12-28650520-28652342	4.8494e-34	2.14189	0.378	0.12	1.25961e-28	3
Ghir-A12-1628794-1629673	6.19505e-34	3.76182	0.178	0.016	1.60913e-28	3
Ghir-D08-66378638-66379233	7.17907e-34	3.88818	0.181	0.015	1.86473e-28	3
Ghir-D10-52581134-52581982	1.41673e-33	3.24503	0.243	0.029	3.67989e-28	3
Ghir-D08-65627918-65628696	1.6375e-33	4.12673	0.174	0.012	4.25333e-28	3
Ghir-D06-12340818-12341700	2.69751e-33	3.22316	0.243	0.031	7.00665e-28	3
Ghir-D09-25890481-25892169	5.05483e-33	2.99611	0.263	0.042	1.31297e-27	3
Ghir-A04-80339002-80339572	5.78991e-33	4.59765	0.151	0.008	1.5039e-27	3
Ghir-D10-49454013-49455259	8.09668e-33	2.45324	0.351	0.078	2.10307e-27	3
Ghir-D09-30156681-30157814	8.31365e-33	2.78468	0.286	0.051	2.15943e-27	3
Ghir-A12-690026-692052	9.17334e-33	2.40537	0.386	0.084	2.38273e-27	3
Ghir-A11-4885139-4886077	9.5001e-33	2.8347	0.293	0.047	2.4676e-27	3
Ghir-A01-109519673-109520260	1.10102e-32	3.98848	0.174	0.012	2.85984e-27	3
Ghir-A05-37072770-37073166	1.15847e-32	4.73088	0.143	0.006	3.00906e-27	3
Ghir-D09-49477726-49478376	1.30402e-32	2.94299	0.278	0.038	3.38712e-27	3
Ghir-A08-60081007-60082692	1.38791e-32	3.01958	0.259	0.039	3.60501e-27	3
Ghir-D07-5736445-5737348	2.0703e-32	3.73696	0.205	0.017	5.3775e-27	3
Ghir-D05-23357634-23358277	2.18636e-32	2.81743	0.266	0.047	5.67896e-27	3
Scaffold1210-460157-460679	2.7642e-32	3.02611	0.236	0.035	7.17987e-27	3
Ghir-A01-32782243-32782844	3.04143e-32	4.82926	0.135	0.005	7.89997e-27	3
Ghir-A02-9714461-9715082	3.51306e-32	4.35046	0.158	0.009	9.125e-27	3
Ghir-D08-67419515-67421060	4.29727e-32	3.24133	0.232	0.027	1.11619e-26	3
Ghir-A07-30967152-30967719	4.29798e-32	3.20088	0.216	0.027	1.11638e-26	3
Ghir-A08-54247976-54248583	4.36566e-32	4.20033	0.162	0.011	1.13396e-26	3
Ghir-D02-48202555-48203355	4.58262e-32	4.26032	0.154	0.009	1.19031e-26	3
Ghir-A04-6504218-6505751	4.6873e-32	3.27291	0.216	0.027	1.2175e-26	3
Ghir-D03-51866798-51867725	5.53687e-32	3.08281	0.247	0.034	1.43817e-26	3
Ghir-D10-62223664-62224584	5.55157e-32	4.45176	0.151	0.008	1.44199e-26	3
Ghir-A07-93960247-93960517	5.65929e-32	4.54982	0.139	0.006	1.46997e-26	3
Ghir-A07-1082614-1082976	6.30854e-32	3.79129	0.166	0.014	1.63861e-26	3
Ghir-A12-63186494-63187141	7.61846e-32	4.06954	0.166	0.01	1.97886e-26	3
Ghir-D13-38904830-38905745	8.44552e-32	2.72755	0.278	0.05	2.19368e-26	3
Ghir-D05-18560681-18561400	8.88664e-32	2.67952	0.27	0.054	2.30826e-26	3
Ghir-A03-2899065-2899473	1.14958e-31	3.99351	0.166	0.012	2.98599e-26	3
Ghir-D02-12614721-12614963	1.25654e-31	4.19895	0.147	0.01	3.26381e-26	3
Ghir-A01-43089437-43090864	1.35389e-31	3.93047	0.228	0.015	3.51665e-26	3
Ghir-A06-123971132-123971944	1.83375e-31	3.3101	0.208	0.024	4.76307e-26	3
Ghir-A13-79550509-79551135	2.21458e-31	4.06169	0.162	0.01	5.75226e-26	3
Ghir-A05-26036591-26036830	2.36346e-31	4.47587	0.147	0.006	6.13897e-26	3
Ghir-D04-9347165-9347770	3.23887e-31	3.92071	0.158	0.013	8.41281e-26	3
Ghir-D06-20820710-20823619	3.39921e-31	2.04727	0.429	0.123	8.82927e-26	3
Ghir-D11-57661137-57661641	3.94664e-31	5.35134	0.116	0.004	1.02512e-25	3
Ghir-A03-92195280-92196218	4.18096e-31	2.81204	0.255	0.043	1.08598e-25	3
Ghir-D02-55020375-55021256	5.39916e-31	2.69165	0.29	0.052	1.4024e-25	3
Ghir-A12-39452489-39452972	6.23779e-31	2.9476	0.22	0.035	1.62023e-25	3
Ghir-D02-63058407-63060053	7.25767e-31	2.64089	0.29	0.056	1.88514e-25	3
Ghir-D11-57847066-57848035	7.6836e-31	3.49083	0.212	0.019	1.99578e-25	3
Ghir-D11-6776033-6776378	7.7507e-31	3.80048	0.166	0.012	2.0132e-25	3
Ghir-D11-41983581-41984435	8.94052e-31	2.86149	0.255	0.042	2.32225e-25	3
Ghir-A03-100016090-100017470	1.21855e-30	2.39642	0.317	0.073	3.16513e-25	3
Ghir-D06-65708972-65709539	1.67799e-30	3.23277	0.201	0.026	4.35848e-25	3
Ghir-D11-61843318-61844918	1.98386e-30	2.38539	0.305	0.079	5.15298e-25	3
Ghir-D09-45990946-45991560	2.11691e-30	3.0623	0.22	0.03	5.49856e-25	3
Ghir-D05-55342871-55343266	2.37056e-30	4.41357	0.139	0.008	6.15741e-25	3
Ghir-D08-53451138-53451779	2.47704e-30	3.42047	0.193	0.02	6.43399e-25	3
Ghir-A04-61659371-61659956	3.04247e-30	4.32537	0.143	0.008	7.90267e-25	3
Ghir-D03-50003993-50004548	3.48302e-30	3.85435	0.174	0.014	9.04697e-25	3
Ghir-A05-40135421-40136685	3.98084e-30	2.39206	0.332	0.07	1.034e-24	3
Ghir-D12-1400762-1401734	4.34976e-30	3.12042	0.224	0.031	1.12983e-24	3
Ghir-D08-66845111-66845315	4.48338e-30	4.63009	0.131	0.006	1.16453e-24	3
Ghir-A05-26283132-26283794	4.68178e-30	3.92071	0.162	0.012	1.21607e-24	3
Ghir-A12-106017197-106017714	5.46716e-30	4.09273	0.151	0.01	1.42007e-24	3
Ghir-D13-1386324-1387070	6.96775e-30	3.40689	0.205	0.024	1.80984e-24	3
Ghir-A09-70514184-70515271	7.35011e-30	2.85304	0.243	0.041	1.90915e-24	3
Ghir-A09-71766930-71767519	7.73458e-30	3.50317	0.197	0.017	2.00902e-24	3
Ghir-D02-44324461-44326230	8.39386e-30	1.92458	0.375	0.138	2.18026e-24	3
Ghir-D05-55354895-55357066	9.43317e-30	2.89248	0.239	0.04	2.45022e-24	3
Ghir-A01-17076148-17077303	9.46874e-30	2.59683	0.313	0.061	2.45946e-24	3
Ghir-A09-80487487-80488556	1.05e-29	3.53849	0.193	0.018	2.72733e-24	3
Ghir-D08-34779155-34780126	1.16868e-29	3.33709	0.201	0.022	3.0356e-24	3
Ghir-A05-100974909-100975412	1.37779e-29	4.02186	0.154	0.01	3.57875e-24	3
Ghir-D02-48203851-48204397	1.96928e-29	4.33242	0.139	0.008	5.11509e-24	3
Ghir-A10-113728038-113728895	1.98955e-29	4.01701	0.158	0.01	5.16777e-24	3
Ghir-D05-10062328-10063764	2.31336e-29	2.04447	0.363	0.109	6.00885e-24	3
Ghir-A12-1516875-1517346	2.44689e-29	3.08787	0.22	0.031	6.35566e-24	3
Ghir-D07-37350022-37351271	2.64946e-29	3.09579	0.216	0.029	6.88185e-24	3
Ghir-D09-10202879-10203459	2.8226e-29	3.91106	0.158	0.012	7.33157e-24	3
Ghir-D11-35401553-35401957	2.92959e-29	3.94137	0.158	0.011	7.60947e-24	3
Ghir-D06-66736893-66737744	2.95742e-29	3.25909	0.216	0.026	7.68174e-24	3
Ghir-A06-5967577-5970884	3.06239e-29	2.22291	0.359	0.093	7.9544e-24	3
Ghir-A06-8724021-8724531	3.57388e-29	4.54851	0.135	0.006	9.28298e-24	3
Ghir-D01-52080664-52081537	3.74365e-29	3.37935	0.189	0.021	9.72394e-24	3
Ghir-D12-4870302-4871452	3.96966e-29	3.30191	0.193	0.023	1.0311e-23	3
Ghir-D07-1407712-1408408	4.01687e-29	3.33515	0.178	0.021	1.04336e-23	3
Ghir-A05-96581166-96582144	4.29509e-29	3.049	0.212	0.03	1.11563e-23	3
Ghir-A11-17893430-17894433	5.27196e-29	3.71486	0.158	0.014	1.36937e-23	3
Ghir-D02-9221432-9221780	5.49545e-29	4.05527	0.158	0.01	1.42742e-23	3
Ghir-A05-103823041-103824025	5.89288e-29	2.63121	0.247	0.048	1.53065e-23	3
Ghir-A11-118447392-118448822	6.33503e-29	2.82448	0.251	0.042	1.64549e-23	3
Ghir-A03-16765204-16765645	7.26726e-29	4.12265	0.139	0.009	1.88763e-23	3
Ghir-A08-101858931-101859378	1.18835e-28	3.66988	0.189	0.017	3.08668e-23	3
Ghir-A12-79932336-79933048	1.20474e-28	3.26557	0.185	0.023	3.12925e-23	3
Ghir-D10-25055723-25056811	1.31977e-28	4.31918	0.147	0.009	3.42804e-23	3
Ghir-A09-58010905-58011726	1.40467e-28	3.17083	0.22	0.028	3.64855e-23	3
Ghir-D08-51936891-51937104	1.51094e-28	3.66201	0.17	0.015	3.9246e-23	3
Ghir-A13-99506793-99507424	1.53472e-28	3.40907	0.185	0.018	3.98637e-23	3
Ghir-D05-11090518-11090948	1.58824e-28	2.35236	0.29	0.066	4.12538e-23	3
Ghir-D02-63172964-63174417	2.29543e-28	2.56624	0.274	0.051	5.96226e-23	3
Ghir-D06-22934691-22935768	2.34878e-28	3.76775	0.17	0.013	6.10083e-23	3
Ghir-D10-3602944-3605555	2.62409e-28	1.77838	0.483	0.172	6.81594e-23	3
Ghir-D02-22161163-22161808	2.6851e-28	3.10643	0.22	0.028	6.97443e-23	3
Ghir-D04-47230383-47231335	3.23458e-28	1.81165	0.382	0.15	8.40167e-23	3
Ghir-A08-9425887-9427132	3.49258e-28	3.85566	0.162	0.012	9.07179e-23	3
Ghir-A12-10760737-10762348	4.94624e-28	1.96214	0.359	0.122	1.28476e-22	3
Ghir-A09-6644908-6646823	6.12467e-28	3.85623	0.166	0.014	1.59085e-22	3
Ghir-A07-24432249-24434446	6.48922e-28	2.29987	0.293	0.073	1.68554e-22	3
Ghir-A09-72461066-72461431	6.79623e-28	2.92321	0.208	0.031	1.76529e-22	3
Ghir-D13-55741990-55743064	7.24413e-28	2.50246	0.27	0.061	1.88163e-22	3
Ghir-D12-21525536-21527408	7.54915e-28	2.90336	0.22	0.038	1.96086e-22	3
Ghir-A11-20945488-20946643	7.93139e-28	3.06878	0.232	0.03	2.06014e-22	3
Ghir-D12-490939-492789	8.29695e-28	1.75618	0.421	0.153	2.15509e-22	3
Ghir-D11-9851261-9851617	1.15723e-27	3.33515	0.189	0.02	3.00586e-22	3
Ghir-D05-22779890-22780233	1.31843e-27	4.16058	0.151	0.008	3.42455e-22	3
Ghir-A10-111476002-111477015	1.41231e-27	3.16393	0.193	0.022	3.66839e-22	3
Ghir-A08-95639857-95640353	1.65798e-27	3.54815	0.189	0.018	4.30653e-22	3
Ghir-A07-18845448-18846791	1.90904e-27	2.37754	0.286	0.065	4.95862e-22	3
Ghir-D12-61441479-61441955	2.01004e-27	2.91561	0.208	0.031	5.22098e-22	3
Ghir-D08-29377270-29377936	2.29369e-27	4.19475	0.139	0.008	5.95774e-22	3
Ghir-D10-65031103-65031546	2.29663e-27	2.97149	0.212	0.031	5.96537e-22	3
Ghir-A06-123289781-123290778	2.58156e-27	2.94809	0.22	0.032	6.70549e-22	3
Ghir-A12-80216080-80216463	2.59776e-27	4.67609	0.124	0.005	6.74755e-22	3
Ghir-D03-51934807-51935849	2.69139e-27	3.12941	0.216	0.029	6.99076e-22	3
Ghir-D08-59761991-59763968	3.03784e-27	1.98347	0.332	0.108	7.89063e-22	3
Ghir-D12-45834035-45834884	3.05375e-27	2.92647	0.232	0.037	7.93197e-22	3
Ghir-A12-9851779-9852322	3.20287e-27	3.46155	0.166	0.017	8.31928e-22	3
Ghir-A10-19861217-19861715	3.43286e-27	3.64033	0.151	0.015	8.91669e-22	3
Ghir-A11-768835-769303	3.99722e-27	3.38527	0.17	0.019	1.03826e-21	3
Ghir-A12-91148881-91150169	4.08691e-27	2.74349	0.251	0.038	1.06155e-21	3
Ghir-D12-48718996-48719701	4.38009e-27	3.61119	0.17	0.014	1.13771e-21	3
Ghir-D11-50458071-50458584	4.96251e-27	3.91098	0.147	0.011	1.28899e-21	3
Ghir-D05-14400097-14400428	4.97897e-27	3.23911	0.174	0.022	1.29326e-21	3
Ghir-D13-60577866-60578541	5.39996e-27	3.65717	0.158	0.013	1.40261e-21	3
Ghir-A12-80214402-80214935	5.74806e-27	4.15363	0.139	0.009	1.49303e-21	3
Ghir-D06-56561533-56562573	5.79085e-27	3.47541	0.181	0.016	1.50414e-21	3
Ghir-A05-107257515-107257920	5.95863e-27	3.75586	0.154	0.012	1.54773e-21	3
Ghir-A08-120638751-120639066	6.628e-27	4.39792	0.12	0.006	1.72159e-21	3
Ghir-D08-15775612-15776138	6.81849e-27	4.99067	0.112	0.004	1.77107e-21	3
Ghir-A12-82612682-82613241	7.8786e-27	2.91545	0.208	0.032	2.04643e-21	3
Ghir-A04-15073807-15074705	8.75893e-27	4.39519	0.124	0.006	2.27509e-21	3
Ghir-D05-15947952-15949640	9.60046e-27	1.54178	0.51	0.217	2.49367e-21	3
Ghir-D05-57080405-57081014	1.03082e-26	2.88773	0.228	0.033	2.67749e-21	3
Ghir-A08-10850593-10851532	1.14838e-26	3.62669	0.17	0.015	2.98286e-21	3
Ghir-D11-60343251-60343599	1.27638e-26	4.04935	0.139	0.009	3.31533e-21	3
Ghir-A12-105275530-105276217	1.43499e-26	3.71987	0.158	0.013	3.72731e-21	3
Ghir-A03-1429167-1429922	1.51762e-26	2.6896	0.232	0.041	3.94195e-21	3
Ghir-A06-115726359-115727651	1.6211e-26	2.55038	0.247	0.051	4.21072e-21	3
Ghir-D03-6509406-6509884	1.6484e-26	3.07437	0.193	0.026	4.28164e-21	3
Ghir-D13-1746743-1747292	1.85761e-26	3.0105	0.197	0.026	4.82504e-21	3
Ghir-D01-37561833-37563255	1.90831e-26	3.23867	0.17	0.023	4.95673e-21	3
Ghir-D02-68797626-68798622	2.11858e-26	2.77044	0.212	0.039	5.5029e-21	3
Ghir-D06-52890272-52890639	2.29675e-26	4.36101	0.127	0.006	5.9657e-21	3
Ghir-D01-12150710-12151072	2.74198e-26	3.74246	0.147	0.012	7.12215e-21	3
Ghir-D01-12227152-12228574	3.16165e-26	2.50764	0.239	0.052	8.21223e-21	3
Ghir-D04-46877838-46878336	3.30974e-26	3.02333	0.201	0.028	8.59689e-21	3
Ghir-D02-61913052-61914223	3.43599e-26	2.23428	0.293	0.077	8.92481e-21	3
Ghir-D02-3632513-3633236	3.77074e-26	3.37912	0.174	0.019	9.7943e-21	3
Scaffold2153-44915-46008	4.0672e-26	2.88217	0.216	0.033	1.05643e-20	3
Ghir-A09-11221345-11223066	4.18798e-26	2.62168	0.239	0.045	1.08781e-20	3
Ghir-A04-71467858-71469259	4.23327e-26	1.61255	0.44	0.189	1.09957e-20	3
Ghir-A11-14191834-14193196	4.51115e-26	3.09579	0.22	0.027	1.17175e-20	3
Ghir-D01-14566611-14566988	5.74055e-26	3.85738	0.147	0.011	1.49108e-20	3
Ghir-D13-13800535-13800775	5.76183e-26	4.03606	0.127	0.008	1.49661e-20	3
Ghir-A05-29275787-29276381	5.76223e-26	4.11715	0.143	0.009	1.49671e-20	3
Ghir-A04-61658252-61658915	5.76741e-26	2.88625	0.216	0.031	1.49806e-20	3
Ghir-D12-59344793-59345525	5.97918e-26	2.49058	0.243	0.052	1.55306e-20	3
Ghir-D08-59626516-59626877	6.40049e-26	3.93566	0.139	0.009	1.66249e-20	3
Ghir-A02-45978692-45979564	7.1714e-26	2.94841	0.201	0.028	1.86273e-20	3
Ghir-D08-66416141-66416422	7.4002e-26	4.35731	0.12	0.006	1.92216e-20	3
Ghir-A07-18000565-18000938	7.8788e-26	3.0263	0.189	0.027	2.04648e-20	3
Ghir-A02-82950787-82951477	8.46196e-26	4.85295	0.112	0.004	2.19795e-20	3
Ghir-A12-106002116-106002597	9.0084e-26	4.60114	0.124	0.005	2.33989e-20	3
Ghir-A03-12649694-12650345	9.78493e-26	2.52357	0.247	0.053	2.54159e-20	3
Ghir-D11-10887620-10888131	1.07783e-25	4.215	0.124	0.007	2.7996e-20	3
Ghir-D01-26255926-26256217	1.23119e-25	3.96924	0.127	0.01	3.19795e-20	3
Ghir-D01-14729362-14729967	1.453e-25	2.78309	0.197	0.035	3.77409e-20	3
Ghir-A05-1423683-1424886	1.473e-25	3.34897	0.185	0.02	3.82606e-20	3
Ghir-A01-14444347-14445262	1.49068e-25	3.1275	0.185	0.022	3.87197e-20	3
Ghir-D04-32291007-32291875	1.49073e-25	2.03429	0.324	0.098	3.87209e-20	3
Ghir-A12-15330104-15330903	1.70199e-25	3.21735	0.181	0.021	4.42083e-20	3
Ghir-A08-71095815-71096623	1.72847e-25	2.42197	0.266	0.06	4.48961e-20	3
Ghir-A03-90760336-90760625	1.86868e-25	4.29512	0.116	0.007	4.8538e-20	3
Ghir-D01-4833728-4834823	1.92245e-25	3.80801	0.158	0.011	4.99347e-20	3
Scaffold3250-78258-79035	2.43819e-25	3.1748	0.189	0.023	6.33307e-20	3
Ghir-D04-54225776-54226106	2.4781e-25	4.17321	0.124	0.007	6.43675e-20	3
Ghir-D06-17997023-17999173	2.51207e-25	2.1317	0.313	0.083	6.52499e-20	3
Ghir-A12-78404470-78405981	2.51439e-25	1.98548	0.32	0.107	6.53099e-20	3
Ghir-D02-19703787-19704935	2.52041e-25	3.27238	0.17	0.02	6.54664e-20	3
Ghir-A02-1819931-1820361	2.5982e-25	4.56129	0.112	0.005	6.74871e-20	3
Ghir-A10-2022262-2023220	2.80474e-25	3.29837	0.174	0.02	7.28518e-20	3
Ghir-A06-104949915-104950507	2.894e-25	3.56868	0.158	0.014	7.51701e-20	3
Ghir-D10-14557324-14558324	3.33062e-25	2.49929	0.236	0.05	8.65111e-20	3
Ghir-A07-966282-966779	3.42497e-25	3.09641	0.189	0.028	8.89618e-20	3
Ghir-D06-16934571-16935094	3.46435e-25	3.82917	0.135	0.01	8.99847e-20	3
Ghir-D09-10302250-10302623	3.4666e-25	4.35731	0.116	0.006	9.00432e-20	3
Ghir-D06-29746246-29746492	4.10612e-25	3.52295	0.151	0.013	1.06654e-19	3
Ghir-A12-78619720-78622097	4.25913e-25	2.16553	0.293	0.08	1.10629e-19	3
Ghir-D13-21665412-21665872	4.60896e-25	4.39519	0.116	0.006	1.19716e-19	3
Ghir-D07-58192572-58193383	5.14119e-25	3.02333	0.197	0.028	1.3354e-19	3
Ghir-A09-66594690-66594935	5.42036e-25	3.44372	0.166	0.015	1.40791e-19	3
Ghir-D05-48279595-48280396	5.55736e-25	2.36532	0.274	0.056	1.4435e-19	3
Ghir-A06-35927716-35928152	6.21625e-25	3.94733	0.135	0.009	1.61464e-19	3
Ghir-D02-68622688-68624061	7.29298e-25	3.25137	0.181	0.021	1.89431e-19	3
Ghir-D06-52452829-52453671	7.77301e-25	3.04326	0.193	0.028	2.019e-19	3
Ghir-D05-6996466-6996968	8.4778e-25	3.69908	0.143	0.011	2.20207e-19	3
Ghir-D09-10339143-10340137	8.78203e-25	4.47587	0.124	0.006	2.28109e-19	3
Ghir-A12-9936399-9939206	9.02734e-25	1.81945	0.351	0.128	2.34481e-19	3
Ghir-A08-107938026-107938880	9.33372e-25	3.68879	0.143	0.012	2.42439e-19	3
Ghir-A07-52266090-52266828	9.66866e-25	2.88625	0.208	0.03	2.51139e-19	3
Ghir-A09-6191463-6192675	1.10877e-24	4.7197	0.108	0.005	2.87998e-19	3
Ghir-A08-3404582-3405671	1.13302e-24	2.58219	0.255	0.047	2.94295e-19	3
Ghir-A10-14443827-14444275	1.20838e-24	3.91093	0.135	0.01	3.13872e-19	3
Ghir-A08-61679331-61680070	1.29073e-24	3.1404	0.174	0.023	3.3526e-19	3
Ghir-A13-101768259-101768536	1.29125e-24	3.0898	0.174	0.024	3.35395e-19	3
Ghir-A12-4606853-4607420	1.32285e-24	4.114	0.124	0.008	3.43604e-19	3
Ghir-D07-47547906-47548324	1.32475e-24	4.80833	0.104	0.004	3.44097e-19	3
Ghir-A03-64541702-64542277	1.4905e-24	3.50442	0.147	0.015	3.87149e-19	3
Ghir-A10-559869-560438	1.54414e-24	3.06474	0.185	0.025	4.01083e-19	3
Ghir-D07-55515070-55515412	1.74174e-24	3.77809	0.131	0.01	4.52408e-19	3
Ghir-A05-14193127-14193682	1.88779e-24	3.56712	0.154	0.014	4.90343e-19	3
Ghir-D06-58974853-58975347	2.01347e-24	3.52116	0.151	0.014	5.22989e-19	3
Ghir-D06-18408169-18409032	2.11683e-24	2.78493	0.201	0.034	5.49837e-19	3
Ghir-A05-22857332-22857957	2.20878e-24	3.70853	0.143	0.011	5.73719e-19	3
Ghir-D09-2054047-2054944	2.22405e-24	2.72815	0.208	0.036	5.77686e-19	3
Ghir-D09-45479373-45479608	2.3719e-24	4.31037	0.112	0.006	6.16088e-19	3
Ghir-A07-74145769-74147501	2.54906e-24	3.20884	0.178	0.023	6.62106e-19	3
Ghir-A06-412030-412433	2.57698e-24	4.06545	0.12	0.008	6.69358e-19	3
Ghir-A10-15266120-15267039	2.7362e-24	3.19448	0.162	0.023	7.10715e-19	3
Ghir-D12-8304381-8305009	2.77858e-24	3.01607	0.181	0.025	7.21723e-19	3
Ghir-A07-6214958-6216278	2.8005e-24	2.17369	0.309	0.076	7.27416e-19	3
Ghir-A03-45527007-45528431	2.81461e-24	1.7145	0.375	0.149	7.31082e-19	3
Ghir-A10-1152816-1153218	3.05728e-24	3.77016	0.131	0.011	7.94114e-19	3
Ghir-A12-85153554-85154880	3.13899e-24	2.00841	0.336	0.098	8.15336e-19	3
Ghir-D10-37466600-37466992	3.31815e-24	3.8624	0.135	0.01	8.61872e-19	3
Ghir-D01-12226318-12226846	3.59738e-24	3.43422	0.162	0.016	9.34401e-19	3
Ghir-D08-66842682-66843224	3.93657e-24	3.97217	0.135	0.009	1.02251e-18	3
Ghir-A05-103944235-103944959	4.07172e-24	2.9311	0.193	0.029	1.05761e-18	3
Ghir-D11-10468777-10469446	4.11163e-24	2.28714	0.239	0.063	1.06798e-18	3
Ghir-D13-50480227-50480624	4.33066e-24	3.5399	0.147	0.013	1.12487e-18	3
Ghir-D11-68793392-68794279	4.48637e-24	3.06757	0.181	0.024	1.16531e-18	3
Ghir-D05-54470888-54471385	4.8257e-24	3.78449	0.135	0.011	1.25345e-18	3
Ghir-D05-15835121-15835795	5.41044e-24	3.05847	0.178	0.022	1.40534e-18	3
Ghir-D07-25184362-25184682	5.45148e-24	3.88764	0.131	0.01	1.41599e-18	3
Ghir-A01-14445705-14446329	5.52913e-24	3.7746	0.154	0.011	1.43616e-18	3
Ghir-D01-60333555-60335006	5.66395e-24	3.17481	0.181	0.024	1.47118e-18	3
Ghir-D06-11398313-11398723	5.98347e-24	2.70631	0.197	0.035	1.55418e-18	3
Ghir-A06-107779601-107781041	6.05128e-24	3.20909	0.154	0.021	1.57179e-18	3
Ghir-D11-5886591-5888299	6.2539e-24	2.63039	0.224	0.042	1.62442e-18	3
Ghir-A04-8567015-8568795	6.4699e-24	2.46727	0.236	0.049	1.68052e-18	3
Ghir-D04-5072071-5072722	7.1312e-24	2.76983	0.201	0.035	1.85229e-18	3
Ghir-A04-80340403-80340794	8.064e-24	4.2728	0.12	0.007	2.09458e-18	3
Ghir-D09-3577061-3578142	8.30028e-24	3.06828	0.181	0.025	2.15596e-18	3
Ghir-A03-91989846-91991111	8.66226e-24	2.75618	0.197	0.031	2.24998e-18	3
Ghir-A05-69062995-69064809	8.6725e-24	2.27303	0.259	0.066	2.25264e-18	3
Ghir-D06-5939950-5940766	8.76118e-24	3.01607	0.181	0.024	2.27567e-18	3
Ghir-D03-24961013-24961995	1.02799e-23	4.43896	0.12	0.006	2.67015e-18	3
Ghir-A03-91742912-91743604	1.07462e-23	2.53243	0.216	0.042	2.79126e-18	3
Ghir-D13-16508853-16509177	1.14668e-23	3.68033	0.139	0.013	2.97843e-18	3
Ghir-A01-107284772-107285268	1.2167e-23	4.24929	0.112	0.007	3.16032e-18	3
Ghir-D09-44126344-44126748	1.22136e-23	3.22366	0.17	0.02	3.17241e-18	3
Ghir-D08-62299833-62300557	1.2592e-23	3.34062	0.154	0.017	3.27071e-18	3
Ghir-D10-49452770-49453724	1.27392e-23	2.84226	0.181	0.031	3.30894e-18	3
Ghir-D01-5313651-5314779	1.53953e-23	3.85204	0.135	0.01	3.99885e-18	3
Ghir-A06-432854-433580	1.60154e-23	3.17478	0.162	0.022	4.15992e-18	3
Ghir-A07-6257897-6258844	1.62594e-23	3.38726	0.17	0.017	4.22329e-18	3
Ghir-A06-118243304-118244881	1.64559e-23	2.13804	0.27	0.076	4.27433e-18	3
Ghir-A04-4173538-4173883	1.84037e-23	3.73062	0.127	0.012	4.78028e-18	3
Ghir-A01-104576764-104578092	1.90484e-23	1.74332	0.359	0.133	4.94774e-18	3
Ghir-D02-39178608-39179161	1.96704e-23	2.81804	0.185	0.03	5.10929e-18	3
Ghir-A12-106000272-106001066	1.99102e-23	3.40386	0.162	0.016	5.17158e-18	3
Ghir-A09-6184811-6185385	2.13492e-23	3.48684	0.139	0.013	5.54534e-18	3
Ghir-A04-32848763-32850243	2.26902e-23	3.30162	0.174	0.019	5.89368e-18	3
Ghir-A03-1416529-1417626	2.33664e-23	2.02025	0.282	0.088	6.06932e-18	3
Ghir-D05-20669280-20669905	2.43714e-23	3.95365	0.12	0.008	6.33034e-18	3
Ghir-D03-1444650-1445583	2.80171e-23	2.63899	0.212	0.039	7.2773e-18	3
Ghir-A05-104964666-104964972	2.83477e-23	4.22024	0.108	0.006	7.36317e-18	3
Ghir-D12-61130222-61131046	2.9789e-23	3.07437	0.181	0.025	7.73754e-18	3
Ghir-D11-57832268-57832890	3.03306e-23	2.78493	0.201	0.034	7.87823e-18	3
Ghir-D04-14185016-14185409	3.19724e-23	4.19121	0.116	0.006	8.30467e-18	3
Ghir-A03-107516913-107517351	3.32122e-23	3.31142	0.151	0.016	8.6267e-18	3
Ghir-A01-1792444-1794165	3.35607e-23	2.3168	0.27	0.062	8.71722e-18	3
Ghir-A11-7382724-7383084	3.39278e-23	3.73271	0.131	0.01	8.81257e-18	3
Ghir-D04-11696544-11697906	3.39452e-23	2.80232	0.193	0.029	8.8171e-18	3
Ghir-A07-4782902-4783384	3.41771e-23	2.94461	0.178	0.025	8.87734e-18	3
Ghir-A13-51126481-51127267	3.58505e-23	3.98305	0.124	0.008	9.312e-18	3
Ghir-A04-4168500-4170416	3.59838e-23	1.43013	0.459	0.236	9.34661e-18	3
Ghir-A12-58359734-58361289	3.93741e-23	1.71608	0.347	0.138	1.02272e-17	3
Ghir-D11-50498810-50500260	3.99264e-23	3.81051	0.124	0.01	1.03707e-17	3
Ghir-D13-1101297-1101996	4.5964e-23	2.52994	0.212	0.045	1.19389e-17	3
Ghir-D02-7369206-7369923	4.95924e-23	3.08029	0.193	0.025	1.28814e-17	3
Ghir-D09-36477461-36478239	5.07493e-23	4.2844	0.112	0.006	1.31819e-17	3
Ghir-A01-9637906-9638254	5.45403e-23	3.89661	0.12	0.009	1.41666e-17	3
Ghir-A05-29279983-29280354	6.4122e-23	3.68871	0.127	0.011	1.66554e-17	3
Ghir-D08-66482779-66483498	6.44962e-23	3.19849	0.17	0.018	1.67526e-17	3
Ghir-D09-26098172-26099277	6.46226e-23	3.26253	0.147	0.017	1.67854e-17	3
Ghir-D13-51713878-51715996	7.06319e-23	1.7471	0.367	0.136	1.83463e-17	3
Ghir-D06-66012505-66013431	7.34835e-23	2.20171	0.27	0.075	1.9087e-17	3
Ghir-D08-61824419-61825176	8.0348e-23	2.77838	0.208	0.033	2.087e-17	3
Scaffold531-157922-158544	8.08856e-23	3.79869	0.124	0.009	2.10096e-17	3
Ghir-D13-1384174-1384618	8.15682e-23	3.45858	0.158	0.015	2.11869e-17	3
Ghir-D13-50430475-50431486	8.15755e-23	2.17964	0.259	0.072	2.11888e-17	3
Ghir-D07-20646034-20646901	8.28689e-23	2.66948	0.197	0.035	2.15248e-17	3
Ghir-A07-720696-721206	8.71645e-23	3.6582	0.124	0.012	2.26405e-17	3
Ghir-D01-46541059-46542109	8.76851e-23	3.78127	0.154	0.011	2.27758e-17	3
Ghir-D02-36452063-36452687	9.15092e-23	3.29066	0.166	0.016	2.37691e-17	3
Ghir-A01-9960810-9962518	9.15094e-23	1.97235	0.301	0.094	2.37691e-17	3
Ghir-A01-17418653-17419089	9.76129e-23	3.03736	0.166	0.024	2.53545e-17	3
Ghir-A12-6874922-6875534	1.07048e-22	3.48894	0.135	0.015	2.78053e-17	3
Ghir-A06-7219998-7221467	1.10049e-22	3.25503	0.147	0.018	2.85847e-17	3
Ghir-A06-115704321-115706258	1.12822e-22	2.0677	0.263	0.08	2.93049e-17	3
Ghir-D10-18512950-18513869	1.13033e-22	3.58728	0.151	0.013	2.93597e-17	3
Ghir-A10-19862171-19863948	1.38602e-22	1.66262	0.386	0.148	3.60012e-17	3
Ghir-A13-5272170-5272520	1.72614e-22	4.1201	0.108	0.007	4.48355e-17	3
Ghir-D06-54889505-54890257	1.75982e-22	3.25861	0.158	0.017	4.57103e-17	3
Ghir-D09-45477753-45478747	1.76834e-22	3.01569	0.181	0.026	4.59317e-17	3
Ghir-D10-16210173-16210769	1.84447e-22	3.03478	0.158	0.023	4.79092e-17	3
Ghir-D09-43881007-43882398	1.86516e-22	2.35828	0.247	0.052	4.84466e-17	3
Ghir-D11-69548242-69548796	1.94369e-22	3.59162	0.147	0.012	5.04862e-17	3
Ghir-A07-42575844-42576305	1.99188e-22	3.58728	0.135	0.013	5.17381e-17	3
Ghir-D10-1789807-1790720	2.01965e-22	3.14832	0.162	0.021	5.24593e-17	3
Ghir-D05-4019732-4020265	2.02351e-22	2.56227	0.205	0.039	5.25596e-17	3
Ghir-D11-63158007-63158359	2.02605e-22	3.87528	0.12	0.01	5.26257e-17	3
Ghir-A12-4118840-4120335	2.13501e-22	1.55601	0.448	0.181	5.54557e-17	3
Ghir-A01-104633609-104634246	2.32193e-22	3.12377	0.166	0.02	6.03109e-17	3
Ghir-D01-12894634-12895528	2.38172e-22	3.5236	0.135	0.013	6.1864e-17	3
Ghir-D11-12997574-12998208	2.43206e-22	3.76288	0.127	0.01	6.31715e-17	3
Ghir-A02-75000117-75000827	2.43296e-22	3.48758	0.139	0.013	6.3195e-17	3
Ghir-A07-96042247-96043443	2.44749e-22	1.90875	0.297	0.099	6.35724e-17	3
Ghir-A07-495476-496183	3.06188e-22	3.48841	0.139	0.015	7.95309e-17	3
Ghir-D12-11461179-11463060	3.18987e-22	2.60833	0.224	0.038	8.28553e-17	3
Ghir-D08-58288107-58288859	3.31983e-22	4.19958	0.104	0.007	8.6231e-17	3
Ghir-A06-122771092-122772484	3.36298e-22	2.69255	0.205	0.037	8.73517e-17	3
Ghir-D13-46156602-46157361	3.78413e-22	2.73331	0.216	0.034	9.82909e-17	3
Ghir-A01-111251352-111252024	4.09026e-22	2.39511	0.236	0.048	1.06243e-16	3
Ghir-A03-81479453-81481073	4.43297e-22	2.74468	0.193	0.032	1.15144e-16	3
Scaffold2198-48865-49504	4.64017e-22	3.58194	0.124	0.012	1.20526e-16	3
Ghir-D11-58334855-58336112	4.80397e-22	3.12377	0.178	0.02	1.24781e-16	3
Ghir-D04-16416813-16419081	4.82693e-22	1.43177	0.467	0.207	1.25377e-16	3
Ghir-D12-2072916-2073540	4.95361e-22	3.88504	0.124	0.009	1.28667e-16	3
Ghir-A13-88555180-88556583	4.96318e-22	3.2112	0.139	0.017	1.28916e-16	3
Ghir-D09-40848993-40849243	5.06713e-22	3.4484	0.131	0.013	1.31616e-16	3
Ghir-D07-17512361-17513020	5.14867e-22	3.27653	0.154	0.016	1.33734e-16	3
Ghir-D07-14783451-14784519	5.81768e-22	1.77237	0.332	0.124	1.51111e-16	3
Ghir-D10-62030936-62032490	6.08399e-22	1.96078	0.286	0.089	1.58029e-16	3
Ghir-A11-119471604-119472452	6.16564e-22	3.30676	0.147	0.017	1.60149e-16	3
Ghir-A09-4299076-4300423	6.21716e-22	2.51141	0.236	0.05	1.61488e-16	3
Ghir-A07-4304507-4305180	6.50538e-22	2.97449	0.166	0.024	1.68974e-16	3
Ghir-A11-117724716-117725626	6.63845e-22	4.09669	0.108	0.007	1.72431e-16	3
Ghir-A07-4784142-4784411	6.94451e-22	3.409	0.151	0.015	1.8038e-16	3
Ghir-A01-117586766-117587599	6.99475e-22	2.8986	0.185	0.026	1.81685e-16	3
Ghir-A12-1510614-1510860	7.02716e-22	3.85684	0.12	0.009	1.82527e-16	3
Ghir-A03-10019643-10020124	7.06147e-22	3.99279	0.108	0.007	1.83418e-16	3
Ghir-D11-9334621-9335250	7.19393e-22	3.0471	0.158	0.023	1.86859e-16	3
Ghir-D12-10575802-10576319	7.26368e-22	3.01874	0.158	0.022	1.88671e-16	3
Ghir-D05-23326464-23327042	7.40255e-22	2.71688	0.193	0.032	1.92278e-16	3
Ghir-D12-61587655-61588469	7.50064e-22	2.53796	0.208	0.04	1.94825e-16	3
Ghir-D01-53216413-53217061	8.09995e-22	3.16198	0.151	0.018	2.10392e-16	3
Ghir-A08-1612294-1612675	8.25666e-22	3.2764	0.147	0.017	2.14463e-16	3
Ghir-A07-54778489-54779048	9.01229e-22	4.3449	0.104	0.006	2.3409e-16	3
Ghir-A03-101617339-101617678	9.20496e-22	2.4998	0.22	0.041	2.39094e-16	3
Ghir-A02-21204256-21206485	9.52314e-22	1.16578	0.552	0.335	2.47359e-16	3
Ghir-D04-31189714-31190023	9.70194e-22	3.29185	0.139	0.016	2.52003e-16	3
Ghir-A08-112249064-112249664	9.97042e-22	4.29913	0.104	0.006	2.58977e-16	3
Ghir-A08-9035651-9036178	1.05237e-21	3.64635	0.124	0.013	2.73347e-16	3
Ghir-D12-42276239-42276619	1.14203e-21	3.02862	0.158	0.02	2.96638e-16	3
Ghir-D05-3060076-3061096	1.20853e-21	2.50524	0.208	0.041	3.1391e-16	3
Ghir-D05-39949865-39950310	1.24711e-21	3.48684	0.131	0.012	3.23931e-16	3
Ghir-D09-50143051-50143448	1.2643e-21	3.23228	0.151	0.018	3.28394e-16	3
Ghir-D06-62457203-62458948	1.42749e-21	2.45563	0.212	0.047	3.70783e-16	3
Ghir-A09-79117919-79118281	1.44599e-21	3.93695	0.116	0.009	3.75588e-16	3
Ghir-D10-58190244-58191250	1.46701e-21	3.12571	0.166	0.02	3.81049e-16	3
Ghir-D07-46344371-46345985	1.50439e-21	1.86582	0.32	0.103	3.90757e-16	3
Ghir-D04-47457366-47458765	1.6874e-21	2.8288	0.189	0.029	4.38293e-16	3
Ghir-A02-85453744-85454468	1.77307e-21	3.4871	0.127	0.013	4.60547e-16	3
Ghir-D05-57727346-57728628	1.82388e-21	3.31998	0.151	0.017	4.73743e-16	3
Ghir-D04-53882837-53883251	1.86393e-21	3.39219	0.154	0.016	4.84147e-16	3
Ghir-A04-79323908-79326122	1.97783e-21	1.90175	0.313	0.093	5.13731e-16	3
Ghir-D08-58143057-58144542	1.99939e-21	2.18365	0.239	0.065	5.19332e-16	3
Ghir-A10-2176901-2177565	2.03358e-21	2.32485	0.216	0.05	5.28212e-16	3
Ghir-A01-43039591-43039874	2.0824e-21	3.20457	0.143	0.016	5.40893e-16	3
Ghir-A01-1786797-1787838	2.11245e-21	3.06162	0.151	0.022	5.48699e-16	3
Ghir-A07-22473768-22474453	2.12349e-21	3.66258	0.127	0.011	5.51565e-16	3
Ghir-D10-9666176-9667128	2.16554e-21	3.86626	0.116	0.008	5.62487e-16	3
Ghir-A07-27352309-27353365	2.24559e-21	2.69282	0.197	0.034	5.8328e-16	3
Ghir-D08-65624898-65625307	2.42509e-21	4.31845	0.1	0.005	6.29906e-16	3
Ghir-A05-44458518-44458830	2.46542e-21	3.11422	0.158	0.018	6.40379e-16	3
Scaffold2773-53482-55688	2.52096e-21	1.75499	0.371	0.122	6.54806e-16	3
Ghir-A10-77160367-77161893	2.81622e-21	2.19158	0.259	0.068	7.31499e-16	3
Ghir-A03-100305168-100307799	2.83352e-21	1.14959	0.602	0.332	7.35993e-16	3
Ghir-D02-54689460-54690149	2.89049e-21	2.46381	0.201	0.039	7.5079e-16	3
Ghir-D03-42002250-42003002	2.91026e-21	2.56922	0.22	0.037	7.55925e-16	3
Ghir-A08-120427122-120427853	2.93155e-21	2.6406	0.197	0.035	7.61455e-16	3
Scaffold675-146539-147883	3.36844e-21	1.89703	0.293	0.094	8.74936e-16	3
Ghir-D11-62953186-62953503	3.38061e-21	3.17476	0.166	0.019	8.78095e-16	3
Ghir-D08-1593158-1593518	3.43147e-21	3.37309	0.139	0.015	8.91307e-16	3
Ghir-A07-24501047-24502236	3.77078e-21	2.52482	0.212	0.042	9.79441e-16	3
Ghir-A01-14546683-14547561	4.02706e-21	3.2157	0.139	0.019	1.04601e-15	3
Ghir-D06-58961572-58962104	4.38494e-21	3.20945	0.147	0.016	1.13897e-15	3
Ghir-D11-50825574-50826933	4.56272e-21	2.81474	0.166	0.029	1.18514e-15	3
Ghir-D05-14345595-14346015	4.5726e-21	2.4998	0.193	0.041	1.18771e-15	3
Ghir-D07-19173153-19173771	4.59214e-21	3.9593	0.104	0.007	1.19279e-15	3
Ghir-D02-50281431-50282558	4.99796e-21	2.39368	0.224	0.046	1.29819e-15	3
Ghir-A02-75025245-75025708	5.02726e-21	3.79543	0.108	0.01	1.3058e-15	3
Ghir-D05-30898661-30900032	5.08719e-21	2.29726	0.243	0.058	1.32137e-15	3
Ghir-D07-36075808-36076770	5.13118e-21	2.94281	0.17	0.024	1.3328e-15	3
Ghir-A06-93805552-93806290	5.14777e-21	3.30076	0.135	0.016	1.33711e-15	3
Ghir-D02-66221229-66221706	5.20009e-21	3.71054	0.127	0.01	1.3507e-15	3
Ghir-A09-80579574-80579847	5.54393e-21	3.82049	0.108	0.008	1.44001e-15	3
Ghir-A12-79122544-79123010	5.58633e-21	2.97848	0.174	0.022	1.45102e-15	3
Ghir-D03-10707887-10709202	6.12183e-21	3.56806	0.124	0.011	1.59012e-15	3
Ghir-D02-58978764-58979070	6.23082e-21	3.55019	0.124	0.011	1.61842e-15	3
Ghir-A08-114554133-114554496	6.49098e-21	3.03189	0.154	0.021	1.686e-15	3
Ghir-D11-39238566-39239020	6.64116e-21	3.3702	0.139	0.014	1.72501e-15	3
Ghir-D02-7344565-7345536	6.92035e-21	2.94593	0.17	0.023	1.79753e-15	3
Ghir-A07-31031031-31032505	6.94407e-21	2.10697	0.239	0.074	1.80369e-15	3
Ghir-A07-96845130-96845922	7.26697e-21	3.19367	0.143	0.018	1.88756e-15	3
Ghir-D10-57148346-57150623	8.42731e-21	2.03762	0.309	0.084	2.18895e-15	3
Ghir-A13-88206243-88207025	8.57697e-21	4.38602	0.104	0.005	2.22783e-15	3
Ghir-D01-23698504-23698945	8.873e-21	2.58848	0.181	0.036	2.30472e-15	3
Ghir-A09-7725334-7725915	9.78236e-21	3.30076	0.143	0.015	2.54092e-15	3
Ghir-A05-20613374-20613739	1.01173e-20	3.29185	0.139	0.015	2.62792e-15	3
Ghir-A09-77543651-77544025	1.04124e-20	2.67066	0.178	0.031	2.70457e-15	3
Ghir-D01-2926188-2926979	1.06366e-20	3.92485	0.112	0.008	2.76281e-15	3
Ghir-D06-8973732-8974430	1.13663e-20	2.14366	0.236	0.063	2.95233e-15	3
Ghir-A08-120638046-120638518	1.18005e-20	3.89565	0.104	0.008	3.06513e-15	3
Ghir-A06-113416524-113418247	1.18394e-20	1.7682	0.297	0.11	3.07522e-15	3
Ghir-D12-47233266-47233545	1.20296e-20	3.10918	0.143	0.018	3.12463e-15	3
Ghir-A05-23922494-23923814	1.22111e-20	1.84901	0.29	0.092	3.17177e-15	3
Ghir-A03-101112349-101113542	1.23473e-20	1.85809	0.301	0.1	3.20714e-15	3
Ghir-D08-4917325-4919001	1.31231e-20	1.85667	0.286	0.109	3.40866e-15	3
Ghir-A06-93807183-93808017	1.35843e-20	2.63045	0.178	0.033	3.52846e-15	3
Ghir-D08-39504695-39506993	1.4839e-20	1.9789	0.293	0.085	3.85436e-15	3
Ghir-D12-35817740-35818206	1.49171e-20	2.68961	0.17	0.031	3.87463e-15	3
Ghir-D08-45422276-45422978	1.55354e-20	3.00821	0.147	0.022	4.03524e-15	3
Ghir-D12-46899027-46899666	1.58678e-20	2.93612	0.158	0.023	4.12159e-15	3
Ghir-A05-19278242-19280091	1.70517e-20	1.22299	0.452	0.278	4.42908e-15	3
Ghir-A09-63813926-63814281	1.7145e-20	3.52579	0.127	0.012	4.45333e-15	3
Ghir-A06-36948888-36949487	1.71847e-20	3.08345	0.162	0.021	4.46363e-15	3
Ghir-A02-25927735-25929126	1.82183e-20	2.44751	0.212	0.042	4.73212e-15	3
Ghir-D03-50950435-50950828	1.83472e-20	3.46569	0.12	0.012	4.7656e-15	3
Ghir-D06-60307182-60308855	1.8798e-20	1.62933	0.34	0.141	4.8827e-15	3
Ghir-D11-2350824-2351126	2.05443e-20	3.77101	0.112	0.01	5.33629e-15	3
Ghir-D11-62892895-62893360	2.10471e-20	3.26734	0.135	0.017	5.46689e-15	3
Ghir-D02-5541972-5542629	2.29471e-20	4.00066	0.1	0.008	5.96039e-15	3
Ghir-D07-25302954-25304008	2.40736e-20	2.75872	0.158	0.031	6.25299e-15	3
Ghir-D06-24246493-24247246	2.5732e-20	3.24338	0.143	0.016	6.68375e-15	3
Ghir-A08-119233258-119234619	3.02491e-20	3.26683	0.139	0.016	7.85705e-15	3
Ghir-A13-6833713-6835584	3.08749e-20	1.5587	0.378	0.153	8.01961e-15	3
Ghir-A05-22855137-22856262	3.14384e-20	3.18956	0.139	0.016	8.16597e-15	3
Ghir-D07-38078172-38078553	3.21236e-20	3.01874	0.162	0.021	8.34395e-15	3
Ghir-D07-17002831-17003314	3.36659e-20	3.78449	0.108	0.011	8.74454e-15	3
Ghir-D05-59456813-59457336	3.51361e-20	3.24539	0.143	0.017	9.12642e-15	3
Ghir-D07-941720-942257	3.52735e-20	2.53951	0.174	0.036	9.1621e-15	3
Ghir-D03-51880474-51880923	3.77592e-20	3.06162	0.147	0.021	9.80776e-15	3
Ghir-A09-72458728-72459101	3.82856e-20	2.8963	0.154	0.023	9.94451e-15	3
Ghir-A06-32033685-32034408	3.8522e-20	1.64199	0.317	0.129	1.00059e-14	3
Ghir-D13-52797500-52798079	3.96504e-20	3.52579	0.12	0.012	1.0299e-14	3
Ghir-A03-87962100-87963382	4.13373e-20	2.85671	0.162	0.023	1.07372e-14	3
Ghir-D02-61737564-61738745	4.34909e-20	2.77776	0.147	0.028	1.12965e-14	3
Ghir-A13-79630117-79630564	4.36798e-20	3.98761	0.104	0.007	1.13456e-14	3
Ghir-A10-20287759-20288848	4.56234e-20	2.72378	0.185	0.032	1.18505e-14	3
Ghir-D07-47126723-47127775	4.92253e-20	1.69059	0.324	0.123	1.2786e-14	3
Ghir-A05-5302397-5302797	4.94919e-20	2.42827	0.193	0.043	1.28553e-14	3
Ghir-D02-56310402-56310882	5.11563e-20	2.70524	0.181	0.029	1.32876e-14	3
Ghir-A13-77667496-77668584	5.14599e-20	1.95233	0.266	0.083	1.33664e-14	3
Ghir-A03-109892811-109893104	5.34377e-20	3.3435	0.131	0.014	1.38802e-14	3
Ghir-D06-51855745-51856564	5.93521e-20	2.80832	0.162	0.024	1.54164e-14	3
Ghir-A02-92333453-92334112	6.15893e-20	3.26166	0.139	0.015	1.59975e-14	3
Ghir-A06-90277314-90277993	6.2347e-20	2.47024	0.193	0.039	1.61943e-14	3
Ghir-A06-28011256-28011696	6.63009e-20	4.02707	0.1	0.007	1.72213e-14	3
Ghir-D05-18027173-18027704	6.90404e-20	3.25477	0.131	0.014	1.79329e-14	3
Ghir-D07-8065124-8065861	6.95509e-20	3.07526	0.147	0.018	1.80655e-14	3
Ghir-A09-74552227-74553414	7.23132e-20	2.36173	0.224	0.049	1.8783e-14	3
Ghir-A08-107855035-107855998	7.24065e-20	3.07124	0.143	0.018	1.88072e-14	3
Ghir-D07-57589869-57591488	7.25837e-20	1.64438	0.34	0.135	1.88533e-14	3
Ghir-D03-34186580-34187502	7.75214e-20	3.94184	0.1	0.008	2.01358e-14	3
Ghir-A06-70420082-70420812	8.17846e-20	2.79647	0.162	0.027	2.12431e-14	3
Ghir-A09-22069272-22069699	8.29839e-20	3.39018	0.131	0.012	2.15547e-14	3
Ghir-D10-41934956-41935253	8.42175e-20	3.02489	0.143	0.019	2.18751e-14	3
Ghir-A01-16087527-16088498	9.06475e-20	3.36902	0.131	0.015	2.35452e-14	3
Ghir-D04-55172292-55173504	9.16666e-20	2.40828	0.201	0.043	2.38099e-14	3
Ghir-D12-41603878-41604598	9.7267e-20	3.55184	0.12	0.01	2.52646e-14	3
Ghir-D04-9349607-9350572	1.05877e-19	3.71677	0.124	0.009	2.75009e-14	3
Ghir-A12-4184684-4185344	1.07934e-19	3.04388	0.135	0.018	2.80353e-14	3
Ghir-A01-4081153-4082349	1.1702e-19	3.26253	0.131	0.016	3.03955e-14	3
Ghir-A03-2202-3357	1.27325e-19	2.62359	0.166	0.034	3.30721e-14	3
Ghir-D12-2992316-2992634	1.27784e-19	2.72364	0.162	0.027	3.31912e-14	3
Ghir-A06-122996010-122996439	1.28125e-19	3.59198	0.116	0.011	3.32799e-14	3
Ghir-A06-28009722-28010610	1.40978e-19	3.20311	0.139	0.016	3.66185e-14	3
Ghir-D07-58850266-58851979	1.54733e-19	1.34686	0.421	0.219	4.01911e-14	3
Ghir-A01-104584038-104584420	1.5523e-19	2.81041	0.162	0.025	4.03203e-14	3
Ghir-D06-16615370-16616182	1.55971e-19	3.03189	0.166	0.02	4.05127e-14	3
Ghir-A03-67916710-67919631	1.56881e-19	1.16103	0.525	0.322	4.07492e-14	3
Ghir-A05-17374923-17375391	1.66566e-19	2.64003	0.166	0.029	4.32647e-14	3
Ghir-D08-45079471-45079771	1.76156e-19	3.70147	0.116	0.009	4.57555e-14	3
Ghir-A06-4916506-4917892	1.77368e-19	2.92638	0.154	0.024	4.60704e-14	3
Ghir-D09-7914108-7914765	1.81625e-19	3.10295	0.151	0.019	4.71763e-14	3
Ghir-A03-1425708-1426077	1.87011e-19	3.92762	0.104	0.007	4.85752e-14	3
Ghir-D04-28913212-28913825	1.93329e-19	3.72338	0.124	0.009	5.02163e-14	3
Ghir-D06-7625283-7628341	1.97504e-19	1.52039	0.386	0.166	5.13006e-14	3
Ghir-D01-1528981-1529835	2.06876e-19	2.46381	0.181	0.038	5.37351e-14	3
Ghir-D10-9070431-9070881	2.15725e-19	2.5206	0.174	0.035	5.60336e-14	3
Ghir-D08-6423477-6424259	2.20995e-19	2.80044	0.178	0.027	5.74025e-14	3
Ghir-D12-60107825-60108386	2.36166e-19	3.39296	0.116	0.013	6.13429e-14	3
Ghir-D13-9761819-9763506	2.47522e-19	1.7796	0.297	0.107	6.42927e-14	3
Ghir-D02-54334300-54334653	2.55632e-19	3.66258	0.135	0.01	6.6399e-14	3
Ghir-D07-23283213-23284706	2.57574e-19	2.09871	0.239	0.064	6.69035e-14	3
Ghir-A12-10358416-10360738	2.60437e-19	2.28285	0.228	0.056	6.76473e-14	3
Ghir-A06-35753394-35754369	2.60578e-19	2.26862	0.201	0.045	6.76839e-14	3
Ghir-A03-34273028-34273900	2.62417e-19	3.41745	0.124	0.014	6.81616e-14	3
Ghir-D05-17757061-17757503	2.74459e-19	3.27134	0.131	0.014	7.12893e-14	3
Ghir-D02-62100526-62101151	2.8051e-19	2.39032	0.216	0.045	7.28612e-14	3
Ghir-A12-1509728-1510406	2.81589e-19	2.90667	0.147	0.022	7.31414e-14	3
Ghir-D09-50999197-50999827	2.82899e-19	3.55744	0.112	0.01	7.34816e-14	3
Ghir-A01-14543125-14543381	2.83822e-19	3.3956	0.124	0.013	7.37213e-14	3
Ghir-D07-7847539-7848176	2.97242e-19	2.80075	0.162	0.026	7.72072e-14	3
Ghir-D01-1524514-1524950	3.02835e-19	3.05882	0.143	0.019	7.86598e-14	3
Ghir-A13-93130049-93130957	3.05669e-19	2.16594	0.236	0.06	7.93959e-14	3
Ghir-A05-108030087-108030513	3.0808e-19	3.59198	0.108	0.011	8.00221e-14	3
Ghir-D08-7498550-7499302	3.10014e-19	2.3425	0.201	0.044	8.05246e-14	3
Ghir-D07-58337341-58338265	3.14279e-19	3.23209	0.139	0.015	8.16324e-14	3
Ghir-A03-67154608-67156743	3.1809e-19	0.973093	0.602	0.444	8.26223e-14	3
Ghir-D03-6380234-6381294	3.22148e-19	1.90834	0.266	0.086	8.36762e-14	3
Ghir-D07-774061-774288	3.34516e-19	3.59794	0.116	0.01	8.68887e-14	3
Ghir-D07-559878-560740	3.44021e-19	2.09775	0.224	0.065	8.93578e-14	3
Ghir-D03-50017086-50017646	3.51351e-19	3.00784	0.139	0.02	9.12616e-14	3
Ghir-A02-97997101-97997678	3.54263e-19	3.68189	0.1	0.009	9.2018e-14	3
Ghir-A05-105590207-105590652	3.60505e-19	3.27158	0.131	0.015	9.36393e-14	3
Ghir-D03-32369130-32369917	3.66438e-19	2.93945	0.147	0.021	9.51804e-14	3
Ghir-A06-119166812-119167676	3.68083e-19	2.58668	0.189	0.033	9.56078e-14	3
Ghir-D12-21235842-21236768	3.7275e-19	3.48496	0.116	0.011	9.68198e-14	3
Ghir-A06-65357872-65358821	3.857e-19	2.65439	0.162	0.03	1.00184e-13	3
Ghir-A03-96545079-96546226	3.90945e-19	1.54576	0.336	0.144	1.01546e-13	3
Ghir-A02-87107576-87110105	3.92048e-19	1.36682	0.421	0.206	1.01833e-13	3
Ghir-D08-41368181-41369157	3.96403e-19	3.06742	0.151	0.018	1.02964e-13	3
Ghir-D03-3164729-3165153	4.00153e-19	3.58925	0.12	0.011	1.03938e-13	3
Ghir-D03-51928705-51929104	4.01159e-19	1.94671	0.259	0.074	1.04199e-13	3
Ghir-D04-39454745-39455170	4.22961e-19	2.25972	0.208	0.048	1.09862e-13	3
Ghir-D07-1239728-1240229	4.29015e-19	3.15324	0.127	0.017	1.11434e-13	3
Ghir-A09-68325009-68326150	4.30694e-19	3.89457	0.1	0.007	1.11871e-13	3
Ghir-A12-96483305-96484071	4.66711e-19	1.79009	0.255	0.1	1.21226e-13	3
Ghir-D10-54143831-54144716	4.94532e-19	2.18508	0.228	0.055	1.28452e-13	3
Ghir-D12-45120694-45121388	4.94744e-19	2.85303	0.174	0.024	1.28507e-13	3
Ghir-A04-4436152-4437359	4.99305e-19	2.05247	0.251	0.07	1.29692e-13	3
Ghir-D06-7542293-7542530	5.04662e-19	3.2421	0.127	0.014	1.31083e-13	3
Ghir-D10-18208332-18208596	5.25921e-19	3.53385	0.112	0.009	1.36605e-13	3
Ghir-A08-6831680-6833022	5.46464e-19	1.96328	0.259	0.071	1.41941e-13	3
Ghir-A08-8273821-8274286	5.55555e-19	2.84014	0.151	0.024	1.44303e-13	3
Ghir-A07-4547394-4548023	5.64118e-19	3.34724	0.12	0.014	1.46527e-13	3
Ghir-D09-6938338-6938800	5.64118e-19	3.34724	0.116	0.014	1.46527e-13	3
Ghir-D06-15300350-15301217	5.68333e-19	2.92556	0.143	0.024	1.47622e-13	3
Ghir-D09-9234492-9235285	6.01475e-19	3.48657	0.127	0.011	1.5623e-13	3
Ghir-D13-55309168-55309908	6.18296e-19	2.85431	0.151	0.022	1.60599e-13	3
Ghir-D06-2400798-2401339	6.18811e-19	2.61624	0.174	0.031	1.60733e-13	3
Ghir-A05-76786314-76786896	6.34925e-19	3.32655	0.124	0.014	1.64919e-13	3
Ghir-D05-8153688-8155128	6.39114e-19	1.61004	0.324	0.134	1.66007e-13	3
Ghir-A01-92460177-92460860	7.08402e-19	2.03136	0.239	0.07	1.84004e-13	3
Ghir-D03-36092586-36094597	7.17356e-19	1.51215	0.398	0.173	1.8633e-13	3
Ghir-A02-8127187-8127913	7.28347e-19	2.54528	0.185	0.034	1.89185e-13	3
Ghir-A12-83356392-83357069	7.58373e-19	2.22256	0.193	0.05	1.96984e-13	3
Ghir-D04-2092023-2092455	8.16772e-19	3.46382	0.116	0.011	2.12152e-13	3
Ghir-A12-91324818-91325513	8.29689e-19	2.40962	0.181	0.038	2.15508e-13	3
Ghir-D12-42341705-42342622	8.63367e-19	2.20109	0.232	0.054	2.24255e-13	3
Ghir-D03-3292911-3293203	8.76524e-19	3.87989	0.1	0.008	2.27673e-13	3
Ghir-D09-34559068-34559423	8.91736e-19	2.16917	0.208	0.056	2.31624e-13	3
Ghir-D01-22638524-22639389	9.0757e-19	3.12206	0.139	0.018	2.35737e-13	3
Ghir-A12-98774960-98775665	9.80184e-19	3.44707	0.108	0.012	2.54598e-13	3
Ghir-D05-9063631-9064316	1.00377e-18	1.87984	0.274	0.084	2.60725e-13	3
Ghir-D09-42840643-42841413	1.02161e-18	2.26826	0.201	0.051	2.65357e-13	3
Ghir-D10-34511195-34511831	1.02412e-18	3.14209	0.127	0.015	2.6601e-13	3
Ghir-D07-13772734-13773735	1.03148e-18	2.35614	0.205	0.045	2.67923e-13	3
Ghir-D07-56133950-56134394	1.04554e-18	3.5747	0.112	0.01	2.71574e-13	3
Ghir-D11-24274028-24275275	1.10877e-18	2.28387	0.205	0.046	2.87996e-13	3
Ghir-A09-75089719-75090375	1.11296e-18	2.48706	0.17	0.035	2.89086e-13	3
Ghir-A01-8856494-8857040	1.14403e-18	1.75713	0.317	0.106	2.97156e-13	3
Ghir-A03-101176427-101176851	1.14602e-18	3.13725	0.127	0.016	2.97672e-13	3
Ghir-A08-6156432-6156970	1.15994e-18	2.48819	0.193	0.037	3.01288e-13	3
Ghir-D05-19942271-19943467	1.18802e-18	2.24483	0.224	0.05	3.08582e-13	3
Ghir-A02-48411961-48412600	1.22438e-18	3.01511	0.147	0.018	3.18027e-13	3
Ghir-D11-15243984-15244866	1.22808e-18	3.32655	0.12	0.014	3.18987e-13	3
Ghir-A12-80565593-80566193	1.23398e-18	2.94148	0.139	0.02	3.2052e-13	3
Ghir-A03-71818258-71819848	1.23655e-18	1.1351	0.533	0.296	3.21187e-13	3
Ghir-A13-94303866-94305780	1.26124e-18	1.83514	0.274	0.098	3.27602e-13	3
Ghir-D07-16127218-16128565	1.27294e-18	2.51858	0.178	0.036	3.30641e-13	3
Ghir-A10-79617087-79617562	1.29279e-18	3.89457	0.104	0.007	3.35796e-13	3
Ghir-D12-50511790-50513945	1.29684e-18	2.20784	0.212	0.051	3.36849e-13	3
Ghir-D08-64306911-64307745	1.45285e-18	2.55387	0.178	0.033	3.77371e-13	3
Ghir-A09-72405679-72406344	1.45596e-18	2.01404	0.247	0.067	3.78178e-13	3
Ghir-D13-39166811-39167586	1.52529e-18	2.18156	0.216	0.052	3.96187e-13	3
Ghir-A11-108589701-108589995	1.66537e-18	3.33109	0.131	0.012	4.32571e-13	3
Ghir-A07-26407200-26409892	1.70689e-18	1.19761	0.479	0.268	4.43357e-13	3
Ghir-A08-120632406-120632633	1.72837e-18	3.64498	0.1	0.009	4.48936e-13	3
Ghir-D01-4864208-4864652	1.73038e-18	1.99077	0.212	0.07	4.49457e-13	3
Ghir-D04-51791566-51792128	1.78456e-18	2.99015	0.135	0.019	4.63532e-13	3
Ghir-A03-99196803-99197247	1.80127e-18	3.15211	0.127	0.016	4.6787e-13	3
Ghir-A07-9931606-9932321	1.83587e-18	2.94009	0.147	0.02	4.76859e-13	3
Ghir-D12-13369671-13371722	1.85366e-18	1.85686	0.27	0.088	4.81478e-13	3
Ghir-D12-49178417-49179101	1.96231e-18	2.12504	0.212	0.054	5.09699e-13	3
Ghir-A05-7536456-7538438	1.9634e-18	1.65377	0.309	0.12	5.09983e-13	3
Ghir-D02-59214421-59215035	1.99529e-18	2.55843	0.166	0.031	5.18267e-13	3
Ghir-A05-22001369-22001681	2.01363e-18	3.16668	0.127	0.015	5.2303e-13	3
Ghir-D13-11594927-11595703	2.09096e-18	1.64189	0.324	0.119	5.43117e-13	3
Ghir-A11-22128998-22130303	2.10407e-18	1.77278	0.278	0.103	5.46521e-13	3
Ghir-D07-23285909-23286702	2.10668e-18	2.06838	0.228	0.065	5.47201e-13	3
Ghir-D11-40358282-40358716	2.12987e-18	3.39018	0.124	0.012	5.53223e-13	3
Ghir-D05-18284801-18285620	2.18983e-18	1.29351	0.44	0.217	5.68798e-13	3
Ghir-A05-36099646-36100581	2.20784e-18	3.65047	0.108	0.009	5.73475e-13	3
Ghir-A10-12368052-12368602	2.20792e-18	2.64194	0.162	0.029	5.73496e-13	3
Ghir-A13-95190927-95191718	2.27303e-18	3.14209	0.124	0.015	5.90408e-13	3
Ghir-D11-41589378-41589851	2.47208e-18	2.79144	0.158	0.023	6.42111e-13	3
Ghir-A11-106422867-106423600	2.50031e-18	3.0757	0.147	0.018	6.49443e-13	3
Ghir-D03-3752576-3753169	2.74177e-18	3.18884	0.131	0.016	7.1216e-13	3
Ghir-D02-20730401-20731582	2.91523e-18	1.85136	0.305	0.085	7.57216e-13	3
Ghir-A04-3057649-3058719	2.91799e-18	2.77275	0.162	0.026	7.57934e-13	3
Ghir-A13-22218464-22219114	2.92e-18	3.17471	0.147	0.016	7.58456e-13	3
Ghir-A06-16944271-16944787	2.97756e-18	3.25058	0.116	0.015	7.73406e-13	3
Ghir-D06-58587761-58589134	2.99243e-18	3.12957	0.143	0.017	7.77269e-13	3
Ghir-D05-31642634-31643347	3.13725e-18	3.39827	0.116	0.011	8.14884e-13	3
Ghir-D10-56710511-56710973	3.22955e-18	3.75376	0.104	0.008	8.38858e-13	3
Ghir-D08-51982640-51983246	3.48726e-18	2.59579	0.162	0.03	9.05798e-13	3
Ghir-A02-1818095-1818593	3.48786e-18	2.50026	0.162	0.037	9.05953e-13	3
Ghir-A11-118450163-118450475	3.5673e-18	3.58903	0.1	0.009	9.26589e-13	3
Ghir-A08-120811744-120812120	3.59314e-18	3.06637	0.139	0.017	9.333e-13	3
Ghir-A13-88265179-88266414	3.68124e-18	1.67347	0.305	0.112	9.56184e-13	3
Ghir-D08-47436442-47436695	4.02655e-18	3.3956	0.127	0.012	1.04588e-12	3
Ghir-D10-19834156-19834937	4.29718e-18	3.30979	0.127	0.013	1.11617e-12	3
Ghir-A09-80187428-80188220	4.31798e-18	2.70373	0.166	0.024	1.12157e-12	3
Ghir-A01-59995114-59996715	4.4315e-18	1.28539	0.425	0.22	1.15106e-12	3
Ghir-D11-64891275-64891747	4.62378e-18	4.01961	0.108	0.006	1.201e-12	3
Ghir-A11-869827-870189	4.71462e-18	2.72877	0.17	0.025	1.2246e-12	3
Ghir-A13-79554166-79555082	4.73474e-18	3.63259	0.112	0.01	1.22982e-12	3
Ghir-D05-17736159-17736870	5.03109e-18	2.50039	0.174	0.034	1.3068e-12	3
Ghir-D04-4394450-4396210	5.13671e-18	1.4576	0.351	0.169	1.33424e-12	3
Ghir-D03-32370183-32371083	5.4776e-18	2.48724	0.147	0.036	1.42278e-12	3
Ghir-A09-57777590-57779304	5.54808e-18	1.09918	0.541	0.302	1.44109e-12	3
Ghir-D12-48718105-48718762	5.70149e-18	3.43305	0.112	0.012	1.48093e-12	3
Ghir-D03-28334598-28335357	5.73751e-18	3.80921	0.108	0.008	1.49029e-12	3
Ghir-A12-90823681-90824757	5.76138e-18	3.37803	0.124	0.013	1.49649e-12	3
Ghir-D11-5122602-5122860	5.98998e-18	3.34957	0.124	0.012	1.55587e-12	3
Ghir-D08-48790283-48791913	6.04247e-18	1.68877	0.29	0.109	1.5695e-12	3
Ghir-D05-6765174-6765537	6.29507e-18	2.2689	0.201	0.047	1.63511e-12	3
Ghir-A05-64803369-64803998	6.52833e-18	2.14697	0.208	0.06	1.6957e-12	3
Ghir-A01-43126387-43127034	7.14485e-18	3.92657	0.1	0.007	1.85584e-12	3
Ghir-D12-40040161-40041384	7.30481e-18	2.07776	0.208	0.06	1.89739e-12	3
Ghir-D13-23305753-23306476	7.30601e-18	1.99293	0.224	0.067	1.8977e-12	3
Ghir-D08-61272537-61273344	7.40555e-18	2.54615	0.162	0.034	1.92356e-12	3
Ghir-D02-27696885-27697630	8.29869e-18	3.71618	0.1	0.008	2.15554e-12	3
Ghir-A10-84532218-84532459	8.34921e-18	3.36467	0.116	0.012	2.16866e-12	3
Ghir-D02-43859641-43860096	8.77943e-18	3.70317	0.1	0.008	2.28041e-12	3
Ghir-D07-7271947-7272214	9.57187e-18	3.5326	0.108	0.009	2.48624e-12	3
Ghir-A09-73334002-73334472	9.6054e-18	3.0593	0.127	0.016	2.49496e-12	3
Ghir-A04-80431265-80431842	9.76165e-18	2.98128	0.127	0.018	2.53554e-12	3
Ghir-A08-3617178-3619435	9.76334e-18	1.61783	0.309	0.124	2.53598e-12	3
Ghir-D01-19388139-19389059	1.00199e-17	2.6855	0.17	0.027	2.60262e-12	3
Ghir-A05-9372828-9373309	1.01288e-17	2.13679	0.205	0.051	2.63089e-12	3
Ghir-D07-29275767-29277038	1.02722e-17	1.43719	0.386	0.171	2.66816e-12	3
Ghir-D09-31433679-31434326	1.04332e-17	3.44097	0.116	0.01	2.70997e-12	3
Ghir-D05-4828167-4828491	1.07893e-17	2.50749	0.17	0.033	2.80246e-12	3
Ghir-D05-23844652-23845391	1.10574e-17	2.79377	0.135	0.022	2.8721e-12	3
Scaffold2745-145743-146637	1.10757e-17	0.962076	0.575	0.423	2.87686e-12	3
Ghir-A11-117889525-117890403	1.13488e-17	2.55494	0.174	0.032	2.94779e-12	3
Ghir-A13-88462496-88464187	1.13649e-17	1.24659	0.436	0.231	2.95199e-12	3
Ghir-A06-2503790-2504774	1.15088e-17	1.74511	0.263	0.095	2.98936e-12	3
Ghir-A03-109711487-109712266	1.18888e-17	2.55494	0.181	0.031	3.08806e-12	3
Scaffold675-149078-149572	1.22383e-17	2.4298	0.17	0.036	3.17883e-12	3
Ghir-D01-46593666-46594941	1.23061e-17	2.46731	0.185	0.034	3.19645e-12	3
Ghir-A09-38996455-38997515	1.25455e-17	3.70857	0.104	0.008	3.25862e-12	3
Ghir-D05-15806322-15806833	1.27703e-17	2.63255	0.151	0.027	3.31702e-12	3
Ghir-A05-6733215-6733480	1.28408e-17	3.46171	0.104	0.011	3.33534e-12	3
Ghir-A07-18964314-18966412	1.2907e-17	2.28344	0.197	0.046	3.35252e-12	3
Ghir-D01-12149197-12149900	1.29357e-17	2.35316	0.178	0.04	3.35998e-12	3
Ghir-D06-25813092-25813409	1.35138e-17	3.41946	0.108	0.011	3.51013e-12	3
Ghir-D05-18281786-18282357	1.3977e-17	2.02775	0.239	0.066	3.63044e-12	3
Ghir-D04-3561324-3561814	1.39938e-17	3.00738	0.127	0.018	3.63483e-12	3
Ghir-A10-42052011-42052447	1.41659e-17	3.48327	0.104	0.009	3.67952e-12	3
Ghir-D01-14864565-14865235	1.42433e-17	2.79647	0.135	0.024	3.69961e-12	3
Ghir-A05-11108108-11108509	1.464e-17	2.68962	0.151	0.026	3.80265e-12	3
Ghir-D03-5128646-5129189	1.4743e-17	3.53385	0.104	0.009	3.82943e-12	3
Ghir-A01-107983348-107983715	1.49243e-17	2.33888	0.174	0.04	3.8765e-12	3
Ghir-A03-101617890-101618133	1.49555e-17	3.07416	0.124	0.016	3.88462e-12	3
Ghir-D04-14162994-14163977	1.51228e-17	2.05528	0.224	0.062	3.92808e-12	3
Ghir-A06-113362062-113362370	1.55502e-17	2.94222	0.131	0.019	4.03909e-12	3
Ghir-A12-689442-689816	1.59359e-17	3.15828	0.12	0.014	4.13928e-12	3
Ghir-D11-2857236-2857742	1.67838e-17	3.36828	0.116	0.012	4.3595e-12	3
Ghir-D03-49485512-49485875	1.68464e-17	3.44263	0.12	0.011	4.37577e-12	3
Ghir-D04-53881614-53882203	1.70882e-17	2.15536	0.201	0.052	4.43858e-12	3
Ghir-A01-83665420-83665936	1.77818e-17	3.26556	0.135	0.013	4.61873e-12	3
Ghir-D05-8486146-8487438	1.79141e-17	2.08146	0.216	0.06	4.65311e-12	3
Ghir-D11-62025504-62026893	1.81539e-17	2.7842	0.147	0.023	4.71537e-12	3
Ghir-D07-57708074-57708348	1.95762e-17	2.81761	0.139	0.02	5.08482e-12	3
Ghir-D02-8728487-8729134	2.13996e-17	2.64499	0.166	0.028	5.55844e-12	3
Ghir-D01-14565017-14565604	2.19269e-17	3.55019	0.108	0.01	5.69539e-12	3
Ghir-D08-41371259-41372206	2.22048e-17	2.95935	0.135	0.017	5.7676e-12	3
Ghir-D05-10317230-10317775	2.28694e-17	3.08917	0.124	0.015	5.94021e-12	3
Ghir-D01-1969286-1970711	2.40552e-17	2.0638	0.228	0.062	6.24823e-12	3
Ghir-A04-25148549-25149363	2.44386e-17	3.50748	0.108	0.01	6.34782e-12	3
Ghir-D03-24975725-24976876	2.46884e-17	2.75232	0.143	0.025	6.41269e-12	3
Ghir-A12-82453300-82454398	2.59726e-17	2.81041	0.139	0.025	6.74625e-12	3
Ghir-D05-28991453-28992347	2.68626e-17	2.46436	0.178	0.037	6.97741e-12	3
Ghir-D13-52798729-52799324	2.68706e-17	2.27214	0.189	0.043	6.9795e-12	3
Ghir-A11-98591079-98592046	2.80242e-17	3.21768	0.124	0.013	7.27915e-12	3
Ghir-D07-14773099-14774618	2.83007e-17	2.36321	0.201	0.041	7.35097e-12	3
Ghir-D08-3416619-3416983	2.93171e-17	2.68473	0.151	0.024	7.61496e-12	3
Ghir-D12-42646026-42646561	3.00833e-17	2.9447	0.135	0.017	7.81398e-12	3
Ghir-A12-97324114-97324765	3.05707e-17	1.78347	0.278	0.09	7.9406e-12	3
Ghir-D12-43083630-43084225	3.07766e-17	2.31469	0.197	0.044	7.99408e-12	3
Ghir-D02-67927850-67929355	3.25888e-17	1.88685	0.243	0.076	8.46478e-12	3
Ghir-D03-33235191-33236146	3.29586e-17	2.41264	0.193	0.037	8.56083e-12	3
Ghir-D12-59639110-59640480	3.36313e-17	1.27569	0.402	0.22	8.73556e-12	3
Ghir-A08-97928383-97929530	3.36991e-17	1.95122	0.251	0.068	8.75316e-12	3
Ghir-A08-75404213-75404770	3.39382e-17	2.32984	0.185	0.042	8.81529e-12	3
Ghir-D05-14995577-14996275	3.39483e-17	2.74828	0.139	0.023	8.81791e-12	3
Ghir-D05-33198535-33199311	3.54938e-17	2.01356	0.208	0.062	9.21934e-12	3
Ghir-A12-83286539-83287490	3.55661e-17	3.20799	0.112	0.014	9.23811e-12	3
Ghir-A08-6155424-6155703	3.67012e-17	2.91761	0.151	0.019	9.53296e-12	3
Ghir-A13-61832439-61834291	3.71516e-17	2.12907	0.224	0.058	9.64995e-12	3
Ghir-D11-59524173-59525425	3.93788e-17	1.45336	0.324	0.156	1.02284e-11	3
Ghir-D10-2361561-2362296	3.96068e-17	2.17324	0.247	0.055	1.02877e-11	3
Ghir-D13-49056116-49057534	3.96143e-17	1.78224	0.247	0.087	1.02896e-11	3
Ghir-A02-92337342-92337671	4.0031e-17	3.37369	0.116	0.011	1.03979e-11	3
Ghir-D13-46823100-46823415	4.05215e-17	2.63571	0.139	0.027	1.05253e-11	3
Ghir-A05-103776554-103777712	4.08259e-17	1.76599	0.29	0.09	1.06043e-11	3
Ghir-A06-36156861-36157754	4.09737e-17	2.48045	0.17	0.033	1.06427e-11	3
Ghir-A07-62430450-62431426	4.16408e-17	2.88139	0.135	0.019	1.0816e-11	3
Ghir-A03-61311981-61312607	4.19782e-17	2.70441	0.151	0.023	1.09036e-11	3
Ghir-D02-39298896-39300328	4.23313e-17	1.67524	0.293	0.107	1.09953e-11	3
Ghir-D11-58542032-58542833	4.3208e-17	3.53035	0.112	0.01	1.12231e-11	3
Ghir-D03-51117012-51118508	4.33084e-17	2.27693	0.201	0.048	1.12491e-11	3
Ghir-A10-2182585-2183146	4.40018e-17	2.22411	0.185	0.044	1.14292e-11	3
Ghir-D05-51747894-51748746	4.52348e-17	2.21172	0.185	0.047	1.17495e-11	3
Ghir-D04-4350755-4351258	4.53934e-17	2.64987	0.154	0.026	1.17907e-11	3
Ghir-A04-4716275-4717265	4.5609e-17	3.28346	0.108	0.013	1.18467e-11	3
Ghir-D08-60763800-60765411	4.6455e-17	2.64371	0.166	0.03	1.20665e-11	3
Ghir-A11-2505360-2505680	4.92822e-17	3.4353	0.1	0.01	1.28008e-11	3
Ghir-A13-89677333-89678810	4.96832e-17	1.11516	0.444	0.29	1.2905e-11	3
Ghir-D12-55741668-55742244	5.25889e-17	1.60148	0.301	0.115	1.36597e-11	3
Ghir-D12-7946966-7947607	5.32381e-17	3.57015	0.108	0.01	1.38283e-11	3
Ghir-A03-60-1097	5.3748e-17	2.41944	0.17	0.035	1.39608e-11	3
Ghir-D07-20011928-20012685	5.71341e-17	1.8519	0.255	0.082	1.48403e-11	3
Ghir-A12-93634388-93635331	5.79895e-17	1.50608	0.29	0.135	1.50625e-11	3
Ghir-A01-42060557-42061305	6.10192e-17	2.157	0.205	0.054	1.58494e-11	3
Ghir-D08-52494696-52495607	6.119e-17	1.72556	0.274	0.101	1.58938e-11	3
Ghir-A12-1514748-1515164	6.17492e-17	3.14944	0.116	0.014	1.6039e-11	3
Ghir-D06-57344528-57345863	6.25777e-17	1.74636	0.278	0.093	1.62542e-11	3
Ghir-D02-3599917-3600448	6.49273e-17	3.30242	0.124	0.011	1.68645e-11	3
Ghir-D12-39369608-39370644	6.55758e-17	2.14178	0.205	0.051	1.7033e-11	3
Ghir-A12-47036081-47038041	6.61735e-17	1.98872	0.224	0.067	1.71882e-11	3
Ghir-D01-14597777-14598998	7.29369e-17	2.5478	0.147	0.029	1.8945e-11	3
Ghir-A12-48382626-48383397	7.3525e-17	3.43731	0.108	0.01	1.90978e-11	3
Ghir-D01-53192187-53192582	7.42428e-17	2.43703	0.154	0.034	1.92842e-11	3
Ghir-A04-83110747-83111334	8.02325e-17	3.25304	0.116	0.013	2.084e-11	3
Ghir-D08-61822494-61822931	8.23272e-17	3.12316	0.116	0.014	2.13841e-11	3
Ghir-A03-91207867-91208573	8.47973e-17	3.4089	0.12	0.012	2.20257e-11	3
Ghir-D13-13474580-13474913	8.53451e-17	2.87042	0.139	0.019	2.2168e-11	3
Ghir-A07-51592656-51593281	8.55542e-17	3.28435	0.104	0.012	2.22223e-11	3
Ghir-A04-5599348-5601122	8.68307e-17	1.8405	0.266	0.082	2.25538e-11	3
Ghir-D06-319735-320128	8.77123e-17	2.73834	0.135	0.023	2.27828e-11	3
Ghir-D05-62750963-62751487	8.79891e-17	3.00997	0.127	0.017	2.28547e-11	3
Ghir-D13-1186253-1186742	9.16995e-17	3.34111	0.116	0.011	2.38185e-11	3
Ghir-D12-39043626-39044672	9.48174e-17	3.11649	0.116	0.014	2.46283e-11	3
Ghir-D13-57870781-57871078	9.59079e-17	3.11988	0.12	0.013	2.49116e-11	3
Ghir-A11-114351100-114351464	9.62415e-17	2.03177	0.216	0.058	2.49983e-11	3
Ghir-A02-7348896-7349968	9.84671e-17	2.15725	0.205	0.054	2.55763e-11	3
Ghir-A13-71765100-71765998	1.03422e-16	2.98128	0.139	0.018	2.68634e-11	3
Ghir-D08-67417798-67418646	1.08411e-16	3.02671	0.127	0.016	2.81593e-11	3
Ghir-A12-6228054-6228371	1.09652e-16	2.97152	0.127	0.017	2.84816e-11	3
Ghir-A08-115156264-115156776	1.1011e-16	1.88244	0.236	0.072	2.86006e-11	3
Ghir-D01-30378868-30380031	1.12348e-16	2.14459	0.197	0.054	2.91819e-11	3
Ghir-D03-51216311-51218009	1.14406e-16	1.90518	0.247	0.077	2.97165e-11	3
Ghir-D13-8064453-8065632	1.15392e-16	1.61542	0.282	0.113	2.99725e-11	3
Ghir-D03-4151607-4152644	1.15607e-16	1.46659	0.305	0.141	3.00284e-11	3
Ghir-A11-5002147-5003867	1.1629e-16	2.3189	0.166	0.041	3.02057e-11	3
Ghir-D08-49689085-49689578	1.16526e-16	2.80203	0.139	0.021	3.02669e-11	3
Ghir-D07-26608108-26609674	1.18373e-16	2.01261	0.239	0.067	3.07468e-11	3
Ghir-A08-11518764-11520760	1.19649e-16	1.96416	0.236	0.064	3.10783e-11	3
Ghir-D10-58071039-58074122	1.20597e-16	1.04304	0.525	0.345	3.13245e-11	3
Ghir-D08-60713233-60713595	1.21242e-16	2.76901	0.143	0.021	3.14921e-11	3
Ghir-A05-94929403-94931227	1.26771e-16	1.78954	0.278	0.09	3.29283e-11	3
Ghir-A12-97984955-97985971	1.2692e-16	1.53695	0.32	0.13	3.29669e-11	3
Ghir-D07-18849293-18851135	1.3288e-16	2.03033	0.201	0.061	3.4515e-11	3
Ghir-A12-3313164-3314110	1.33788e-16	3.01511	0.127	0.018	3.47508e-11	3
Ghir-D10-61541724-61542025	1.35818e-16	3.2123	0.112	0.012	3.5278e-11	3
Ghir-A11-11645156-11645903	1.36159e-16	2.01508	0.212	0.06	3.53667e-11	3
Ghir-D13-55432001-55432774	1.36534e-16	2.88286	0.143	0.019	3.54641e-11	3
Ghir-A01-112979880-112980340	1.37269e-16	3.30778	0.104	0.012	3.56549e-11	3
Ghir-A12-87903827-87905042	1.37621e-16	1.77496	0.239	0.083	3.57463e-11	3
Ghir-D11-16113498-16115584	1.42908e-16	2.1348	0.212	0.057	3.71197e-11	3
Ghir-D01-58660879-58661308	1.44742e-16	2.5009	0.158	0.03	3.75959e-11	3
Ghir-A13-104671313-104671823	1.45048e-16	3.11292	0.12	0.014	3.76754e-11	3
Ghir-D04-12762377-12763570	1.45796e-16	3.64199	0.104	0.011	3.78698e-11	3
Ghir-A01-270158-271319	1.46352e-16	2.68962	0.143	0.023	3.80142e-11	3
Ghir-D02-5914030-5914553	1.53614e-16	2.81988	0.135	0.022	3.99006e-11	3
Ghir-A12-16021195-16022478	1.56986e-16	2.47101	0.151	0.031	4.07763e-11	3
Ghir-A04-79327207-79327769	1.578e-16	2.60738	0.17	0.03	4.09877e-11	3
Scaffold1210-421438-423615	1.59078e-16	1.50752	0.328	0.131	4.13198e-11	3
Ghir-A06-104714627-104714976	1.62038e-16	3.36085	0.104	0.012	4.20885e-11	3
Ghir-A06-115533600-115534613	1.69071e-16	3.43731	0.104	0.01	4.39154e-11	3
Ghir-A09-77218015-77218528	1.73861e-16	1.72157	0.247	0.089	4.51594e-11	3
Ghir-D02-69779320-69781152	1.7917e-16	1.01314	0.541	0.36	4.65384e-11	3
Ghir-A02-99505325-99506781	1.80145e-16	2.37015	0.17	0.037	4.67919e-11	3
Ghir-D12-57983084-57983500	1.84266e-16	3.6047	0.104	0.009	4.78621e-11	3
Ghir-D09-46251336-46252043	1.94303e-16	2.48075	0.154	0.035	5.04691e-11	3
Ghir-A08-3433433-3434254	2.03094e-16	2.55844	0.162	0.027	5.27527e-11	3
Ghir-D11-149685-150510	2.04065e-16	2.19994	0.193	0.042	5.3005e-11	3
Ghir-A12-103475033-103476811	2.11618e-16	1.62479	0.29	0.113	5.49668e-11	3
Ghir-A04-13436782-13437529	2.14132e-16	1.82304	0.255	0.082	5.56198e-11	3
Ghir-A10-17992759-17994395	2.17403e-16	1.32537	0.359	0.173	5.64694e-11	3
Ghir-D09-29531872-29532374	2.22531e-16	2.60949	0.151	0.027	5.78012e-11	3
Ghir-A01-4585572-4587199	2.25516e-16	2.01204	0.208	0.064	5.85765e-11	3
Ghir-A08-5033692-5035129	2.30106e-16	1.32324	0.355	0.183	5.97688e-11	3
Ghir-D12-7447214-7447787	2.32137e-16	2.5478	0.154	0.029	6.02964e-11	3
Scaffold1232-78610-79801	2.36011e-16	1.22051	0.39	0.233	6.13027e-11	3
Ghir-D03-45878865-45879120	2.37148e-16	3.13028	0.112	0.014	6.15981e-11	3
Ghir-D13-3113808-3114066	2.56825e-16	3.26377	0.112	0.011	6.6709e-11	3
Ghir-D07-2424659-2424934	2.58291e-16	2.46803	0.151	0.029	6.70898e-11	3
Ghir-A01-111641041-111642729	2.74641e-16	1.21716	0.402	0.217	7.13365e-11	3
Ghir-D01-5394686-5395130	2.90095e-16	2.10996	0.181	0.047	7.53508e-11	3
Ghir-D11-2350301-2350574	2.91811e-16	3.2123	0.116	0.012	7.57964e-11	3
Ghir-A02-102156007-102156827	2.97572e-16	3.4353	0.108	0.009	7.72928e-11	3
Ghir-A03-4078365-4080050	2.98249e-16	1.82692	0.259	0.083	7.74687e-11	3
Ghir-A11-3080746-3082595	3.0985e-16	1.29677	0.378	0.194	8.04819e-11	3
Ghir-D02-63939157-63940060	3.15767e-16	1.71518	0.259	0.091	8.20189e-11	3
Ghir-D12-58727379-58728188	3.1895e-16	1.62861	0.278	0.105	8.28455e-11	3
Ghir-D07-57426497-57427831	3.2553e-16	1.95282	0.22	0.065	8.45548e-11	3
Ghir-A07-18851677-18852329	3.47042e-16	2.52539	0.158	0.028	9.01425e-11	3
Ghir-D06-19762055-19763670	3.49462e-16	2.58613	0.143	0.028	9.0771e-11	3
Ghir-D13-61140814-61141215	3.51303e-16	3.30524	0.108	0.011	9.12493e-11	3
Ghir-A07-92212827-92213430	3.5515e-16	1.75733	0.259	0.089	9.22485e-11	3
Ghir-A04-706940-707581	3.65688e-16	2.66241	0.147	0.025	9.49857e-11	3
Ghir-D09-51415427-51416334	3.6848e-16	2.73445	0.151	0.022	9.57107e-11	3
Ghir-D06-10768178-10769090	3.72412e-16	1.79256	0.239	0.081	9.67323e-11	3
Ghir-D02-52776476-52776901	3.74781e-16	3.62513	0.112	0.01	9.73475e-11	3
Ghir-A02-47797836-47798320	3.75805e-16	2.90572	0.131	0.018	9.76134e-11	3
Ghir-D12-4866978-4867227	3.84867e-16	3.20191	0.112	0.012	9.99673e-11	3
Ghir-D12-8263072-8264252	3.90124e-16	1.86976	0.236	0.075	1.01333e-10	3
Ghir-A11-30390830-30391738	3.90413e-16	2.22162	0.185	0.044	1.01408e-10	3
Ghir-A11-21431230-21432039	3.93388e-16	3.19333	0.104	0.013	1.02181e-10	3
Ghir-D12-47685035-47685882	4.23138e-16	1.99184	0.228	0.065	1.09908e-10	3
Ghir-A02-98981920-98983014	4.32824e-16	1.14011	0.425	0.251	1.12424e-10	3
Ghir-A12-93838746-93839255	4.51156e-16	2.57195	0.154	0.026	1.17186e-10	3
Ghir-A02-47796029-47796736	4.66263e-16	2.42327	0.154	0.033	1.21109e-10	3
Ghir-A05-107458910-107459984	4.69576e-16	2.99961	0.135	0.019	1.2197e-10	3
Ghir-A06-3534299-3534632	4.81695e-16	2.24773	0.178	0.039	1.25118e-10	3
Ghir-D12-45838821-45839611	4.83595e-16	2.37417	0.181	0.035	1.25611e-10	3
Ghir-A12-76506711-76507599	4.9806e-16	2.11912	0.178	0.048	1.29369e-10	3
Ghir-A06-16918275-16918609	5.04649e-16	2.41797	0.166	0.035	1.3108e-10	3
Ghir-D11-53958478-53958815	5.18409e-16	3.19222	0.108	0.013	1.34654e-10	3
Ghir-A12-82451614-82452198	5.20754e-16	2.82527	0.112	0.019	1.35263e-10	3
Ghir-D06-16707879-16708233	5.56071e-16	3.3568	0.1	0.011	1.44437e-10	3
Ghir-D01-10782594-10783100	5.57483e-16	3.41703	0.108	0.01	1.44804e-10	3
Ghir-A10-108267843-108268836	5.68294e-16	2.39627	0.162	0.038	1.47611e-10	3
Ghir-D08-38052653-38052994	5.95015e-16	2.65828	0.151	0.022	1.54552e-10	3
Ghir-D10-56001162-56002021	5.99337e-16	2.31186	0.17	0.037	1.55675e-10	3
Ghir-A11-1302012-1303808	6.08786e-16	1.22674	0.402	0.212	1.58129e-10	3
Ghir-A05-33527095-33528704	6.12615e-16	1.24299	0.421	0.207	1.59124e-10	3
Ghir-A06-143101-143639	6.12932e-16	1.85542	0.239	0.076	1.59206e-10	3
Ghir-D04-54518117-54519087	6.30843e-16	2.16343	0.189	0.047	1.63858e-10	3
Ghir-D06-7903074-7903790	6.34152e-16	3.07346	0.12	0.014	1.64718e-10	3
Ghir-D10-45983490-45984166	6.44422e-16	2.50108	0.143	0.029	1.67385e-10	3
Ghir-D07-33964422-33965076	6.66099e-16	2.3934	0.166	0.035	1.73016e-10	3
Ghir-D01-46546829-46547969	6.68908e-16	2.4851	0.154	0.029	1.73745e-10	3
Ghir-D07-38213471-38214560	6.70843e-16	1.6028	0.286	0.11	1.74248e-10	3
Ghir-A03-86371566-86372796	6.86894e-16	1.12595	0.432	0.258	1.78417e-10	3
Ghir-A11-28128147-28129372	6.89891e-16	2.42224	0.181	0.035	1.79196e-10	3
Ghir-D13-2905314-2905587	6.90125e-16	2.63056	0.143	0.024	1.79257e-10	3
Ghir-D07-53949314-53949976	7.23456e-16	2.19629	0.193	0.046	1.87914e-10	3
Ghir-A11-61668162-61669091	7.25443e-16	3.28545	0.1	0.01	1.8843e-10	3
Ghir-A06-32976341-32976920	7.70525e-16	3.14209	0.127	0.014	2.0014e-10	3
Ghir-D05-13811126-13811717	7.73104e-16	2.03159	0.193	0.056	2.0081e-10	3
Ghir-A10-457846-458225	7.88792e-16	2.50138	0.135	0.028	2.04885e-10	3
Ghir-A13-11659150-11661215	8.29489e-16	1.33639	0.405	0.18	2.15456e-10	3
Ghir-A07-80686400-80686833	8.30432e-16	2.10012	0.201	0.048	2.15701e-10	3
Ghir-D09-44155392-44155713	8.33165e-16	3.06373	0.124	0.015	2.16411e-10	3
Ghir-D11-5818770-5819439	8.36733e-16	2.76975	0.135	0.02	2.17337e-10	3
Ghir-D10-8513768-8514610	8.54901e-16	1.95777	0.212	0.061	2.22056e-10	3
Ghir-A09-62406381-62406822	8.57241e-16	3.9593	0.104	0.006	2.22664e-10	3
Ghir-A09-6938844-6939623	8.57745e-16	2.96219	0.112	0.016	2.22795e-10	3
Ghir-A11-102253038-102254019	8.67603e-16	3.07416	0.12	0.015	2.25356e-10	3
Ghir-A01-19900371-19900761	8.82633e-16	2.55398	0.135	0.027	2.2926e-10	3
Ghir-A03-11193350-11194577	9.30402e-16	1.34028	0.359	0.168	2.41667e-10	3
Ghir-D06-16511-17003	9.75522e-16	1.80332	0.239	0.082	2.53387e-10	3
Ghir-D09-52379833-52380308	9.80875e-16	2.14765	0.178	0.047	2.54777e-10	3
Ghir-A05-29145201-29145914	9.883e-16	2.76173	0.135	0.021	2.56706e-10	3
Ghir-D08-5746845-5747630	1.04848e-15	3.3568	0.112	0.011	2.72336e-10	3
Ghir-D10-60708594-60709210	1.049e-15	3.2391	0.108	0.012	2.72473e-10	3
Ghir-A07-723549-724386	1.04947e-15	1.64138	0.251	0.1	2.72594e-10	3
Ghir-D13-63199034-63199536	1.07707e-15	2.52744	0.147	0.027	2.79763e-10	3
Ghir-A02-92335989-92336628	1.07894e-15	2.89081	0.112	0.017	2.80249e-10	3
Ghir-A06-96373262-96373853	1.08596e-15	2.74741	0.139	0.021	2.82072e-10	3
Ghir-D03-39105319-39106066	1.09561e-15	2.4229	0.143	0.031	2.84579e-10	3
Ghir-D09-36012812-36014073	1.10283e-15	1.84896	0.212	0.076	2.86454e-10	3
Ghir-D11-64974252-64975099	1.17298e-15	2.24316	0.181	0.045	3.04675e-10	3
Ghir-D05-59154886-59156953	1.17756e-15	1.4082	0.34	0.145	3.05864e-10	3
Ghir-D01-47921909-47922442	1.1901e-15	2.83392	0.139	0.019	3.09124e-10	3
Ghir-A01-10932461-10932943	1.21135e-15	2.0338	0.208	0.057	3.14642e-10	3
Ghir-A03-4666836-4667833	1.21217e-15	1.40438	0.347	0.158	3.14856e-10	3
Ghir-A05-25517270-25518253	1.2214e-15	2.53358	0.158	0.028	3.17253e-10	3
Ghir-A11-12156399-12157546	1.23505e-15	3.53385	0.1	0.009	3.20798e-10	3
Ghir-A12-90461119-90461827	1.23662e-15	1.77554	0.22	0.081	3.21206e-10	3
Ghir-A10-3782437-3782636	1.27849e-15	3.10209	0.116	0.013	3.32083e-10	3
Ghir-A09-70207230-70207862	1.28358e-15	2.68007	0.139	0.024	3.33404e-10	3
Ghir-D12-4704701-4705934	1.28388e-15	2.59933	0.135	0.025	3.33482e-10	3
Ghir-D05-8192065-8192742	1.28809e-15	2.34268	0.158	0.036	3.34575e-10	3
Ghir-D11-55943807-55944427	1.30586e-15	2.30728	0.162	0.04	3.39192e-10	3
Ghir-D01-57823502-57824002	1.31082e-15	2.8223	0.12	0.02	3.40478e-10	3
Ghir-A12-76490026-76492110	1.33182e-15	1.56661	0.274	0.117	3.45933e-10	3
Ghir-D01-59733726-59734814	1.40161e-15	2.01882	0.185	0.055	3.64061e-10	3
Ghir-D02-63037503-63038790	1.41545e-15	1.82915	0.228	0.079	3.67656e-10	3
Ghir-A03-58140653-58142314	1.43695e-15	1.11349	0.459	0.256	3.7324e-10	3
Ghir-A11-113680867-113681351	1.44551e-15	2.59933	0.139	0.025	3.75465e-10	3
Ghir-A02-105076338-105077054	1.5009e-15	1.90449	0.22	0.07	3.8985e-10	3
Ghir-A04-65623244-65623527	1.50271e-15	2.99424	0.116	0.015	3.90321e-10	3
Ghir-D08-42450145-42450636	1.53378e-15	2.94763	0.116	0.016	3.98392e-10	3
Ghir-D07-20652526-20653527	1.57277e-15	1.67653	0.255	0.093	4.08518e-10	3
Ghir-D04-2506935-2507723	1.57405e-15	2.15182	0.185	0.044	4.08852e-10	3
Ghir-D07-58465751-58466153	1.59142e-15	1.94671	0.216	0.06	4.13364e-10	3
Ghir-A11-907996-908355	1.61463e-15	3.48327	0.1	0.009	4.19391e-10	3
Ghir-A09-65947887-65948902	1.6701e-15	1.94619	0.189	0.063	4.33801e-10	3
Ghir-A05-3000046-3000708	1.71287e-15	2.75817	0.127	0.021	4.4491e-10	3
Ghir-A13-9894713-9896009	1.71842e-15	1.94473	0.201	0.064	4.46351e-10	3
Ghir-D02-5826444-5826948	1.74491e-15	2.03985	0.212	0.052	4.53233e-10	3
Ghir-A05-97239686-97240232	1.76821e-15	2.8588	0.12	0.02	4.59284e-10	3
Ghir-A02-88152251-88153201	1.83189e-15	1.92427	0.205	0.063	4.75823e-10	3
Ghir-D06-57284098-57284412	1.84106e-15	2.75444	0.131	0.021	4.78206e-10	3
Ghir-D06-3671088-3671936	1.84168e-15	2.07759	0.201	0.057	4.78366e-10	3
Ghir-A11-703072-704549	1.85112e-15	1.68153	0.239	0.095	4.80818e-10	3
Ghir-D06-65709982-65710621	1.94366e-15	2.16144	0.181	0.042	5.04855e-10	3
Ghir-A10-12555809-12556747	1.98232e-15	2.45267	0.147	0.033	5.14897e-10	3
Ghir-D04-44655856-44656289	1.98932e-15	2.80461	0.135	0.02	5.16716e-10	3
Ghir-D02-46624438-46625310	2.10434e-15	1.62	0.263	0.097	5.46591e-10	3
Ghir-D01-46545774-46546069	2.11479e-15	2.90539	0.127	0.017	5.49306e-10	3
Ghir-A03-86879616-86880826	2.15436e-15	2.04333	0.205	0.056	5.59584e-10	3
Ghir-D13-54906108-54908923	2.20835e-15	1.50752	0.301	0.129	5.73607e-10	3
Ghir-A05-72530368-72530919	2.273e-15	2.83392	0.12	0.017	5.904e-10	3
Ghir-A12-83396058-83396642	2.40713e-15	2.54753	0.143	0.025	6.25241e-10	3
Ghir-A06-117243395-117245822	2.44363e-15	0.900156	0.552	0.407	6.34721e-10	3
Ghir-A09-45383066-45384567	2.47605e-15	1.10624	0.456	0.258	6.43142e-10	3
Ghir-D09-11917707-11918894	2.58201e-15	2.68007	0.147	0.023	6.70665e-10	3
Ghir-A09-74373780-74374781	2.60122e-15	2.49289	0.147	0.028	6.75655e-10	3
Ghir-A06-14907051-14908047	2.60834e-15	1.76254	0.243	0.078	6.77504e-10	3
Ghir-A02-44701439-44702660	2.61533e-15	1.31467	0.344	0.17	6.7932e-10	3
Ghir-A01-107912945-107913841	2.61625e-15	2.13423	0.17	0.043	6.79558e-10	3
Ghir-D12-61636529-61637033	2.61981e-15	3.19123	0.112	0.014	6.80483e-10	3
Ghir-A03-66739096-66739949	2.62724e-15	1.52464	0.274	0.115	6.82414e-10	3
Ghir-A11-107461446-107463021	2.63342e-15	2.63056	0.127	0.024	6.84017e-10	3
Ghir-A02-103701846-103702931	2.64657e-15	2.72342	0.127	0.021	6.87434e-10	3
Ghir-D02-56314067-56314722	2.64866e-15	1.84657	0.243	0.073	6.87976e-10	3
Ghir-A03-1860960-1861488	2.65979e-15	2.21664	0.181	0.04	6.90868e-10	3
Ghir-D02-8050898-8051718	2.85001e-15	2.60331	0.147	0.025	7.40276e-10	3
Ghir-A07-2526087-2526379	2.90731e-15	2.50138	0.154	0.027	7.5516e-10	3
Ghir-D04-9857087-9857801	2.91142e-15	2.07206	0.181	0.05	7.56226e-10	3
Ghir-D13-1751328-1752006	2.9232e-15	3.68189	0.1	0.008	7.59285e-10	3
Ghir-D08-67780688-67780988	2.95571e-15	2.3851	0.166	0.032	7.67732e-10	3
Scaffold2745-140999-141711	2.98525e-15	0.85777	0.606	0.462	7.75403e-10	3
Ghir-A10-110895063-110896019	2.99234e-15	3.43731	0.1	0.009	7.77244e-10	3
Ghir-D10-61583543-61584189	3.02459e-15	1.60899	0.259	0.102	7.85623e-10	3
Ghir-D04-4312427-4313471	3.07613e-15	2.2568	0.178	0.042	7.99011e-10	3
Ghir-D10-3150409-3151476	3.11119e-15	1.14614	0.405	0.227	8.08116e-10	3
Ghir-A11-119580697-119581247	3.34052e-15	2.58769	0.139	0.024	8.67684e-10	3
Ghir-A01-19888838-19889845	3.54673e-15	1.97165	0.185	0.059	9.21246e-10	3
Ghir-D10-8515816-8516601	3.55042e-15	2.83826	0.116	0.018	9.22203e-10	3
Ghir-D11-4316217-4316692	3.5578e-15	2.51033	0.139	0.026	9.2412e-10	3
Ghir-A12-92834367-92835022	3.57082e-15	2.13355	0.193	0.046	9.27503e-10	3
Ghir-D05-7987987-7988514	3.62785e-15	2.54508	0.139	0.026	9.42315e-10	3
Ghir-D02-6460696-6460962	3.64078e-15	2.98105	0.108	0.015	9.45674e-10	3
Ghir-D08-43160264-43160892	3.66849e-15	2.39907	0.17	0.031	9.52872e-10	3
Ghir-A12-95883643-95884727	3.7246e-15	2.10927	0.189	0.049	9.67446e-10	3
Ghir-A03-6080472-6081876	3.82472e-15	1.13876	0.436	0.254	9.93452e-10	3
Ghir-A05-12127496-12127837	3.89782e-15	2.72538	0.124	0.02	1.01244e-09	3
Ghir-D02-42364176-42365742	3.90009e-15	1.45833	0.309	0.137	1.01303e-09	3
Ghir-A07-15953781-15955909	3.95787e-15	1.16803	0.417	0.231	1.02804e-09	3
Ghir-A01-104632385-104633037	4.02299e-15	3.03728	0.104	0.015	1.04495e-09	3
Ghir-D04-40940865-40942948	4.04077e-15	1.74897	0.266	0.08	1.04957e-09	3
Ghir-A07-62711954-62712802	4.05624e-15	2.33349	0.174	0.035	1.05359e-09	3
Ghir-A02-37796105-37796873	4.05665e-15	2.83392	0.12	0.017	1.05369e-09	3
Ghir-A11-107772213-107773889	4.07293e-15	1.88165	0.239	0.068	1.05792e-09	3
Ghir-A12-85590655-85591265	4.11304e-15	2.14765	0.166	0.045	1.06834e-09	3
Ghir-A12-96883435-96883721	4.1337e-15	2.6032	0.131	0.023	1.07371e-09	3
Ghir-A03-822997-823590	4.25713e-15	2.52416	0.158	0.028	1.10577e-09	3
Ghir-A05-104497166-104498658	4.31221e-15	1.28332	0.344	0.179	1.12007e-09	3
Ghir-D09-2483730-2484528	4.32099e-15	1.37732	0.32	0.153	1.12236e-09	3
Ghir-A09-79959680-79960865	4.40634e-15	1.41409	0.32	0.144	1.14452e-09	3
Ghir-D07-26074962-26075751	4.42886e-15	1.84181	0.22	0.072	1.15037e-09	3
Ghir-A01-65659882-65660379	4.59774e-15	2.99689	0.116	0.014	1.19424e-09	3
Ghir-A05-22247427-22247739	4.64494e-15	2.94988	0.112	0.015	1.2065e-09	3
Ghir-A08-114551681-114552050	4.97189e-15	2.65569	0.135	0.024	1.29142e-09	3
Ghir-D05-22665082-22667360	4.99742e-15	1.39411	0.305	0.143	1.29806e-09	3
Ghir-A11-20944821-20945134	5.06156e-15	3.16432	0.104	0.011	1.31472e-09	3
Ghir-A04-9309360-9311053	5.17656e-15	1.21289	0.375	0.204	1.34459e-09	3
Ghir-A09-76414271-76414742	5.31169e-15	2.89081	0.127	0.016	1.37968e-09	3
Ghir-D06-319036-319247	5.3241e-15	2.91987	0.108	0.015	1.38291e-09	3
Ghir-A10-29418851-29420982	5.46532e-15	1.43116	0.328	0.15	1.41959e-09	3
Ghir-A07-7201425-7201750	5.50376e-15	3.01989	0.108	0.014	1.42957e-09	3
Ghir-D10-29543961-29545953	5.63497e-15	1.63918	0.259	0.094	1.46366e-09	3
Ghir-A13-89192046-89192668	5.63822e-15	2.37575	0.143	0.033	1.4645e-09	3
Ghir-D08-47219126-47219577	5.655e-15	2.74343	0.112	0.022	1.46886e-09	3
Ghir-A01-93180368-93182524	5.68944e-15	0.883332	0.556	0.421	1.4778e-09	3
Ghir-D05-44734905-44735700	5.69615e-15	1.81201	0.216	0.073	1.47955e-09	3
Ghir-D06-57955865-57956829	5.70204e-15	1.51161	0.286	0.113	1.48108e-09	3
Ghir-A12-106524203-106525052	5.74951e-15	2.55011	0.143	0.027	1.49341e-09	3
Ghir-D10-20136564-20138331	5.83206e-15	1.26707	0.371	0.186	1.51485e-09	3
Ghir-A07-82630235-82630879	5.95355e-15	3.33231	0.1	0.01	1.5464e-09	3
Ghir-A07-86586847-86587735	5.95982e-15	1.50968	0.282	0.114	1.54803e-09	3
Ghir-A01-7228734-7229455	5.99842e-15	2.75802	0.12	0.02	1.55806e-09	3
Ghir-A01-110536350-110538447	6.08677e-15	0.866285	0.587	0.425	1.58101e-09	3
Ghir-A02-87673946-87675721	6.44745e-15	1.02242	0.475	0.305	1.67469e-09	3
Ghir-A07-13711304-13712926	6.52713e-15	1.23957	0.394	0.197	1.69539e-09	3
Ghir-D09-11919593-11920016	6.54323e-15	3.21768	0.12	0.012	1.69957e-09	3
Ghir-D04-32280466-32281666	6.85028e-15	2.0314	0.201	0.052	1.77932e-09	3
Ghir-A11-10007573-10008363	6.88695e-15	2.00481	0.197	0.055	1.78885e-09	3
Ghir-D11-1287699-1288097	7.18249e-15	2.79032	0.12	0.019	1.86562e-09	3
Ghir-A05-109348849-109349706	7.21609e-15	1.19924	0.39	0.202	1.87434e-09	3
Ghir-A13-46829778-46830362	7.24818e-15	3.24347	0.1	0.012	1.88268e-09	3
Ghir-A05-108031039-108031876	7.29246e-15	2.80549	0.12	0.019	1.89418e-09	3
Ghir-D03-24953220-24953966	7.3594e-15	2.84394	0.127	0.018	1.91157e-09	3
Ghir-A06-104707030-104708959	7.6234e-15	1.61814	0.259	0.103	1.98014e-09	3
Ghir-D06-43603330-43604215	8.01229e-15	2.15182	0.185	0.044	2.08115e-09	3
Ghir-D08-9719437-9720311	8.1027e-15	2.44835	0.139	0.027	2.10464e-09	3
Ghir-D02-13860322-13861470	8.18595e-15	2.00186	0.208	0.056	2.12626e-09	3
Ghir-D11-33029984-33031310	8.20303e-15	1.97457	0.212	0.056	2.1307e-09	3
Ghir-D05-51516624-51518306	8.27946e-15	1.36243	0.328	0.153	2.15055e-09	3
Ghir-A12-1421221-1422512	8.28611e-15	1.27185	0.344	0.179	2.15227e-09	3
Ghir-D10-30884383-30885135	8.45376e-15	2.41869	0.166	0.031	2.19582e-09	3
Ghir-A09-72462645-72462866	8.58079e-15	3.02375	0.1	0.014	2.22882e-09	3
Ghir-A05-102944445-102944922	8.70662e-15	2.31305	0.151	0.033	2.2615e-09	3
Ghir-A10-68954797-68955862	8.7127e-15	1.71133	0.239	0.085	2.26308e-09	3
Ghir-D12-4050587-4051595	8.76366e-15	1.83262	0.224	0.07	2.27632e-09	3
Ghir-A11-14660131-14661792	9.78854e-15	1.18309	0.402	0.214	2.54253e-09	3
Ghir-D10-7837946-7839134	9.82519e-15	1.41044	0.328	0.139	2.55204e-09	3
Ghir-D03-21351535-21353277	1.03222e-14	1.29366	0.351	0.185	2.68114e-09	3
Ghir-A01-3545874-3546700	1.09394e-14	2.5187	0.151	0.026	2.84145e-09	3
Ghir-A11-19797289-19798043	1.10174e-14	1.96917	0.224	0.061	2.8617e-09	3
Ghir-A12-37542919-37543543	1.10329e-14	3.22698	0.1	0.011	2.86575e-09	3
Ghir-A03-65620476-65621110	1.11093e-14	3.09576	0.104	0.014	2.88558e-09	3
Ghir-A06-40060076-40061352	1.12204e-14	1.60535	0.259	0.105	2.91444e-09	3
Ghir-D11-59490395-59491490	1.15096e-14	1.53384	0.286	0.116	2.98957e-09	3
Ghir-A10-113276760-113277982	1.16145e-14	1.81108	0.22	0.07	3.01682e-09	3
Ghir-A01-2513259-2513744	1.17497e-14	1.90272	0.205	0.059	3.05193e-09	3
Ghir-A12-105898538-105900154	1.19216e-14	1.31149	0.359	0.165	3.09658e-09	3
Ghir-D12-60386630-60387134	1.19366e-14	1.78076	0.224	0.072	3.10047e-09	3
Ghir-A09-63525118-63526474	1.21514e-14	1.0575	0.444	0.276	3.15626e-09	3
Ghir-D04-9343340-9343829	1.21723e-14	2.58007	0.127	0.024	3.16169e-09	3
Ghir-A06-37992151-37992677	1.22229e-14	1.92658	0.201	0.056	3.17485e-09	3
Ghir-D11-8454141-8454852	1.23064e-14	2.33027	0.158	0.036	3.19652e-09	3
Ghir-D03-3741750-3743070	1.23322e-14	1.92502	0.185	0.062	3.20323e-09	3
Ghir-D05-7837096-7837482	1.25934e-14	2.54885	0.147	0.024	3.27107e-09	3
Ghir-A09-63560727-63562021	1.26657e-14	1.2062	0.367	0.201	3.28985e-09	3
Ghir-D08-8961693-8962814	1.26768e-14	1.85248	0.216	0.066	3.29274e-09	3
Scaffold1535-75816-76362	1.28864e-14	2.00222	0.185	0.056	3.34719e-09	3
Ghir-A01-31939269-31939776	1.36363e-14	2.57016	0.139	0.026	3.54197e-09	3
Ghir-A08-119354745-119356188	1.36994e-14	1.01814	0.459	0.298	3.55834e-09	3
Ghir-A09-66593447-66593918	1.3838e-14	2.20607	0.162	0.041	3.59434e-09	3
Ghir-D02-41711390-41712534	1.44464e-14	1.20741	0.429	0.213	3.75238e-09	3
Ghir-D02-54267657-54268224	1.44804e-14	2.5393	0.131	0.024	3.76121e-09	3
Ghir-D08-41597149-41597370	1.45313e-14	3.05185	0.1	0.012	3.77444e-09	3
Ghir-D01-7931395-7931816	1.46179e-14	2.44104	0.139	0.028	3.79693e-09	3
Ghir-D11-758682-759062	1.46671e-14	2.44591	0.143	0.029	3.8097e-09	3
Ghir-D04-12049386-12049975	1.47025e-14	3.20191	0.1	0.012	3.81891e-09	3
Ghir-A10-84731053-84732422	1.50097e-14	1.54097	0.263	0.109	3.89869e-09	3
Ghir-A05-12592179-12592573	1.54629e-14	2.59551	0.131	0.022	4.01641e-09	3
Ghir-D07-7193255-7194353	1.57819e-14	1.95148	0.205	0.054	4.09927e-09	3
Ghir-A12-37493592-37494744	1.59163e-14	2.9326	0.116	0.016	4.13417e-09	3
Ghir-D07-5690948-5692312	1.65531e-14	1.65191	0.297	0.098	4.29958e-09	3
Ghir-A12-43419100-43420552	1.69328e-14	1.31037	0.286	0.166	4.39822e-09	3
Ghir-A09-116814-118548	1.70259e-14	1.19069	0.359	0.211	4.42239e-09	3
Ghir-A05-14899067-14900368	1.73219e-14	0.935219	0.502	0.345	4.49927e-09	3
Ghir-A05-9934090-9934971	1.7589e-14	2.23843	0.17	0.036	4.56865e-09	3
Ghir-D10-57578515-57579535	1.84905e-14	3.09063	0.1	0.013	4.80281e-09	3
Ghir-A07-5489155-5489726	1.85734e-14	1.54586	0.274	0.11	4.82434e-09	3
Ghir-D12-60759195-60759639	1.90714e-14	2.91894	0.108	0.016	4.95371e-09	3
Ghir-A12-81899345-81899621	1.91222e-14	3.42837	0.1	0.008	4.96689e-09	3
Ghir-D12-50220754-50221356	1.94348e-14	1.8093	0.193	0.071	5.04808e-09	3
Ghir-A01-3565701-3566034	1.95139e-14	2.23978	0.154	0.037	5.06864e-09	3
Ghir-A05-44166509-44167326	1.96234e-14	2.64165	0.124	0.022	5.09708e-09	3
Ghir-A04-75212710-75213640	2.03538e-14	1.72607	0.228	0.077	5.28679e-09	3
Ghir-A05-12221258-12221737	2.05572e-14	1.79512	0.224	0.069	5.33963e-09	3
Ghir-D08-9918161-9918765	2.08029e-14	2.83826	0.12	0.017	5.40344e-09	3
Ghir-D08-61821313-61821555	2.11763e-14	3.04662	0.108	0.012	5.50044e-09	3
Ghir-A10-33473456-33474214	2.12116e-14	2.65828	0.124	0.022	5.50961e-09	3
Ghir-A02-79689766-79690605	2.13019e-14	2.01754	0.189	0.051	5.53305e-09	3
Ghir-A02-99759479-99760446	2.17929e-14	2.08625	0.178	0.046	5.66059e-09	3
Ghir-A03-16686778-16687484	2.21941e-14	2.56186	0.135	0.023	5.76481e-09	3
Ghir-A09-68401787-68402500	2.22719e-14	1.6223	0.251	0.089	5.78501e-09	3
Ghir-A11-7394056-7395959	2.26699e-14	1.5097	0.293	0.12	5.8884e-09	3
Ghir-A09-49186727-49187570	2.30644e-14	2.93386	0.116	0.016	5.99086e-09	3
Ghir-A07-42578389-42578688	2.32431e-14	2.39117	0.139	0.029	6.03727e-09	3
Ghir-D10-11262028-11262712	2.41695e-14	3.11023	0.108	0.014	6.2779e-09	3
Ghir-A09-78167656-78168359	2.4896e-14	2.95112	0.104	0.015	6.46662e-09	3
Ghir-D03-5130457-5131146	2.49274e-14	2.74045	0.12	0.018	6.47477e-09	3
Ghir-A02-105769718-105771146	2.49955e-14	2.60587	0.131	0.024	6.49244e-09	3
Ghir-A05-36342040-36344070	2.53295e-14	1.30437	0.324	0.166	6.57921e-09	3
Ghir-A03-61319598-61321215	2.55839e-14	1.85793	0.189	0.062	6.6453e-09	3
Ghir-D02-7532884-7533723	2.56901e-14	2.70217	0.116	0.019	6.67287e-09	3
Ghir-D02-22285360-22286152	2.58234e-14	2.4016	0.139	0.029	6.70751e-09	3
Ghir-D13-60583702-60584415	2.62646e-14	1.90327	0.212	0.061	6.82211e-09	3
Ghir-A09-79139942-79140160	2.66209e-14	3.02791	0.1	0.013	6.91465e-09	3
Ghir-D07-5810603-5811110	2.66349e-14	2.84778	0.116	0.016	6.91828e-09	3
Ghir-D11-2927908-2928296	2.68539e-14	3.04548	0.104	0.014	6.97517e-09	3
Ghir-D09-973469-974226	2.74061e-14	2.15139	0.174	0.042	7.11859e-09	3
Ghir-D02-31074999-31076349	2.76548e-14	2.00944	0.189	0.049	7.1832e-09	3
Ghir-A01-11539070-11540589	2.81309e-14	1.05989	0.475	0.262	7.30686e-09	3
Ghir-D08-56461709-56462380	2.81755e-14	1.66334	0.243	0.086	7.31846e-09	3
Ghir-D07-20179162-20181570	2.82128e-14	1.05976	0.463	0.27	7.32813e-09	3
Ghir-D02-43315229-43316032	2.86645e-14	1.68856	0.224	0.089	7.44546e-09	3
Ghir-A07-8080569-8081713	2.95348e-14	1.65466	0.247	0.09	7.67151e-09	3
Ghir-A06-91384178-91384534	3.08208e-14	3.0788	0.1	0.014	8.00556e-09	3
Ghir-D07-49526165-49527066	3.08969e-14	2.27581	0.151	0.036	8.02532e-09	3
Ghir-A10-4542669-4543274	3.2119e-14	1.4215	0.305	0.133	8.34276e-09	3
Ghir-A05-19706173-19706573	3.22648e-14	3.13538	0.104	0.012	8.38062e-09	3
Ghir-D02-12637572-12639440	3.24184e-14	1.18786	0.344	0.211	8.42051e-09	3
Ghir-D13-42105554-42106964	3.24805e-14	1.67002	0.247	0.093	8.43664e-09	3
Ghir-D01-27181781-27184054	3.30108e-14	0.925147	0.517	0.364	8.57439e-09	3
Ghir-D06-51196952-51197528	3.39497e-14	2.93202	0.108	0.017	8.81826e-09	3
Ghir-D12-57336254-57337135	3.43991e-14	1.59708	0.236	0.097	8.93499e-09	3
Ghir-A07-18852568-18852991	3.54549e-14	2.6276	0.131	0.022	9.20923e-09	3
Ghir-A03-8742870-8744284	3.64005e-14	2.56293	0.12	0.026	9.45484e-09	3
Ghir-A09-73806301-73806842	3.6944e-14	1.73718	0.212	0.077	9.59602e-09	3
Ghir-D06-25743979-25744490	3.72501e-14	2.31468	0.151	0.035	9.67553e-09	3
Ghir-D11-56980477-56981888	3.75578e-14	2.12444	0.166	0.043	9.75545e-09	3
Ghir-A02-96552356-96553885	3.81181e-14	3.0129	0.112	0.014	9.90097e-09	3
Ghir-A08-102615586-102616773	3.82275e-14	2.6032	0.12	0.022	9.9294e-09	3
Ghir-D05-6692175-6693234	3.91706e-14	1.3376	0.332	0.151	1.01744e-08	3
Ghir-D09-52270465-52270936	3.91735e-14	2.1657	0.151	0.038	1.01751e-08	3
Ghir-D06-61552602-61552811	3.99697e-14	2.90358	0.1	0.015	1.03819e-08	3
Ghir-A10-16349605-16350951	4.06626e-14	1.28551	0.324	0.172	1.05619e-08	3
Ghir-D08-1390088-1390628	4.07008e-14	2.52981	0.116	0.025	1.05718e-08	3
Ghir-A12-50640700-50641754	4.07093e-14	1.75216	0.232	0.076	1.0574e-08	3
Ghir-D12-52020419-52021942	4.27912e-14	2.57016	0.127	0.025	1.11148e-08	3
Ghir-A11-118948924-118949320	4.39672e-14	2.87976	0.127	0.017	1.14202e-08	3
Ghir-A04-62143734-62144069	4.46157e-14	2.42752	0.143	0.029	1.15887e-08	3
Ghir-A08-108509013-108509695	4.46796e-14	2.40334	0.162	0.034	1.16053e-08	3
Ghir-A04-642200-642891	4.54184e-14	2.27821	0.147	0.033	1.17972e-08	3
Ghir-A03-105060900-105061381	4.68794e-14	2.15394	0.151	0.039	1.21767e-08	3
Ghir-D07-18923167-18923998	4.72807e-14	2.57351	0.151	0.026	1.22809e-08	3
Ghir-D09-50890249-50892531	4.73485e-14	1.27701	0.34	0.167	1.22985e-08	3
Ghir-D01-48532863-48533991	4.75345e-14	1.28798	0.305	0.164	1.23469e-08	3
Ghir-D07-53336820-53337581	4.75509e-14	1.38041	0.313	0.141	1.23511e-08	3
Ghir-D13-4585365-4586416	4.80582e-14	1.79082	0.224	0.073	1.24829e-08	3
Ghir-A11-11087357-11088016	4.85782e-14	3.22698	0.1	0.011	1.26179e-08	3
Ghir-D11-12746431-12747764	4.8759e-14	1.66796	0.266	0.091	1.26649e-08	3
Ghir-A01-92436043-92436754	4.91709e-14	2.48256	0.127	0.025	1.27719e-08	3
Ghir-A05-1661164-1661566	4.93496e-14	1.64673	0.251	0.082	1.28183e-08	3
Ghir-D05-3920074-3920611	4.9714e-14	2.83392	0.108	0.017	1.2913e-08	3
Ghir-D02-42288610-42290155	4.9918e-14	1.64405	0.247	0.09	1.2966e-08	3
Ghir-D11-57851121-57851776	5.04632e-14	2.6312	0.131	0.022	1.31076e-08	3
Ghir-D05-35507135-35507341	5.23221e-14	2.88878	0.116	0.015	1.35904e-08	3
Ghir-D11-14686549-14687508	5.23824e-14	1.26507	0.359	0.167	1.36061e-08	3
Ghir-A05-19280304-19280760	5.31822e-14	1.90157	0.189	0.054	1.38138e-08	3
Ghir-D11-57740760-57742110	5.35932e-14	1.60329	0.239	0.098	1.39206e-08	3
Ghir-D08-29621023-29621924	5.45232e-14	1.6379	0.239	0.085	1.41621e-08	3
Ghir-D08-62375649-62375957	5.49992e-14	2.80005	0.108	0.017	1.42858e-08	3
Ghir-D11-28759040-28760661	5.67644e-14	1.23845	0.359	0.179	1.47443e-08	3
Ghir-D12-3352732-3353834	5.69496e-14	2.4079	0.139	0.032	1.47924e-08	3
Ghir-A07-91037063-91038603	5.77484e-14	1.50201	0.259	0.111	1.49999e-08	3
Ghir-D08-65462407-65464556	5.90321e-14	0.934814	0.51	0.349	1.53333e-08	3
Ghir-D10-26860647-26861949	6.05052e-14	1.62639	0.247	0.101	1.57159e-08	3
Ghir-A12-39454727-39455609	6.09441e-14	1.24296	0.375	0.177	1.58299e-08	3
Ghir-D02-4819060-4819643	6.11007e-14	2.28169	0.162	0.036	1.58706e-08	3
Ghir-D07-58241605-58241924	6.30115e-14	2.39359	0.143	0.029	1.63669e-08	3
Ghir-D12-149892-150616	6.37181e-14	2.35556	0.143	0.029	1.65504e-08	3
Ghir-A10-103209099-103209724	6.44394e-14	2.34644	0.143	0.03	1.67378e-08	3
Ghir-D01-9640351-9641077	6.51498e-14	1.62398	0.243	0.089	1.69223e-08	3
Ghir-D09-45047117-45048228	6.53769e-14	1.41922	0.317	0.13	1.69813e-08	3
Ghir-A06-33657550-33658536	6.60582e-14	2.37265	0.143	0.03	1.71583e-08	3
Ghir-D04-43344318-43344751	6.70356e-14	2.70217	0.12	0.018	1.74122e-08	3
Ghir-D13-49237684-49240341	6.94864e-14	0.922225	0.529	0.362	1.80488e-08	3
Ghir-D11-50187822-50188884	6.9569e-14	2.04951	0.166	0.047	1.80702e-08	3
Ghir-A01-83667598-83668558	6.99752e-14	2.07575	0.17	0.042	1.81757e-08	3
Ghir-D13-3242176-3242932	7.071e-14	2.71865	0.131	0.023	1.83666e-08	3
Ghir-D01-38309079-38309979	7.29789e-14	2.63056	0.124	0.023	1.89559e-08	3
Ghir-A09-59985996-59986636	7.50222e-14	1.44782	0.27	0.114	1.94866e-08	3
Ghir-A12-78408200-78408698	7.82286e-14	2.6312	0.127	0.022	2.03195e-08	3
Ghir-A11-107169859-107170755	7.94641e-14	1.09492	0.378	0.232	2.06404e-08	3
Ghir-A09-59309763-59311724	8.16104e-14	1.14988	0.405	0.228	2.11979e-08	3
Ghir-A10-85540802-85541236	8.23732e-14	2.67257	0.116	0.02	2.1396e-08	3
Ghir-A05-18434947-18436242	8.28782e-14	2.01371	0.189	0.054	2.15272e-08	3
Ghir-D08-53100824-53102416	8.43444e-14	0.971229	0.514	0.316	2.1908e-08	3
Ghir-D09-44097385-44098038	8.45227e-14	1.85876	0.193	0.063	2.19543e-08	3
Ghir-A05-102434460-102435237	8.57646e-14	1.75854	0.216	0.067	2.22769e-08	3
Ghir-D10-967681-968044	8.64501e-14	2.90358	0.112	0.014	2.2455e-08	3
Ghir-A01-113356521-113356730	8.83314e-14	2.49224	0.131	0.024	2.29436e-08	3
Ghir-A02-99617938-99619283	8.85416e-14	1.66089	0.228	0.082	2.29982e-08	3
Ghir-A08-114553063-114553326	8.89424e-14	2.72218	0.116	0.018	2.31024e-08	3
Ghir-D06-18692989-18693746	9.03903e-14	2.5393	0.131	0.024	2.34784e-08	3
Ghir-D11-16647511-16647898	9.23794e-14	1.90257	0.193	0.058	2.39951e-08	3
Ghir-A07-20862898-20864238	9.60648e-14	0.9238	0.514	0.354	2.49524e-08	3
Ghir-D04-3767652-3768248	9.62029e-14	2.83193	0.124	0.018	2.49882e-08	3
Ghir-A12-96878971-96879643	9.75916e-14	2.32721	0.158	0.032	2.53489e-08	3
Ghir-A05-23949050-23951276	9.80005e-14	0.783551	0.602	0.487	2.54551e-08	3
Ghir-D06-12070496-12071459	9.80022e-14	1.21913	0.344	0.177	2.54556e-08	3
Ghir-D07-23317852-23318945	1.00665e-13	1.27988	0.328	0.168	2.61471e-08	3
Ghir-A03-112609340-112609639	1.01369e-13	2.01128	0.162	0.045	2.63301e-08	3
Ghir-A09-8771795-8772906	1.03617e-13	2.56631	0.131	0.024	2.6914e-08	3
Ghir-D12-1950412-1951284	1.03961e-13	2.46735	0.139	0.027	2.70033e-08	3
Ghir-D11-54577752-54578562	1.04961e-13	1.50709	0.274	0.114	2.7263e-08	3
Ghir-D05-46935711-46936011	1.05127e-13	3.13249	0.1	0.011	2.73061e-08	3
Ghir-A12-99791899-99792946	1.06649e-13	1.49626	0.27	0.119	2.77016e-08	3
Ghir-D04-11192425-11194007	1.08055e-13	1.37674	0.305	0.137	2.80666e-08	3
Ghir-D07-541224-543153	1.09561e-13	1.01833	0.483	0.288	2.8458e-08	3
Ghir-D09-47644244-47644712	1.10472e-13	2.54162	0.124	0.023	2.86945e-08	3
Ghir-A06-36627524-36629240	1.12184e-13	1.3814	0.297	0.138	2.91393e-08	3
Ghir-A08-90336790-90337308	1.12801e-13	2.26711	0.143	0.035	2.92994e-08	3
Ghir-A06-111118051-111119014	1.12808e-13	1.6912	0.22	0.079	2.93014e-08	3
Ghir-D05-29623165-29624142	1.13179e-13	1.19349	0.347	0.18	2.93976e-08	3
Ghir-D05-56874377-56874651	1.14668e-13	2.82635	0.104	0.016	2.97845e-08	3
Ghir-D05-35506057-35506907	1.15102e-13	1.85337	0.205	0.058	2.98973e-08	3
Ghir-A10-33903321-33904131	1.1523e-13	2.06951	0.158	0.041	2.99305e-08	3
Ghir-D09-4353432-4355229	1.16381e-13	1.57565	0.274	0.109	3.02294e-08	3
Ghir-A05-101441876-101443648	1.21001e-13	1.09234	0.467	0.248	3.14293e-08	3
Ghir-D10-8505224-8505729	1.21626e-13	3.06558	0.1	0.012	3.15916e-08	3
Ghir-A12-102004288-102004713	1.23285e-13	2.62469	0.116	0.019	3.20227e-08	3
Ghir-A03-85559745-85560530	1.25562e-13	2.75785	0.112	0.018	3.26141e-08	3
Ghir-D12-55089510-55090615	1.25917e-13	1.64994	0.232	0.084	3.27064e-08	3
Ghir-D05-6722524-6723190	1.27247e-13	1.57774	0.236	0.096	3.30519e-08	3
Ghir-D10-21037134-21038416	1.29395e-13	1.49813	0.266	0.11	3.36096e-08	3
Ghir-A05-48076129-48076625	1.31045e-13	2.80659	0.112	0.017	3.40383e-08	3
Ghir-D01-60110126-60111797	1.32639e-13	1.29928	0.34	0.163	3.44524e-08	3
Ghir-A13-10793386-10794988	1.32815e-13	1.87048	0.22	0.065	3.44979e-08	3
Ghir-D10-11264743-11265627	1.33575e-13	2.34644	0.139	0.03	3.46956e-08	3
Ghir-D12-2864935-2866002	1.34153e-13	2.51819	0.127	0.026	3.48457e-08	3
Ghir-D04-3473534-3474747	1.3527e-13	2.34874	0.151	0.03	3.51356e-08	3
Ghir-A05-24489578-24491036	1.36061e-13	1.0047	0.479	0.284	3.5341e-08	3
Ghir-A04-69785070-69785820	1.40276e-13	1.50411	0.255	0.109	3.64359e-08	3
Ghir-D04-44308314-44309114	1.42143e-13	1.2951	0.324	0.157	3.69211e-08	3
Ghir-D13-57814048-57814459	1.44446e-13	2.67721	0.108	0.019	3.75192e-08	3
Ghir-D04-17048745-17049897	1.46472e-13	2.18945	0.178	0.037	3.80453e-08	3
Ghir-A03-111033461-111033898	1.52082e-13	2.74045	0.116	0.018	3.95025e-08	3
Ghir-A11-11566718-11567579	1.56404e-13	2.11814	0.166	0.042	4.06251e-08	3
Ghir-A09-58180854-58182190	1.59308e-13	0.948493	0.479	0.314	4.13794e-08	3
Ghir-A02-13721403-13721888	1.60701e-13	2.74876	0.108	0.017	4.17413e-08	3
Ghir-D12-41317744-41318048	1.68616e-13	2.52981	0.112	0.025	4.37971e-08	3
Ghir-A13-79680792-79681620	1.68733e-13	1.98435	0.178	0.048	4.38274e-08	3
Ghir-A04-78993089-78995587	1.69672e-13	1.00187	0.452	0.296	4.40715e-08	3
Ghir-D02-16995013-16995578	1.69917e-13	1.87802	0.193	0.057	4.41352e-08	3
Ghir-A04-83820708-83821333	1.72946e-13	2.58238	0.12	0.022	4.49219e-08	3
Ghir-A01-105512143-105512343	1.745e-13	2.36438	0.131	0.026	4.53255e-08	3
Ghir-D11-51247620-51248366	1.75731e-13	1.75765	0.208	0.072	4.56453e-08	3
Ghir-A06-116380080-116380969	1.78628e-13	2.3777	0.139	0.029	4.63977e-08	3
Ghir-A12-1571347-1571709	1.81973e-13	3.02791	0.1	0.012	4.72666e-08	3
Ghir-A06-415210-415805	1.82553e-13	2.4651	0.124	0.026	4.74172e-08	3
Ghir-D07-58464829-58465179	1.88184e-13	2.87235	0.1	0.015	4.88797e-08	3
Ghir-D07-33223321-33224773	1.89418e-13	1.71894	0.212	0.073	4.92005e-08	3
Ghir-D03-13116482-13117487	1.92971e-13	1.87144	0.193	0.058	5.01232e-08	3
Ghir-A05-14194623-14195118	1.94007e-13	2.21853	0.143	0.035	5.03923e-08	3
Ghir-A03-15492252-15493007	1.96171e-13	2.24924	0.147	0.035	5.09543e-08	3
Ghir-A03-15256693-15257400	1.98918e-13	2.07937	0.154	0.041	5.16681e-08	3
Ghir-A01-43195794-43197119	2.0348e-13	0.942013	0.49	0.307	5.28528e-08	3
Ghir-A05-107376108-107376545	2.10012e-13	2.69653	0.112	0.017	5.45496e-08	3
Ghir-A03-107299929-107300885	2.13274e-13	2.30398	0.139	0.03	5.5397e-08	3
Ghir-A12-4936343-4937262	2.19767e-13	1.8494	0.185	0.058	5.70835e-08	3
Ghir-A02-7477549-7478492	2.20504e-13	2.32041	0.131	0.033	5.72748e-08	3
Ghir-D12-49588067-49589262	2.23931e-13	1.75653	0.216	0.069	5.81649e-08	3
Ghir-D01-15435901-15436382	2.27101e-13	1.62684	0.224	0.082	5.89883e-08	3
Ghir-D04-32290068-32290444	2.32682e-13	2.03777	0.178	0.045	6.04379e-08	3
Ghir-A02-48211237-48212133	2.33893e-13	2.4634	0.116	0.025	6.07526e-08	3
Ghir-A06-11415672-11416298	2.375e-13	2.64331	0.112	0.021	6.16894e-08	3
Ghir-A05-36281268-36281549	2.3974e-13	2.7672	0.112	0.016	6.22714e-08	3
Ghir-A12-85293135-85294692	2.40699e-13	1.75637	0.205	0.068	6.25205e-08	3
Ghir-A12-78185860-78186918	2.41132e-13	1.91848	0.181	0.054	6.26329e-08	3
Ghir-D06-65019057-65019270	2.52833e-13	2.6828	0.108	0.018	6.56721e-08	3
Ghir-A05-16518720-16519192	2.54146e-13	2.34644	0.143	0.03	6.60131e-08	3
Ghir-D03-49560370-49561241	2.55076e-13	1.6122	0.232	0.093	6.62548e-08	3
Ghir-D09-40853521-40854636	2.58926e-13	1.67136	0.236	0.078	6.72548e-08	3
Ghir-D08-64329532-64330361	2.66002e-13	2.37123	0.139	0.026	6.90928e-08	3
Ghir-A08-18827631-18829326	2.68162e-13	0.984139	0.409	0.298	6.96537e-08	3
Ghir-A01-1800164-1801569	2.6902e-13	1.60089	0.232	0.085	6.98765e-08	3
Ghir-D12-31924963-31925582	2.7011e-13	2.12402	0.162	0.039	7.01596e-08	3
Ghir-A07-97045849-97046201	2.70544e-13	2.53587	0.12	0.021	7.02725e-08	3
Ghir-D11-11853389-11853934	2.80589e-13	1.60552	0.22	0.083	7.28816e-08	3
Ghir-D05-51453154-51453722	2.8355e-13	2.3892	0.135	0.026	7.36508e-08	3
Ghir-D01-50610355-50611403	2.86339e-13	1.09826	0.402	0.234	7.43752e-08	3
Ghir-D12-10696004-10697479	2.87476e-13	2.83915	0.108	0.015	7.46705e-08	3
Ghir-A07-2135876-2137207	2.98213e-13	1.44954	0.297	0.115	7.74593e-08	3
Ghir-D07-4029821-4030200	2.9873e-13	2.13421	0.158	0.037	7.75936e-08	3
Ghir-D05-5017709-5018830	2.99588e-13	0.928177	0.448	0.338	7.78165e-08	3
Ghir-D04-28525390-28526816	3.02451e-13	2.0979	0.154	0.041	7.85601e-08	3
Ghir-A07-8529983-8530886	3.05285e-13	3.06204	0.108	0.013	7.92963e-08	3
Ghir-A03-103752125-103752669	3.06104e-13	2.26451	0.143	0.033	7.95091e-08	3
Ghir-D02-69541233-69541881	3.06264e-13	1.6691	0.216	0.078	7.95506e-08	3
Ghir-A01-33658630-33659621	3.14917e-13	1.13621	0.375	0.212	8.1798e-08	3
Ghir-A07-27139254-27140045	3.16861e-13	2.30504	0.124	0.032	8.23029e-08	3
Ghir-A13-75718053-75718700	3.17348e-13	2.34296	0.131	0.029	8.24295e-08	3
Ghir-A02-5942112-5943105	3.19785e-13	1.70335	0.232	0.073	8.30626e-08	3
Ghir-D05-33977774-33979081	3.25894e-13	1.70545	0.212	0.077	8.46492e-08	3
Ghir-A03-105856119-105857292	3.27515e-13	1.48023	0.274	0.109	8.50705e-08	3
Ghir-A01-93430007-93431087	3.29614e-13	1.53238	0.247	0.11	8.56156e-08	3
Ghir-D07-30898933-30900910	3.50759e-13	1.56059	0.278	0.113	9.1108e-08	3
Ghir-D13-62884050-62884689	3.5167e-13	2.37742	0.143	0.027	9.13444e-08	3
Ghir-D10-10352998-10353947	3.56843e-13	1.83474	0.201	0.068	9.26881e-08	3
Ghir-A07-96349942-96350362	3.58501e-13	2.43672	0.12	0.026	9.31187e-08	3
Ghir-A11-30389680-30390449	3.6042e-13	2.16777	0.17	0.043	9.36174e-08	3
Ghir-A05-7485722-7486605	3.61607e-13	1.69723	0.205	0.075	9.39255e-08	3
Ghir-D11-57413024-57414048	3.63324e-13	1.33728	0.297	0.137	9.43715e-08	3
Ghir-A11-37644988-37646729	3.64679e-13	1.29353	0.34	0.158	9.47235e-08	3
Ghir-A05-15726357-15727170	3.69399e-13	1.59422	0.228	0.086	9.59495e-08	3
Ghir-A13-86337527-86339086	3.69449e-13	1.27976	0.32	0.157	9.59624e-08	3
Ghir-A13-105382487-105384201	3.72456e-13	1.05326	0.432	0.247	9.67436e-08	3
Ghir-A01-107897203-107898568	3.80471e-13	2.19005	0.131	0.039	9.88255e-08	3
Ghir-D08-20313468-20314120	3.82944e-13	2.39936	0.135	0.027	9.94678e-08	3
Ghir-D05-13326734-13327516	3.93662e-13	1.78975	0.197	0.064	1.02252e-07	3
Ghir-D05-18376936-18378425	3.97769e-13	1.3797	0.282	0.127	1.03319e-07	3
Ghir-A08-101903231-101904216	4.07721e-13	1.96694	0.178	0.05	1.05904e-07	3
Ghir-A02-6066991-6067470	4.12841e-13	1.856	0.205	0.061	1.07233e-07	3
Ghir-A09-60352591-60354423	4.12916e-13	0.891587	0.51	0.355	1.07253e-07	3
Ghir-D04-1879199-1880041	4.1327e-13	2.42127	0.135	0.029	1.07345e-07	3
Ghir-A12-13917430-13918979	4.17006e-13	0.952841	0.49	0.297	1.08315e-07	3
Ghir-D07-30221661-30222592	4.18244e-13	2.14258	0.154	0.039	1.08637e-07	3
Ghir-D02-66107918-66108894	4.18297e-13	1.69116	0.228	0.081	1.0865e-07	3
Ghir-A07-89969412-89970424	4.24426e-13	1.49611	0.266	0.102	1.10243e-07	3
Ghir-D09-27971847-27973143	4.31297e-13	2.35885	0.135	0.028	1.12027e-07	3
Ghir-A12-104977517-104978015	4.31745e-13	2.34378	0.124	0.029	1.12144e-07	3
Ghir-D09-37405531-37407242	4.35977e-13	2.23978	0.158	0.036	1.13243e-07	3
Ghir-A10-111720515-111721024	4.42321e-13	2.52309	0.12	0.022	1.14891e-07	3
Ghir-A04-658226-658976	4.42438e-13	1.64488	0.232	0.085	1.14921e-07	3
Ghir-A10-72613292-72615351	4.4429e-13	1.04457	0.432	0.255	1.15402e-07	3
Ghir-D07-4494012-4494659	4.50492e-13	1.27451	0.313	0.152	1.17013e-07	3
Ghir-A03-65985099-65985995	4.54372e-13	1.98625	0.17	0.049	1.18021e-07	3
Ghir-D08-55341806-55342382	4.61989e-13	1.60837	0.232	0.086	1.19999e-07	3
Ghir-A06-36946549-36947068	4.62146e-13	2.12507	0.154	0.039	1.2004e-07	3
Ghir-D05-29316712-29318087	4.66957e-13	0.99079	0.475	0.285	1.2129e-07	3
Ghir-A02-7319434-7319950	4.69839e-13	2.05044	0.158	0.044	1.22038e-07	3
Ghir-A08-98427284-98428199	4.74521e-13	2.66489	0.116	0.019	1.23255e-07	3
Ghir-D07-15493087-15494435	4.85634e-13	1.21658	0.324	0.172	1.26141e-07	3
Ghir-A07-16474057-16474835	4.90534e-13	2.17814	0.151	0.039	1.27414e-07	3
Ghir-A12-76225074-76225598	5.00035e-13	2.41213	0.135	0.024	1.29881e-07	3
Ghir-D11-13135577-13136020	5.01806e-13	2.84374	0.116	0.015	1.30342e-07	3
Ghir-A05-101583899-101584212	5.04441e-13	2.62854	0.116	0.019	1.31026e-07	3
Ghir-A13-103498581-103499206	5.08109e-13	2.51102	0.127	0.024	1.31979e-07	3
Ghir-D01-17395485-17397044	5.10231e-13	1.27809	0.34	0.167	1.3253e-07	3
Ghir-D06-20236761-20238274	5.17659e-13	1.21693	0.317	0.173	1.34459e-07	3
Ghir-A09-77549070-77549365	5.19638e-13	2.66331	0.104	0.018	1.34973e-07	3
Ghir-D13-57749744-57750100	5.20793e-13	2.4813	0.108	0.023	1.35273e-07	3
Ghir-A05-14915434-14917070	5.44527e-13	1.26135	0.293	0.157	1.41438e-07	3
Ghir-D13-31938746-31939544	5.45154e-13	2.68322	0.108	0.018	1.41601e-07	3
Ghir-A09-57247357-57248137	5.61459e-13	2.28771	0.135	0.032	1.45836e-07	3
Ghir-A13-12018674-12020064	5.705e-13	2.09325	0.178	0.042	1.48185e-07	3
Ghir-A13-103562938-103564140	5.75669e-13	2.99176	0.1	0.014	1.49527e-07	3
Ghir-D02-2838923-2840070	5.82109e-13	2.13749	0.162	0.039	1.512e-07	3
Ghir-A08-90560351-90561431	5.90378e-13	2.11927	0.162	0.039	1.53348e-07	3
Ghir-D12-57584573-57585220	6.44712e-13	1.33598	0.259	0.136	1.67461e-07	3
Ghir-A08-41202021-41202627	6.48943e-13	2.13672	0.162	0.038	1.6856e-07	3
Ghir-D12-57978194-57978932	6.56305e-13	2.64331	0.116	0.02	1.70472e-07	3
Ghir-A12-62325519-62326598	6.63327e-13	1.59998	0.232	0.082	1.72296e-07	3
Ghir-A12-80525741-80526312	6.6737e-13	1.75378	0.181	0.066	1.73346e-07	3
Ghir-D06-15103333-15104376	6.74457e-13	2.35735	0.135	0.03	1.75187e-07	3
Ghir-A03-93449506-93450860	6.75624e-13	1.07431	0.398	0.227	1.7549e-07	3
Ghir-A07-42571575-42572721	6.78068e-13	1.92303	0.181	0.051	1.76125e-07	3
Ghir-A10-109590126-109590666	6.83255e-13	2.90386	0.104	0.014	1.77472e-07	3
Ghir-D09-36768388-36769167	6.86592e-13	1.85619	0.158	0.061	1.78339e-07	3
Ghir-D08-23247317-23248640	6.93865e-13	1.81572	0.193	0.06	1.80228e-07	3
Ghir-A04-9070807-9072241	6.99361e-13	1.10432	0.378	0.216	1.81655e-07	3
Ghir-D08-2974943-2976454	7.31034e-13	1.87077	0.193	0.057	1.89882e-07	3
Ghir-A08-3841626-3842641	7.31157e-13	1.84429	0.189	0.056	1.89914e-07	3
Ghir-D05-8303580-8304311	7.33568e-13	1.57896	0.232	0.088	1.90541e-07	3
Ghir-A10-12106906-12107321	7.57082e-13	2.26603	0.139	0.031	1.96648e-07	3
Ghir-D01-16265721-16266511	7.61121e-13	1.51963	0.243	0.094	1.97697e-07	3
Ghir-D07-37654473-37655598	7.79404e-13	1.08577	0.355	0.211	2.02446e-07	3
Ghir-A06-4815384-4816204	7.94718e-13	1.71277	0.208	0.071	2.06424e-07	3
Ghir-A10-110981485-110982788	7.94889e-13	1.38305	0.282	0.127	2.06469e-07	3
Ghir-A12-79096118-79097643	8.051e-13	1.03725	0.425	0.249	2.09121e-07	3
Ghir-D08-2418951-2420157	8.08521e-13	2.23211	0.131	0.034	2.10009e-07	3
Ghir-A12-84514618-84515559	8.09932e-13	1.94313	0.189	0.051	2.10376e-07	3
Ghir-D09-46607115-46607703	8.45089e-13	1.42781	0.255	0.109	2.19508e-07	3
Ghir-D07-38944828-38946330	8.47661e-13	1.13337	0.39	0.206	2.20176e-07	3
Ghir-D08-63952006-63952567	8.74303e-13	1.7168	0.201	0.064	2.27096e-07	3
Ghir-D03-16603791-16604522	8.80879e-13	2.56773	0.112	0.021	2.28804e-07	3
Ghir-A03-93611301-93612089	8.99462e-13	2.21018	0.166	0.035	2.33631e-07	3
Ghir-A12-10819776-10821260	9.04588e-13	2.10622	0.166	0.041	2.34962e-07	3
Ghir-A06-6532142-6533438	9.53249e-13	1.42069	0.251	0.118	2.47602e-07	3
Ghir-D11-12039735-12040468	9.54057e-13	1.22271	0.32	0.171	2.47811e-07	3
Ghir-A10-76385254-76385986	9.55471e-13	1.88884	0.166	0.054	2.48179e-07	3
Ghir-A13-31328914-31330794	9.74163e-13	1.01966	0.402	0.271	2.53034e-07	3
Ghir-A12-105824891-105826494	9.92901e-13	1.06267	0.39	0.232	2.57901e-07	3
Ghir-A13-105765659-105766023	1.00101e-12	2.63285	0.108	0.019	2.60006e-07	3
Ghir-D01-48105214-48106260	1.0032e-12	1.93696	0.174	0.051	2.60577e-07	3
Ghir-A02-100797286-100799463	1.02076e-12	1.09946	0.386	0.22	2.65138e-07	3
Ghir-A03-90598762-90599224	1.024e-12	2.11432	0.154	0.037	2.65979e-07	3
Ghir-A09-67020933-67023057	1.02821e-12	1.13126	0.386	0.203	2.67073e-07	3
Ghir-D13-55709645-55710686	1.03651e-12	2.11811	0.154	0.038	2.69228e-07	3
Ghir-D04-424484-425204	1.04871e-12	1.67352	0.224	0.074	2.72398e-07	3
Ghir-D02-54640412-54641576	1.05004e-12	1.36948	0.297	0.131	2.72742e-07	3
Ghir-A11-38575091-38575985	1.06462e-12	2.5962	0.112	0.019	2.7653e-07	3
Ghir-D09-39300656-39301905	1.06507e-12	1.98231	0.174	0.05	2.76646e-07	3
Ghir-A13-14622217-14622860	1.06856e-12	2.53471	0.12	0.021	2.77552e-07	3
Ghir-A12-82999815-83001125	1.08799e-12	1.01795	0.425	0.266	2.826e-07	3
Ghir-D04-37012695-37013850	1.11073e-12	2.44306	0.116	0.024	2.88506e-07	3
Ghir-A13-2680087-2680373	1.15193e-12	2.50296	0.112	0.021	2.99208e-07	3
Ghir-A05-9303829-9304547	1.15299e-12	2.36438	0.127	0.025	2.99483e-07	3
Ghir-D02-7363809-7364636	1.17916e-12	2.15934	0.154	0.035	3.06281e-07	3
Ghir-A13-18635975-18637092	1.18433e-12	1.72513	0.205	0.07	3.07624e-07	3
Ghir-D04-45396354-45396987	1.20855e-12	2.48217	0.124	0.023	3.13916e-07	3
Ghir-D01-57185672-57187159	1.20868e-12	1.30315	0.332	0.144	3.13949e-07	3
Ghir-D07-51571329-51572794	1.20922e-12	1.2674	0.351	0.162	3.14089e-07	3
Ghir-A13-15855270-15856894	1.22254e-12	1.00266	0.459	0.28	3.17549e-07	3
Ghir-A11-108290616-108291227	1.24972e-12	1.84721	0.174	0.055	3.2461e-07	3
Scaffold145-34041-34470	1.24988e-12	1.90055	0.166	0.05	3.24651e-07	3
Ghir-A01-18410041-18410397	1.2547e-12	2.40499	0.127	0.025	3.25903e-07	3
Ghir-D12-11800558-11801619	1.27381e-12	1.93207	0.174	0.05	3.30866e-07	3
Ghir-A05-33024130-33024825	1.29287e-12	1.87205	0.185	0.054	3.35817e-07	3
Ghir-A09-66229605-66231870	1.29997e-12	1.34597	0.32	0.143	3.3766e-07	3
Ghir-A09-46399710-46401242	1.3173e-12	1.5821	0.247	0.092	3.42163e-07	3
Ghir-A05-39695725-39696203	1.33832e-12	2.4074	0.127	0.025	3.47622e-07	3
Ghir-A01-1788132-1788416	1.33899e-12	2.79265	0.104	0.015	3.47795e-07	3
Ghir-D12-1895871-1897151	1.3397e-12	1.49157	0.236	0.098	3.4798e-07	3
Ghir-A05-107643684-107644591	1.35991e-12	1.44782	0.263	0.108	3.53229e-07	3
Ghir-A05-9942541-9943421	1.36953e-12	1.35527	0.293	0.129	3.55728e-07	3
Ghir-D06-5400698-5401769	1.37543e-12	1.85337	0.185	0.056	3.57262e-07	3
Ghir-D06-66753871-66754589	1.37679e-12	2.44879	0.116	0.023	3.57614e-07	3
Ghir-A12-93949450-93951016	1.39669e-12	1.02983	0.394	0.254	3.62782e-07	3
Ghir-D04-46209993-46210469	1.43836e-12	2.38028	0.124	0.027	3.73607e-07	3
Ghir-A07-374770-376395	1.44278e-12	1.38451	0.278	0.13	3.74755e-07	3
Ghir-A07-27145836-27146530	1.46845e-12	2.23637	0.139	0.031	3.81422e-07	3
Ghir-D01-32916926-32917791	1.50594e-12	2.8872	0.108	0.014	3.91159e-07	3
Ghir-A06-115912435-115913357	1.51977e-12	2.46589	0.124	0.026	3.94752e-07	3
Ghir-D04-50715952-50717342	1.543e-12	1.44097	0.255	0.116	4.00786e-07	3
Ghir-A11-27458019-27458561	1.55089e-12	2.26881	0.124	0.032	4.02836e-07	3
Ghir-D08-52490212-52490599	1.5534e-12	2.45391	0.12	0.024	4.03487e-07	3
Ghir-D05-21789135-21789922	1.55855e-12	1.54241	0.216	0.094	4.04826e-07	3
Ghir-D08-68090080-68090792	1.57313e-12	1.48485	0.255	0.098	4.08614e-07	3
Ghir-A08-97380437-97381101	1.57622e-12	1.72738	0.181	0.068	4.09416e-07	3
Ghir-D02-43389285-43390210	1.5807e-12	2.30829	0.127	0.03	4.10579e-07	3
Ghir-D08-16152356-16153052	1.58459e-12	1.28808	0.297	0.142	4.11588e-07	3
Ghir-A04-5336458-5337727	1.58706e-12	1.16491	0.378	0.185	4.12231e-07	3
Ghir-A07-30039524-30040365	1.59735e-12	1.69463	0.205	0.071	4.14903e-07	3
Ghir-A08-69255896-69256515	1.6055e-12	2.50243	0.112	0.022	4.1702e-07	3
Ghir-A02-6267189-6268801	1.62194e-12	1.00889	0.463	0.265	4.2129e-07	3
Ghir-A05-97205343-97205548	1.6511e-12	2.07901	0.143	0.037	4.28865e-07	3
Ghir-A08-108864150-108865013	1.65289e-12	1.68197	0.193	0.071	4.29331e-07	3
Ghir-D02-19760120-19760849	1.66233e-12	1.58399	0.239	0.086	4.31782e-07	3
Ghir-A05-8167487-8168927	1.66553e-12	1.34702	0.282	0.138	4.32614e-07	3
Ghir-D06-59109426-59109978	1.66556e-12	2.27848	0.127	0.031	4.3262e-07	3
Ghir-D02-12354493-12356677	1.68183e-12	1.55317	0.232	0.098	4.36848e-07	3
Ghir-D13-60591234-60591503	1.68261e-12	2.60831	0.108	0.019	4.3705e-07	3
Ghir-D02-53919363-53919805	1.69035e-12	1.53299	0.232	0.089	4.39059e-07	3
Ghir-D07-57151184-57151986	1.71334e-12	2.36376	0.131	0.027	4.4503e-07	3
Ghir-D02-40800095-40802062	1.73503e-12	0.95435	0.452	0.288	4.50665e-07	3
Ghir-A07-18004688-18005098	1.73606e-12	2.82043	0.1	0.014	4.50933e-07	3
Ghir-A10-15445205-15445491	1.75083e-12	2.42059	0.124	0.026	4.54769e-07	3
Ghir-D07-57490717-57491785	1.76916e-12	1.50664	0.263	0.102	4.5953e-07	3
Ghir-A02-4983314-4984867	1.81382e-12	1.10479	0.394	0.201	4.71132e-07	3
Ghir-A03-101210023-101211141	1.82357e-12	1.407	0.282	0.117	4.73664e-07	3
Ghir-A12-79903004-79903648	1.83547e-12	2.69609	0.104	0.018	4.76754e-07	3
Ghir-D02-60464501-60465078	1.85359e-12	1.8064	0.178	0.059	4.81461e-07	3
Ghir-A12-90658177-90659864	1.86212e-12	1.27798	0.286	0.144	4.83675e-07	3
Ghir-A08-104607393-104608251	1.87012e-12	1.69782	0.212	0.069	4.85753e-07	3
Ghir-A07-88112216-88112878	1.87111e-12	3.02791	0.1	0.012	4.86011e-07	3
Ghir-D04-11123605-11124744	1.88189e-12	2.24316	0.135	0.029	4.8881e-07	3
Ghir-D08-14869676-14870706	1.88718e-12	2.14733	0.147	0.037	4.90185e-07	3
Ghir-D07-46346344-46346979	1.8921e-12	2.95386	0.104	0.013	4.91464e-07	3
Ghir-D02-68329584-68330156	1.90336e-12	1.4706	0.232	0.106	4.94388e-07	3
Ghir-D03-44747641-44748005	1.90716e-12	2.46248	0.12	0.023	4.95376e-07	3
Ghir-A12-14551318-14552470	1.92657e-12	2.04507	0.174	0.046	5.00418e-07	3
Ghir-A08-396496-397233	1.95002e-12	2.02045	0.162	0.04	5.06507e-07	3
Ghir-A01-112563154-112564644	1.95507e-12	1.18278	0.324	0.175	5.0782e-07	3
Ghir-A05-8809620-8810839	1.97405e-12	1.19376	0.351	0.177	5.1275e-07	3
Ghir-D12-54525242-54526732	1.97692e-12	1.38696	0.27	0.124	5.13495e-07	3
Ghir-D11-36129849-36131144	1.97967e-12	1.07003	0.432	0.239	5.14208e-07	3
Ghir-D05-11008317-11009075	1.98301e-12	2.70908	0.12	0.017	5.15077e-07	3
Ghir-A10-13120819-13122129	1.98553e-12	1.47645	0.263	0.101	5.15732e-07	3
Ghir-A12-91662456-91662878	1.99001e-12	2.853	0.1	0.014	5.16895e-07	3
Ghir-A12-8174583-8176059	2.00794e-12	1.60239	0.208	0.082	5.21553e-07	3
Ghir-A10-12107833-12108471	2.03317e-12	2.14608	0.139	0.036	5.28105e-07	3
Ghir-D07-5809857-5810399	2.09107e-12	2.69609	0.112	0.017	5.43144e-07	3
Ghir-A03-112312058-112312302	2.10202e-12	2.85499	0.1	0.014	5.45989e-07	3
Ghir-D12-54802862-54803590	2.10822e-12	2.41864	0.124	0.025	5.47599e-07	3
Ghir-D02-43041964-43042559	2.13401e-12	2.68963	0.104	0.019	5.54297e-07	3
Ghir-A13-105051325-105052930	2.1466e-12	1.08431	0.382	0.22	5.57569e-07	3
Ghir-A07-95262953-95265117	2.16322e-12	1.2939	0.317	0.145	5.61885e-07	3
Ghir-A02-7321951-7322515	2.1741e-12	2.30633	0.124	0.028	5.64712e-07	3
Ghir-A12-10484515-10485177	2.1742e-12	2.48175	0.112	0.023	5.64738e-07	3
Ghir-A02-5331075-5331425	2.17545e-12	2.97102	0.1	0.013	5.65062e-07	3
Ghir-D12-43082269-43083325	2.21313e-12	1.65387	0.205	0.072	5.7485e-07	3
Ghir-A05-29758412-29760348	2.23825e-12	0.993264	0.448	0.266	5.81374e-07	3
Ghir-A10-84924701-84926543	2.25746e-12	0.995931	0.429	0.258	5.86365e-07	3
Ghir-D12-57075148-57075696	2.27275e-12	2.23637	0.135	0.031	5.90335e-07	3
Ghir-D11-17539297-17539626	2.29149e-12	2.35501	0.124	0.025	5.95203e-07	3
Ghir-D10-4089785-4090740	2.30145e-12	1.87926	0.174	0.052	5.9779e-07	3
Ghir-A09-4819053-4819811	2.32218e-12	1.3831	0.274	0.123	6.03174e-07	3
Ghir-D06-59676064-59676844	2.35136e-12	1.56882	0.232	0.083	6.10753e-07	3
Ghir-D08-66486832-66487278	2.35504e-12	2.65572	0.1	0.018	6.11709e-07	3
Ghir-D12-9799377-9799805	2.3655e-12	2.00898	0.154	0.041	6.14428e-07	3
Ghir-A05-7525818-7527237	2.39849e-12	1.56994	0.228	0.087	6.22996e-07	3
Ghir-D05-51812388-51813963	2.39998e-12	0.888275	0.51	0.343	6.23383e-07	3
Ghir-D11-54069770-54071179	2.40924e-12	1.93324	0.158	0.049	6.25788e-07	3
Ghir-A04-8588275-8589129	2.43549e-12	1.56149	0.239	0.089	6.32607e-07	3
Ghir-A03-107223462-107224665	2.44893e-12	1.32174	0.282	0.135	6.36099e-07	3
Ghir-A02-4973165-4974058	2.4507e-12	1.13415	0.347	0.184	6.36556e-07	3
Ghir-A05-24478334-24478843	2.4859e-12	2.61605	0.116	0.018	6.45701e-07	3
Ghir-A05-107479680-107480830	2.48923e-12	2.20813	0.139	0.031	6.46566e-07	3
Ghir-A05-29283255-29283872	2.49658e-12	2.15783	0.139	0.033	6.48475e-07	3
Ghir-A13-92571841-92572545	2.52059e-12	2.09301	0.154	0.039	6.54711e-07	3
Ghir-D05-15945546-15945831	2.52271e-12	2.17179	0.139	0.033	6.55261e-07	3
Ghir-D11-29520372-29521316	2.5325e-12	1.89757	0.166	0.054	6.57805e-07	3
Ghir-A02-104831551-104833762	2.59127e-12	0.87296	0.506	0.352	6.73068e-07	3
Ghir-A12-101425679-101427466	2.60414e-12	1.01003	0.394	0.254	6.76411e-07	3
Ghir-A04-1830033-1830469	2.61222e-12	2.73289	0.1	0.016	6.78511e-07	3
Ghir-D03-3165590-3166121	2.61691e-12	2.74876	0.108	0.017	6.79729e-07	3
Ghir-A06-91074958-91076207	2.64e-12	1.5001	0.259	0.103	6.85726e-07	3
Ghir-A08-115053007-115053691	2.65266e-12	1.7258	0.201	0.065	6.89016e-07	3
Ghir-A02-21707860-21708504	2.69224e-12	1.43332	0.259	0.109	6.99297e-07	3
Ghir-D11-15396600-15397205	2.71351e-12	1.97371	0.158	0.043	7.04822e-07	3
Ghir-D12-54907133-54908029	2.74094e-12	1.40881	0.239	0.12	7.11945e-07	3
Ghir-D01-53703547-53704470	2.75346e-12	1.68197	0.201	0.07	7.15197e-07	3
Ghir-D11-657792-658208	2.75996e-12	2.00272	0.151	0.043	7.16886e-07	3
Ghir-A13-93203322-93204686	2.76226e-12	2.87101	0.104	0.014	7.17484e-07	3
Ghir-D13-6842447-6843082	2.80082e-12	2.43168	0.112	0.024	7.27498e-07	3
Ghir-D02-66222147-66223378	2.81382e-12	2.5026	0.112	0.021	7.30876e-07	3
Ghir-A01-1791356-1791595	2.82746e-12	2.61205	0.108	0.019	7.34418e-07	3
Ghir-A07-16657720-16658271	2.85882e-12	1.13661	0.363	0.194	7.42563e-07	3
Ghir-A11-6346162-6346860	2.93832e-12	2.62854	0.108	0.019	7.63213e-07	3
Ghir-A07-80685466-80686139	2.97397e-12	1.53856	0.228	0.087	7.72475e-07	3
Ghir-A09-74655086-74655383	3.01652e-12	2.30519	0.127	0.027	7.83525e-07	3
Ghir-A03-89776701-89777034	3.05742e-12	2.7269	0.1	0.016	7.9415e-07	3
Ghir-D02-64581081-64582517	3.06596e-12	1.38633	0.274	0.118	7.96369e-07	3
Ghir-D07-59005361-59006557	3.1064e-12	1.56779	0.239	0.083	8.06873e-07	3
Ghir-A11-231613-231996	3.12998e-12	1.76599	0.189	0.06	8.12996e-07	3
Ghir-A01-109816070-109816834	3.15107e-12	2.53259	0.12	0.022	8.18474e-07	3
Ghir-A01-110036132-110038063	3.16648e-12	1.19175	0.297	0.177	8.22478e-07	3
Ghir-A11-4185367-4185737	3.17621e-12	2.3485	0.135	0.027	8.25003e-07	3
Ghir-D04-45328615-45330762	3.18825e-12	1.37045	0.293	0.135	8.28131e-07	3
Ghir-A09-79971366-79971946	3.19495e-12	1.87802	0.17	0.051	8.29873e-07	3
Ghir-D13-54386455-54387182	3.25995e-12	2.25113	0.131	0.031	8.46756e-07	3
Ghir-D09-36240832-36241791	3.2864e-12	1.96985	0.158	0.045	8.53627e-07	3
Ghir-A08-3937-5452	3.30313e-12	0.790981	0.602	0.428	8.57972e-07	3
Ghir-D01-31876823-31877803	3.30599e-12	2.06622	0.143	0.037	8.58714e-07	3
Ghir-D12-2417675-2418198	3.36101e-12	1.42486	0.247	0.103	8.73005e-07	3
Ghir-A04-77020523-77022271	3.4058e-12	1.33802	0.266	0.128	8.8464e-07	3
Ghir-D08-67610377-67610870	3.41916e-12	2.02045	0.162	0.04	8.8811e-07	3
Ghir-D09-45057745-45058313	3.42166e-12	2.20731	0.139	0.032	8.8876e-07	3
Ghir-A03-5705748-5706050	3.45214e-12	2.39284	0.127	0.024	8.96676e-07	3
Ghir-D07-775176-775428	3.4804e-12	2.6299	0.1	0.017	9.04017e-07	3
Ghir-D13-50641136-50642652	3.50129e-12	2.40715	0.112	0.023	9.09443e-07	3
Ghir-A13-87570255-87571988	3.54628e-12	1.19222	0.344	0.178	9.21128e-07	3
Ghir-A07-4784823-4785137	3.55537e-12	1.94389	0.174	0.046	9.2349e-07	3
Ghir-D12-54096220-54097187	3.60963e-12	1.27317	0.309	0.152	9.37582e-07	3
Ghir-D10-25759414-25760217	3.62175e-12	1.35366	0.301	0.129	9.40732e-07	3
Ghir-A07-19798239-19799962	3.62491e-12	1.12156	0.347	0.198	9.41553e-07	3
Ghir-D09-36017419-36018300	3.64344e-12	1.6083	0.216	0.08	9.46366e-07	3
Ghir-A09-57665907-57667601	3.6919e-12	1.73972	0.189	0.063	9.58953e-07	3
Ghir-A09-45601414-45602941	3.79702e-12	1.27451	0.27	0.144	9.86258e-07	3
Ghir-A09-63838795-63839370	3.79901e-12	1.71202	0.189	0.066	9.86774e-07	3
Ghir-A06-4775573-4777079	3.81724e-12	0.838109	0.514	0.368	9.9151e-07	3
Ghir-D13-62800311-62800807	3.82944e-12	2.23794	0.139	0.03	9.94677e-07	3
Ghir-A09-79938485-79939606	3.85298e-12	1.75847	0.181	0.063	1.00079e-06	3
Ghir-D12-56701040-56701718	3.88169e-12	1.85144	0.178	0.057	1.00825e-06	3
Ghir-D12-43768006-43768513	3.911e-12	2.39359	0.124	0.028	1.01586e-06	3
Ghir-D06-61928491-61930032	3.92115e-12	1.76667	0.178	0.064	1.0185e-06	3
Ghir-A04-83061986-83063666	3.92756e-12	0.81962	0.514	0.381	1.02016e-06	3
Ghir-A08-97497130-97497444	3.94005e-12	2.12349	0.135	0.035	1.02341e-06	3
Ghir-A12-96885154-96885582	3.9824e-12	2.44879	0.116	0.022	1.03441e-06	3
Ghir-A02-478508-480535	4.08316e-12	0.832923	0.541	0.377	1.06058e-06	3
Ghir-D05-32484624-32486354	4.14663e-12	1.32503	0.309	0.137	1.07707e-06	3
Ghir-A08-2946065-2947317	4.20687e-12	0.843982	0.502	0.354	1.09271e-06	3
Ghir-D05-60827-61043	4.2073e-12	2.61534	0.104	0.017	1.09282e-06	3
Ghir-A04-6666753-6667829	4.24665e-12	2.2058	0.139	0.033	1.10305e-06	3
Ghir-D03-41915774-41917225	4.30491e-12	1.77723	0.189	0.063	1.11818e-06	3
Scaffold145-207848-209123	4.39798e-12	0.920576	0.459	0.298	1.14235e-06	3
Ghir-A01-114882801-114883193	4.41264e-12	2.39563	0.124	0.024	1.14616e-06	3
Ghir-A12-103583618-103584531	4.42426e-12	1.47926	0.239	0.102	1.14918e-06	3
Ghir-D05-19613640-19614995	4.42924e-12	1.39752	0.255	0.11	1.15047e-06	3
Ghir-A12-13851063-13851814	4.46069e-12	1.58383	0.216	0.084	1.15864e-06	3
Ghir-A02-46762324-46763917	4.58363e-12	1.35847	0.263	0.124	1.19058e-06	3
Ghir-D06-52380079-52381686	4.58568e-12	1.67914	0.216	0.071	1.19111e-06	3
Ghir-D08-55758121-55759111	4.70353e-12	2.53161	0.12	0.022	1.22172e-06	3
Ghir-A12-39449564-39450271	4.85736e-12	1.88362	0.166	0.051	1.26167e-06	3
Ghir-A12-74520035-74520937	4.86616e-12	1.90615	0.201	0.053	1.26396e-06	3
Ghir-D07-57591865-57592348	4.86937e-12	2.47358	0.135	0.023	1.26479e-06	3
Ghir-D07-26077578-26078903	4.87123e-12	1.26348	0.305	0.145	1.26528e-06	3
Ghir-D11-7388674-7389922	4.87453e-12	1.12565	0.332	0.195	1.26613e-06	3
Ghir-D11-50465852-50468039	4.90762e-12	0.884457	0.494	0.341	1.27473e-06	3
Ghir-A08-108407419-108407946	4.99251e-12	1.78555	0.181	0.06	1.29678e-06	3
Ghir-D02-45775207-45776522	5.02526e-12	1.41863	0.259	0.108	1.30529e-06	3
Ghir-D06-33560448-33562142	5.09773e-12	0.984552	0.425	0.277	1.32411e-06	3
Scaffold848-ERROPOS10720520+-32558-34405	5.10335e-12	1.28078	0.305	0.142	1.32557e-06	3
Ghir-D12-1408110-1408842	5.12395e-12	2.05705	0.154	0.04	1.33092e-06	3
Ghir-A05-21609816-21610483	5.14357e-12	1.3942	0.243	0.115	1.33602e-06	3
Ghir-D10-5384180-5385097	5.15592e-12	1.96166	0.17	0.046	1.33922e-06	3
Ghir-D08-42229329-42231131	5.25853e-12	1.14925	0.305	0.182	1.36588e-06	3
Ghir-D08-14776182-14776984	5.32307e-12	1.31997	0.274	0.129	1.38264e-06	3
Ghir-D09-52640498-52641435	5.33863e-12	1.77036	0.178	0.057	1.38668e-06	3
Ghir-A11-18533116-18534133	5.38834e-12	2.16503	0.135	0.033	1.39959e-06	3
Ghir-D01-62050672-62051145	5.43013e-12	2.33997	0.131	0.027	1.41045e-06	3
Ghir-A03-90799695-90800746	5.47786e-12	2.24373	0.127	0.031	1.42285e-06	3
Ghir-D11-2848175-2850145	5.49251e-12	1.16276	0.347	0.185	1.42665e-06	3
Ghir-D02-7494629-7495718	5.61313e-12	1.70316	0.185	0.073	1.45798e-06	3
Ghir-D03-3289580-3290417	5.62732e-12	2.49151	0.112	0.021	1.46167e-06	3
Ghir-D12-61030600-61032146	5.65283e-12	1.36464	0.274	0.127	1.46829e-06	3
Ghir-D02-60676608-60677123	5.67505e-12	1.80277	0.178	0.058	1.47407e-06	3
Ghir-A13-6370473-6372385	5.70799e-12	0.903403	0.479	0.309	1.48262e-06	3
Ghir-D06-45376963-45377868	5.75007e-12	2.35349	0.131	0.025	1.49355e-06	3
Ghir-A10-2181117-2181900	5.77659e-12	1.54621	0.232	0.087	1.50044e-06	3
Ghir-A05-14854645-14855205	5.89595e-12	1.85454	0.162	0.051	1.53144e-06	3
Ghir-D05-7868414-7868852	5.97282e-12	1.68827	0.193	0.069	1.55141e-06	3
Ghir-D06-27610927-27611446	6.00061e-12	2.10494	0.143	0.035	1.55863e-06	3
Ghir-D10-26862160-26862434	6.00292e-12	2.62915	0.1	0.018	1.55923e-06	3
Ghir-A05-9935670-9936476	6.04075e-12	2.01566	0.162	0.041	1.56906e-06	3
Ghir-D08-51931877-51932583	6.10576e-12	1.73348	0.197	0.063	1.58594e-06	3
Ghir-A11-5021568-5022360	6.10805e-12	1.79907	0.162	0.053	1.58653e-06	3
Ghir-D06-12794547-12795456	6.11363e-12	2.53471	0.108	0.021	1.58799e-06	3
Ghir-D03-37158854-37160660	6.1761e-12	1.28951	0.293	0.143	1.60421e-06	3
Ghir-A06-116510768-116511347	6.28958e-12	1.62649	0.181	0.073	1.63369e-06	3
Ghir-D02-50892733-50894105	6.4001e-12	1.2629	0.278	0.146	1.66239e-06	3
Ghir-D02-60590778-60592080	6.4301e-12	1.42205	0.247	0.105	1.67019e-06	3
Ghir-D12-60746036-60746952	6.43945e-12	1.34849	0.286	0.126	1.67261e-06	3
Ghir-A04-1376558-1378095	6.45546e-12	0.850645	0.49	0.349	1.67677e-06	3
Ghir-D05-5061684-5062685	6.47526e-12	1.4311	0.251	0.106	1.68192e-06	3
Ghir-A01-108856592-108857205	6.54461e-12	1.5917	0.22	0.081	1.69993e-06	3
Ghir-D08-55734105-55734856	6.63141e-12	1.70828	0.201	0.065	1.72248e-06	3
Ghir-A02-89936210-89938494	6.81031e-12	1.34434	0.274	0.127	1.76894e-06	3
Ghir-A02-108018941-108020425	6.9063e-12	1.34451	0.27	0.126	1.79388e-06	3
Ghir-A05-94626976-94628910	6.91205e-12	1.14798	0.355	0.19	1.79537e-06	3
Ghir-D04-54534673-54536078	6.96412e-12	1.72181	0.193	0.065	1.8089e-06	3
Ghir-A01-14719423-14721435	6.96649e-12	1.62127	0.216	0.074	1.80951e-06	3
Ghir-D05-14390636-14391378	7.1761e-12	1.32459	0.29	0.123	1.86396e-06	3
Ghir-A13-75778175-75780131	7.20199e-12	1.19405	0.34	0.171	1.87068e-06	3
Ghir-D09-45379435-45380145	7.25813e-12	1.86008	0.181	0.05	1.88526e-06	3
Ghir-A04-82379001-82380578	7.32025e-12	1.54487	0.236	0.087	1.9014e-06	3
Ghir-D09-35786299-35787004	7.34114e-12	2.51468	0.112	0.02	1.90682e-06	3
Ghir-D01-3218979-3219592	7.43298e-12	1.93714	0.151	0.043	1.93068e-06	3
Ghir-A05-20685179-20685430	7.48846e-12	2.36279	0.12	0.023	1.94509e-06	3
Ghir-D06-22604323-22606587	7.54241e-12	1.31238	0.278	0.135	1.9591e-06	3
Ghir-D06-151799-152306	7.63819e-12	1.49081	0.247	0.087	1.98398e-06	3
Ghir-D11-14628332-14628751	7.65995e-12	2.01881	0.151	0.042	1.98963e-06	3
Ghir-D05-25424237-25424647	7.70574e-12	1.6554	0.201	0.071	2.00153e-06	3
Ghir-A10-16721166-16723625	7.79773e-12	1.15059	0.367	0.177	2.02542e-06	3
Ghir-A01-27022717-27024381	7.80892e-12	1.1125	0.367	0.195	2.02833e-06	3
Ghir-A04-9471318-9472812	7.81922e-12	1.04657	0.344	0.231	2.031e-06	3
Ghir-A12-96857692-96859133	7.82315e-12	1.85563	0.17	0.051	2.03202e-06	3
Ghir-A05-9098301-9099029	7.82326e-12	1.49844	0.228	0.092	2.03205e-06	3
Ghir-D06-11033233-11035595	7.83262e-12	1.76078	0.181	0.065	2.03448e-06	3
Ghir-A03-45269894-45271768	8.00239e-12	1.46178	0.232	0.102	2.07858e-06	3
Ghir-D06-8943341-8943802	8.0627e-12	2.3679	0.12	0.025	2.09425e-06	3
Ghir-D11-31910131-31911071	8.09851e-12	1.51458	0.224	0.085	2.10355e-06	3
Ghir-D03-11429958-11432250	8.15197e-12	0.886605	0.49	0.34	2.11743e-06	3
Ghir-A05-16519877-16521019	8.15977e-12	1.62227	0.212	0.075	2.11946e-06	3
Ghir-D02-61266830-61268508	8.16672e-12	1.39095	0.263	0.122	2.12126e-06	3
Ghir-A04-9787281-9788322	8.17017e-12	2.0585	0.151	0.042	2.12216e-06	3
Ghir-A05-14181132-14181748	8.19681e-12	1.72408	0.201	0.066	2.12908e-06	3
Ghir-A10-60597116-60597779	8.28334e-12	2.29805	0.124	0.027	2.15156e-06	3
Ghir-A04-75575835-75576160	8.36567e-12	2.60831	0.1	0.019	2.17294e-06	3
Ghir-D08-50646619-50647357	8.39016e-12	1.29567	0.282	0.138	2.1793e-06	3
Ghir-D02-41598899-41599524	8.43426e-12	2.17892	0.131	0.032	2.19076e-06	3
Ghir-D01-58052741-58053307	8.45313e-12	1.30159	0.274	0.129	2.19566e-06	3
Ghir-A09-81766938-81767344	8.50414e-12	2.64766	0.104	0.017	2.20891e-06	3
Ghir-A03-4054139-4054582	8.58761e-12	2.17163	0.131	0.032	2.23059e-06	3
Ghir-A08-118844098-118844341	8.6132e-12	2.49197	0.12	0.022	2.23724e-06	3
Ghir-A12-86126634-86128860	8.62739e-12	1.48262	0.236	0.098	2.24092e-06	3
Ghir-D13-40278121-40280175	8.65362e-12	1.58899	0.224	0.084	2.24773e-06	3
Ghir-A05-98467026-98467399	8.65883e-12	2.45018	0.116	0.023	2.24909e-06	3
Ghir-A10-8135346-8136368	8.68532e-12	1.49852	0.22	0.088	2.25597e-06	3
Ghir-A08-2616807-2618507	8.69737e-12	0.848775	0.506	0.349	2.2591e-06	3
Ghir-D12-43676372-43678718	8.74258e-12	1.38326	0.243	0.115	2.27084e-06	3
Ghir-D06-9120474-9121156	8.7438e-12	2.57743	0.104	0.018	2.27116e-06	3
Ghir-A03-87705235-87707272	8.75348e-12	0.874792	0.498	0.328	2.27367e-06	3
Ghir-D08-62590677-62591286	8.77114e-12	1.96588	0.158	0.044	2.27826e-06	3
Ghir-A07-30875402-30875841	8.79863e-12	2.62915	0.112	0.017	2.2854e-06	3
Ghir-D13-52934542-52936375	8.80114e-12	1.03136	0.436	0.234	2.28605e-06	3
Ghir-D13-7098342-7098616	8.91333e-12	2.42782	0.112	0.023	2.31519e-06	3
Ghir-D12-60558208-60558680	8.97245e-12	1.84551	0.174	0.05	2.33055e-06	3
Ghir-D06-46311505-46313644	9.14913e-12	1.18317	0.309	0.167	2.37644e-06	3
Ghir-A08-113293143-113293652	9.15393e-12	2.00472	0.147	0.042	2.37769e-06	3
Ghir-D03-50254038-50254576	9.23532e-12	2.54422	0.112	0.021	2.39883e-06	3
Ghir-A03-87718512-87720059	9.33229e-12	1.05499	0.386	0.229	2.42402e-06	3
Ghir-A10-82848719-82849662	9.45138e-12	1.99385	0.143	0.042	2.45495e-06	3
Ghir-A08-79970-81275	9.51578e-12	1.12524	0.347	0.193	2.47168e-06	3
Ghir-D08-57810081-57810493	9.53636e-12	2.26059	0.131	0.034	2.47702e-06	3
Ghir-A12-8470620-8470996	9.69155e-12	2.08545	0.143	0.036	2.51733e-06	3
Ghir-A08-100659170-100659889	9.76186e-12	1.99389	0.139	0.044	2.5356e-06	3
Ghir-D06-18243382-18245025	9.84913e-12	1.14811	0.344	0.177	2.55826e-06	3
Ghir-D06-66755923-66756677	9.96276e-12	2.66489	0.112	0.018	2.58778e-06	3
Ghir-A11-117341069-117342181	1.00917e-11	1.33529	0.263	0.121	2.62127e-06	3
Ghir-D04-50966241-50967138	1.01202e-11	1.37011	0.263	0.12	2.62867e-06	3
Ghir-D11-64893868-64895473	1.02417e-11	1.30153	0.297	0.134	2.66022e-06	3
Ghir-D11-21103780-21104817	1.02586e-11	2.08122	0.147	0.038	2.66463e-06	3
Ghir-A08-90167486-90169597	1.03476e-11	0.990165	0.402	0.264	2.68773e-06	3
Ghir-A07-1982985-1983693	1.04296e-11	1.39342	0.251	0.111	2.70904e-06	3
Ghir-A06-97519962-97521398	1.04511e-11	1.13308	0.332	0.184	2.71463e-06	3
Ghir-D10-62268994-62269344	1.05628e-11	2.45824	0.116	0.021	2.74364e-06	3
Ghir-D07-14794795-14796175	1.06359e-11	1.25064	0.297	0.146	2.76262e-06	3
Ghir-D03-7631289-7632223	1.07753e-11	1.59473	0.208	0.076	2.79883e-06	3
Ghir-D08-53449652-53450406	1.07843e-11	2.24133	0.116	0.029	2.80118e-06	3
Ghir-A08-6268162-6268672	1.08334e-11	1.65428	0.201	0.068	2.81392e-06	3
Ghir-D11-17634347-17635212	1.08784e-11	1.16649	0.344	0.176	2.82561e-06	3
Ghir-A06-90143427-90144056	1.11156e-11	1.76464	0.185	0.06	2.88722e-06	3
Ghir-D02-61492664-61493326	1.1156e-11	1.62934	0.197	0.073	2.89773e-06	3
Ghir-D08-1426666-1427091	1.11776e-11	1.78251	0.178	0.055	2.90332e-06	3
Ghir-D09-46934803-46935196	1.11918e-11	1.59955	0.212	0.074	2.90703e-06	3
Ghir-D08-29740831-29741853	1.12323e-11	2.42348	0.108	0.022	2.91754e-06	3
Ghir-D06-43942626-43943701	1.12551e-11	1.46815	0.239	0.101	2.92345e-06	3
Ghir-D04-32292323-32293202	1.14758e-11	1.54805	0.232	0.085	2.98078e-06	3
Ghir-A05-8186559-8186979	1.16798e-11	1.65308	0.201	0.066	3.03378e-06	3
Ghir-A07-66350455-66351898	1.18054e-11	1.76887	0.185	0.062	3.0664e-06	3
Ghir-A06-11927990-11928407	1.19028e-11	1.71148	0.178	0.059	3.0917e-06	3
Ghir-D11-2538127-2538963	1.19055e-11	1.43163	0.236	0.103	3.09239e-06	3
Ghir-A05-1814241-1815379	1.19807e-11	2.0979	0.139	0.04	3.11193e-06	3
Ghir-A02-8247520-8248180	1.19867e-11	2.09379	0.139	0.036	3.11349e-06	3
Ghir-D06-19780603-19783578	1.19918e-11	1.27661	0.317	0.153	3.1148e-06	3
Ghir-A05-26176111-26177072	1.20392e-11	1.66051	0.212	0.071	3.12713e-06	3
Ghir-D05-2569313-2569675	1.20599e-11	1.84551	0.166	0.051	3.13251e-06	3
Ghir-D07-5020687-5021021	1.21145e-11	1.51697	0.193	0.087	3.14667e-06	3
Ghir-A08-13664572-13665585	1.22471e-11	2.32325	0.135	0.028	3.18113e-06	3
Ghir-A09-66164706-66166841	1.2278e-11	1.41822	0.266	0.11	3.18914e-06	3
Ghir-D08-47380908-47382779	1.25306e-11	1.06489	0.371	0.226	3.25475e-06	3
Ghir-D12-45106217-45107272	1.25358e-11	1.61189	0.201	0.073	3.25612e-06	3
Ghir-A10-110521845-110523453	1.26673e-11	0.830791	0.486	0.355	3.29027e-06	3
Ghir-D02-44491416-44494928	1.29466e-11	0.855593	0.537	0.359	3.36281e-06	3
Ghir-A09-57603073-57603562	1.29499e-11	2.41247	0.12	0.021	3.36367e-06	3
Ghir-A02-61394412-61394928	1.31095e-11	2.32231	0.12	0.024	3.40513e-06	3
Ghir-A10-77148581-77149287	1.3441e-11	1.20422	0.313	0.165	3.49124e-06	3
Ghir-A02-97485820-97487052	1.34556e-11	1.18183	0.34	0.167	3.49502e-06	3
Ghir-D09-12717989-12718467	1.35092e-11	1.98631	0.139	0.042	3.50896e-06	3
Ghir-D04-42075293-42076044	1.36116e-11	1.92545	0.162	0.044	3.53555e-06	3
Ghir-A02-16886179-16887543	1.36871e-11	0.857492	0.517	0.331	3.55515e-06	3
Ghir-A06-4149790-4150613	1.3714e-11	1.26776	0.328	0.139	3.56215e-06	3
Ghir-A12-28990767-28991962	1.37193e-11	1.04516	0.378	0.221	3.56351e-06	3
Ghir-A04-61660472-61661383	1.37366e-11	2.49134	0.104	0.02	3.56801e-06	3
Ghir-A07-28189383-28190324	1.37825e-11	2.40078	0.116	0.025	3.57992e-06	3
Ghir-D07-37315981-37316582	1.40608e-11	1.90434	0.154	0.044	3.65221e-06	3
Ghir-D08-51794333-51795625	1.41494e-11	1.53934	0.239	0.087	3.67523e-06	3
Ghir-D05-15443449-15444000	1.42102e-11	1.83052	0.174	0.05	3.69104e-06	3
Ghir-D11-71535550-71537222	1.44263e-11	0.879586	0.494	0.326	3.74717e-06	3
Ghir-A06-9664685-9665342	1.45226e-11	2.56478	0.1	0.018	3.77217e-06	3
Ghir-A09-74484025-74486014	1.46301e-11	1.72908	0.178	0.061	3.80009e-06	3
Ghir-D12-28652968-28654020	1.4665e-11	1.5917	0.212	0.078	3.80917e-06	3
Ghir-A01-90935782-90936475	1.47257e-11	2.49151	0.112	0.02	3.82492e-06	3
Ghir-A03-93311728-93312116	1.47507e-11	2.22692	0.135	0.028	3.83142e-06	3
Ghir-A08-119360928-119361314	1.483e-11	2.36279	0.12	0.023	3.85202e-06	3
Ghir-A03-100631691-100633221	1.48746e-11	1.57923	0.212	0.078	3.86359e-06	3
Ghir-A04-52952038-52953109	1.50766e-11	1.92389	0.162	0.048	3.91606e-06	3
Ghir-D13-6208819-6209591	1.50841e-11	1.55035	0.205	0.078	3.91802e-06	3
Ghir-D04-14533317-14535247	1.51912e-11	0.804236	0.529	0.392	3.94584e-06	3
Ghir-D09-37480125-37480358	1.51917e-11	2.47863	0.1	0.02	3.94597e-06	3
Ghir-D08-39508161-39508502	1.52551e-11	2.34571	0.116	0.025	3.96242e-06	3
Ghir-D12-52157031-52158126	1.52649e-11	1.73348	0.185	0.062	3.96498e-06	3
Ghir-D13-53202247-53203056	1.52788e-11	1.96368	0.162	0.044	3.9686e-06	3
Ghir-D02-6262334-6262826	1.53402e-11	2.71039	0.104	0.016	3.98454e-06	3
Ghir-A13-77251664-77253091	1.55799e-11	1.154	0.336	0.176	4.0468e-06	3
Ghir-D11-13404734-13404986	1.58305e-11	2.5265	0.112	0.019	4.11189e-06	3
Ghir-A13-68606212-68606813	1.58447e-11	1.89619	0.139	0.05	4.11557e-06	3
Ghir-D04-47274113-47274656	1.6032e-11	1.64827	0.216	0.069	4.16423e-06	3
Ghir-A13-9881449-9881921	1.60581e-11	2.10998	0.124	0.035	4.171e-06	3
Ghir-D08-67352139-67353506	1.61037e-11	0.836085	0.463	0.345	4.18287e-06	3
Ghir-A13-99373041-99373542	1.61496e-11	1.77776	0.17	0.055	4.19478e-06	3
Ghir-A04-70805403-70807708	1.61723e-11	1.43727	0.247	0.101	4.20067e-06	3
Ghir-A05-98562298-98564097	1.61905e-11	0.856807	0.483	0.328	4.20541e-06	3
Ghir-A11-108802298-108803272	1.63066e-11	1.19532	0.305	0.158	4.23556e-06	3
Ghir-D02-44194128-44196725	1.66148e-11	0.90196	0.479	0.308	4.31562e-06	3
Ghir-D02-60439779-60440357	1.68828e-11	1.67848	0.193	0.069	4.38523e-06	3
Ghir-A07-84136725-84137222	1.68973e-11	2.2201	0.127	0.028	4.389e-06	3
Ghir-A02-13025646-13026108	1.69682e-11	1.73135	0.189	0.057	4.40741e-06	3
Ghir-A10-451515-452437	1.6982e-11	1.81617	0.181	0.052	4.41099e-06	3
Ghir-D11-65090515-65091201	1.71013e-11	2.56718	0.108	0.018	4.44197e-06	3
Ghir-A03-107528433-107529850	1.73716e-11	0.934744	0.429	0.272	4.5122e-06	3
Ghir-A11-122195926-122196150	1.7423e-11	2.46924	0.104	0.021	4.52555e-06	3
Ghir-A05-10091582-10092077	1.74361e-11	2.07879	0.143	0.034	4.52894e-06	3
Ghir-A12-85908725-85909827	1.76083e-11	1.83932	0.181	0.051	4.57367e-06	3
Ghir-A05-13213808-13215220	1.77254e-11	1.52303	0.212	0.088	4.60407e-06	3
Ghir-A10-106489897-106491389	1.77287e-11	0.980958	0.386	0.256	4.60494e-06	3
Ghir-D07-28057442-28060103	1.77457e-11	1.11594	0.336	0.189	4.60936e-06	3
Ghir-A05-99276271-99277878	1.77533e-11	0.833991	0.514	0.359	4.61133e-06	3
Scaffold924-25311-26746	1.77783e-11	2.71646	0.104	0.016	4.61784e-06	3
Ghir-A10-8083988-8085005	1.77988e-11	2.1209	0.139	0.032	4.62315e-06	3
Ghir-A05-26117184-26117634	1.81057e-11	1.54441	0.212	0.081	4.70286e-06	3
Ghir-A12-15996999-15998046	1.81105e-11	1.36497	0.251	0.111	4.70412e-06	3
Ghir-A05-30237556-30238660	1.81376e-11	0.831703	0.498	0.36	4.71115e-06	3
Ghir-A12-8446898-8447474	1.82037e-11	1.66394	0.193	0.066	4.72833e-06	3
Ghir-D08-2210260-2210953	1.82488e-11	2.52856	0.108	0.018	4.74004e-06	3
Ghir-D09-30299151-30301039	1.82525e-11	0.777527	0.533	0.406	4.74099e-06	3
Ghir-A03-37633927-37634729	1.83452e-11	1.28653	0.29	0.131	4.76507e-06	3
Ghir-D10-14473145-14474234	1.83816e-11	1.97658	0.143	0.041	4.77452e-06	3
Ghir-D05-24867850-24868536	1.83969e-11	1.98804	0.135	0.04	4.7785e-06	3
Ghir-A12-95270635-95271236	1.85215e-11	2.22692	0.116	0.029	4.81086e-06	3
Ghir-D07-28843991-28845282	1.88631e-11	1.03044	0.375	0.228	4.89961e-06	3
Ghir-D12-53108676-53109246	1.91354e-11	2.11937	0.135	0.035	4.97032e-06	3
Ghir-A05-8798236-8798891	1.92943e-11	2.22839	0.131	0.028	5.01159e-06	3
Ghir-A05-39708370-39710141	1.93896e-11	1.02082	0.386	0.23	5.03636e-06	3
Ghir-D05-32139935-32141191	1.94171e-11	1.7434	0.178	0.057	5.04351e-06	3
Ghir-D11-8614325-8614870	1.95717e-11	1.32281	0.247	0.122	5.08366e-06	3
Ghir-D05-680089-680448	1.95981e-11	2.4798	0.112	0.02	5.0905e-06	3
Ghir-D06-10735977-10737921	1.98838e-11	0.932371	0.405	0.296	5.16473e-06	3
Ghir-D08-36646077-36646822	1.99961e-11	1.50778	0.228	0.09	5.1939e-06	3
Ghir-D09-44332917-44333759	2.00192e-11	1.18119	0.328	0.157	5.19989e-06	3
Ghir-A05-106224158-106225484	2.05024e-11	0.871692	0.448	0.316	5.3254e-06	3
Ghir-D02-45971200-45973205	2.09213e-11	1.1048	0.351	0.187	5.43419e-06	3
Ghir-A11-10966947-10968237	2.16305e-11	1.76219	0.17	0.059	5.61842e-06	3
Ghir-A06-112532052-112532748	2.17359e-11	2.03459	0.131	0.036	5.64579e-06	3
Ghir-A02-10139427-10140022	2.17513e-11	2.31467	0.116	0.027	5.64978e-06	3
Ghir-A13-100679748-100681058	2.20513e-11	0.862897	0.498	0.321	5.72773e-06	3
Ghir-A03-9318417-9319618	2.20783e-11	1.64094	0.197	0.068	5.73472e-06	3
Ghir-D07-18954320-18955324	2.22972e-11	2.20899	0.124	0.03	5.79159e-06	3
Ghir-D02-64194185-64194586	2.23055e-11	2.61094	0.108	0.017	5.79375e-06	3
Ghir-D09-30194852-30196466	2.23074e-11	1.06201	0.382	0.211	5.79423e-06	3
Ghir-A13-102509989-102511337	2.24249e-11	1.27123	0.278	0.131	5.82475e-06	3
Ghir-D02-8062305-8062790	2.25265e-11	2.44731	0.104	0.022	5.85116e-06	3
Ghir-A07-92437406-92438259	2.27779e-11	2.30398	0.127	0.029	5.91644e-06	3
Ghir-A09-70688948-70689441	2.31764e-11	1.29961	0.243	0.124	6.01996e-06	3
Ghir-D11-50827197-50828087	2.3287e-11	2.32728	0.12	0.025	6.04867e-06	3
Ghir-D02-56312982-56313441	2.34377e-11	2.05435	0.135	0.035	6.08783e-06	3
Ghir-D05-35670532-35670861	2.3542e-11	2.17114	0.124	0.028	6.11493e-06	3
Ghir-D05-26042791-26043192	2.35812e-11	1.97088	0.147	0.041	6.1251e-06	3
Ghir-A05-34317288-34318269	2.36706e-11	1.13013	0.344	0.174	6.14832e-06	3
Ghir-A05-104312026-104312892	2.36857e-11	2.19552	0.131	0.028	6.15224e-06	3
Ghir-D07-29065748-29067174	2.41598e-11	1.00268	0.367	0.233	6.27539e-06	3
Ghir-D08-54582366-54583420	2.43063e-11	1.29351	0.266	0.136	6.31343e-06	3
Ghir-A12-87999335-88000641	2.43195e-11	1.5325	0.22	0.089	6.31688e-06	3
Ghir-A04-12493606-12494400	2.47151e-11	2.22994	0.12	0.027	6.41962e-06	3
Ghir-A13-41225114-41226629	2.47729e-11	1.50341	0.22	0.087	6.43463e-06	3
Ghir-D05-13246166-13246742	2.48337e-11	2.56718	0.1	0.018	6.45043e-06	3
Ghir-D09-42227981-42228987	2.4928e-11	1.33194	0.27	0.116	6.47493e-06	3
Ghir-D02-46540989-46542663	2.56089e-11	1.14487	0.324	0.175	6.65177e-06	3
Ghir-A12-9799685-9801415	2.62989e-11	0.918503	0.436	0.28	6.83102e-06	3
Ghir-A02-9368388-9368655	2.63538e-11	2.10313	0.127	0.032	6.84527e-06	3
Ghir-A11-17113907-17115005	2.65468e-11	1.11736	0.332	0.18	6.89539e-06	3
Ghir-A06-11452069-11453823	2.67032e-11	1.12733	0.344	0.179	6.93603e-06	3
Ghir-A03-45622444-45623622	2.69384e-11	1.12425	0.313	0.181	6.9971e-06	3
Ghir-A03-113006780-113007674	2.70497e-11	1.33929	0.266	0.117	7.02604e-06	3
Ghir-D11-31426504-31427270	2.73551e-11	1.70156	0.178	0.065	7.10536e-06	3
Ghir-D11-9699927-9700460	2.74043e-11	1.34697	0.247	0.115	7.11813e-06	3
Ghir-D03-3034836-3036108	2.74139e-11	1.21031	0.286	0.15	7.12063e-06	3
Ghir-A08-11254974-11255437	2.80007e-11	1.50615	0.228	0.087	7.27304e-06	3
Ghir-A02-103987769-103989434	2.81564e-11	0.815798	0.541	0.377	7.31349e-06	3
Ghir-A10-72961057-72962272	2.82576e-11	1.00637	0.386	0.248	7.33976e-06	3
Ghir-A08-90325999-90326861	2.83809e-11	1.57258	0.201	0.08	7.37181e-06	3
Ghir-A02-104910432-104911225	2.85234e-11	2.56478	0.1	0.018	7.40881e-06	3
Ghir-D04-50054080-50054558	2.86899e-11	2.55419	0.108	0.018	7.45205e-06	3
Ghir-A02-25105099-25105913	2.90897e-11	1.45383	0.243	0.101	7.5559e-06	3
Ghir-A05-23429649-23430902	2.94588e-11	1.63587	0.197	0.066	7.65178e-06	3
Ghir-A01-33074595-33076111	2.9665e-11	1.41394	0.224	0.103	7.70535e-06	3
Ghir-D05-4651494-4651818	2.96801e-11	2.33201	0.108	0.025	7.70925e-06	3
Ghir-D13-6219654-6221218	2.98372e-11	0.919704	0.436	0.297	7.75006e-06	3
Scaffold2368-15215-17137	3.01246e-11	0.806994	0.475	0.367	7.82471e-06	3
Ghir-A03-4741685-4742979	3.03404e-11	1.22533	0.309	0.146	7.88077e-06	3
Ghir-D05-1365840-1366873	3.05424e-11	1.10585	0.34	0.191	7.93323e-06	3
Ghir-D02-7388590-7389161	3.13503e-11	2.09379	0.139	0.036	8.14309e-06	3
Ghir-D09-52713817-52714214	3.14264e-11	2.17892	0.131	0.031	8.16285e-06	3
Ghir-D11-8922061-8922405	3.15635e-11	1.89489	0.139	0.047	8.19847e-06	3
Ghir-A05-3227504-3228248	3.23412e-11	2.44574	0.112	0.02	8.40046e-06	3
Ghir-D08-37401629-37402083	3.23931e-11	2.32727	0.108	0.027	8.41395e-06	3
Ghir-A01-6206000-6208392	3.241e-11	0.989094	0.409	0.248	8.41832e-06	3
Ghir-A01-2492701-2493365	3.24286e-11	1.77678	0.181	0.055	8.42317e-06	3
Ghir-D04-54853104-54853599	3.26421e-11	2.60306	0.1	0.018	8.47861e-06	3
Ghir-D12-49699829-49701501	3.27278e-11	0.77043	0.517	0.406	8.50087e-06	3
Ghir-D09-44318625-44319013	3.30112e-11	2.47863	0.104	0.019	8.57448e-06	3
Ghir-D13-61142698-61144162	3.30728e-11	1.34674	0.282	0.115	8.59049e-06	3
Ghir-D12-4558427-4559462	3.31068e-11	1.78535	0.162	0.051	8.59934e-06	3
Ghir-A12-15435421-15436921	3.3138e-11	0.924045	0.459	0.286	8.60743e-06	3
Ghir-D06-57598703-57599114	3.32721e-11	1.80799	0.174	0.051	8.64225e-06	3
Ghir-D01-14568828-14569551	3.33819e-11	2.61094	0.1	0.017	8.67079e-06	3
Ghir-D06-48013596-48014997	3.37543e-11	1.53397	0.224	0.088	8.76752e-06	3
Ghir-A11-100419782-100420524	3.43024e-11	1.99194	0.135	0.041	8.90989e-06	3
Ghir-D06-31846856-31847353	3.43024e-11	1.99194	0.151	0.04	8.90989e-06	3
Ghir-D07-16132690-16134264	3.43537e-11	1.1285	0.328	0.174	8.92321e-06	3
Ghir-D05-1688376-1688795	3.46885e-11	2.38677	0.116	0.023	9.01015e-06	3
Ghir-A12-99114915-99116322	3.4778e-11	1.84189	0.17	0.053	9.03342e-06	3
Ghir-D11-53929750-53930323	3.48046e-11	1.38347	0.243	0.105	9.04032e-06	3
Ghir-D07-16642296-16643885	3.51535e-11	0.989287	0.413	0.245	9.13094e-06	3
Ghir-D02-35464789-35465600	3.53556e-11	1.83796	0.154	0.051	9.18344e-06	3
Ghir-D09-34593161-34594662	3.54143e-11	1.13431	0.317	0.175	9.19869e-06	3
Ghir-D10-7962598-7963137	3.58468e-11	2.34241	0.116	0.023	9.31104e-06	3
Ghir-A03-91205492-91207232	3.58647e-11	1.71449	0.174	0.06	9.31567e-06	3
Scaffold388-42253-44305	3.6102e-11	2.49236	0.131	0.022	9.37731e-06	3
Ghir-A08-2327677-2328082	3.66542e-11	2.34344	0.112	0.022	9.52075e-06	3
Ghir-A05-12116698-12117368	3.66983e-11	1.35868	0.236	0.108	9.5322e-06	3
Ghir-D07-52565078-52566545	3.68644e-11	2.23502	0.12	0.028	9.57534e-06	3
Ghir-D08-53447931-53448567	3.70683e-11	2.07675	0.12	0.035	9.62832e-06	3
Ghir-A01-24108237-24109257	3.72037e-11	2.08545	0.127	0.035	9.66348e-06	3
Ghir-A03-100548591-100549652	3.72772e-11	2.06866	0.135	0.036	9.68256e-06	3
Ghir-D04-49369488-49369982	3.76922e-11	1.82319	0.178	0.05	9.79037e-06	3
Ghir-D04-1989737-1990471	3.77264e-11	2.27637	0.112	0.026	9.79925e-06	3
Ghir-D07-14775557-14776147	3.81702e-11	2.52856	0.104	0.018	9.91451e-06	3
Ghir-A02-5991811-5992736	3.83054e-11	1.25709	0.282	0.135	9.94964e-06	3
Ghir-D03-47676703-47678198	3.85702e-11	0.886735	0.444	0.304	1.00184e-05	3
Ghir-A08-487541-487781	3.86978e-11	2.54293	0.104	0.017	1.00516e-05	3
Ghir-D11-13083194-13083840	3.89321e-11	1.73287	0.185	0.059	1.01124e-05	3
Ghir-D12-16506288-16507096	3.91116e-11	2.23502	0.127	0.027	1.0159e-05	3
Ghir-A01-16284713-16286480	3.94456e-11	0.970198	0.378	0.256	1.02458e-05	3
Ghir-A13-91361322-91362017	3.98631e-11	2.14831	0.135	0.03	1.03542e-05	3
Ghir-A02-4181955-4183439	4.01555e-11	0.911116	0.421	0.283	1.04302e-05	3
Ghir-D01-15818193-15819766	4.04314e-11	1.36509	0.255	0.113	1.05019e-05	3
Ghir-A07-15840714-15842694	4.05369e-11	0.841332	0.494	0.344	1.05292e-05	3
Ghir-A05-72800334-72801097	4.06246e-11	1.5487	0.205	0.079	1.0552e-05	3
Ghir-A09-10229080-10230063	4.14449e-11	0.954636	0.413	0.251	1.07651e-05	3
[truncated: 83,824 more rows]
