# Supplementary material for: Single‐Cell Transcriptome Atlas and Regulatory Dynamics in Developing Cotton Anthers
Source: Adv Sci (Weinh). 2023 Nov 17;11(3):2304017. doi: 10.1002/advs.202304017 (PMC10797427; doi:10.1002/advs.202304017)
Supplement: Supplementary file 8 — Supplemental Table 7 [file ADVS-11-2304017-s002.xlsx]

## Sheet: table S7
Table S7. Summary of edges and modules detected in the cluster that disappeared under HT.
FromNode	ToNode	Weight	Modules	Gene_id in Gossypium hirsutum	Gene_id in Arabidopsis	Symbol	Reported to be involved in pollen wall synthesis
Ghir_A01G000590	Ghir_A01G001420	0.211764	red	Ghir_A03G014030	AT1G62940	ACOS5	yes
Ghir_A01G000590	Ghir_A04G014000	0.222781	red	Ghir_A04G000280	AT5G56110	MS188	yes
Ghir_A01G000590	Ghir_A06G004750	0.204941	red	Ghir_A09G013860	AT3G11980	MS2	yes
Ghir_A01G000590	Ghir_A06G005730	0.208325	red	Ghir_A12G003710	AT2G16910	AMS	yes
Ghir_A01G000590	Ghir_A06G016230	0.225381	red	Ghir_A12G012140	AT1G01280	CYP703A2	yes
Ghir_A01G000590	Ghir_A09G006340	0.210897	red	Ghir_A12G017480	AT1G69500	CYP704B1	yes
Ghir_A01G000590	Ghir_A09G011580	0.218445	red	Ghir_D05G039280	AT5G56110	MS188	yes
Ghir_A01G000590	Ghir_A11G001590	0.208738	red	Ghir_D09G013360	AT3G11980	MS2	yes
Ghir_A01G000590	Ghir_A11G006810	0.205658	red	Ghir_D09G020940	AT4G14080	MEE48	yes
Ghir_A01G000590	Ghir_A12G005280	0.212145	red	Ghir_D12G003620	AT2G16910	AMS	yes
Ghir_A01G000590	Ghir_A13G016260	0.21499	red	Ghir_D12G012350	AT1G01280	CYP703A2	yes
Ghir_A01G000590	Ghir_D04G014270	0.222036	red	Ghir_A12G024170	AT5G22260	MS1	yes
Ghir_A01G000590	Ghir_D05G006250	0.222487	red	Ghir_D10G011570	AT2G13680	CALS5	yes
Ghir_A01G000590	Ghir_D05G017870	0.21281	red	Ghir_D12G024160	AT5G22260	MS1	yes
Ghir_A01G000590	Ghir_D05G028670	0.212719	red	Ghir_D13G022700	AT5G57800	FLP1	yes
Ghir_A01G000590	Ghir_D06G004800	0.210904	red	Ghir_D02G025140	AT4G20050	QRT3	yes
Ghir_A01G000590	Ghir_D06G005790	0.203967	red	Ghir_A01G000590	AT1G10950	TMN1	no
Ghir_A01G000590	Ghir_D06G017050	0.224267	red	Ghir_A01G001420	AT5G08390		no
Ghir_A01G000590	Ghir_D09G005990	0.209983	red	Ghir_A01G002100	AT1G01630		no
Ghir_A01G000590	Ghir_D09G007400	0.205387	red	Ghir_A01G002240	AT5G50850	MAB1	no
Ghir_A01G000590	Ghir_D09G020940	0.222153	red	Ghir_A01G002300	AT5G13110	G6PD2	no
Ghir_A01G000590	Ghir_D10G007220	0.214197	red	Ghir_A01G004860	AT2G42580	TTL3	no
Ghir_A01G000590	Ghir_D12G003620	0.201793	red	Ghir_A01G008160	AT3G13180		no
Ghir_A01G000590	Ghir_D12G012350	0.213253	red	Ghir_A01G008240	AT1G55840		no
Ghir_A01G000590	Ghir_D13G010290	0.221539	red	Ghir_A01G009540	AT1G20696	HMGB3	no
Ghir_A01G000590	Ghir_D13G012370	0.211926	red	Ghir_A01G009620	AT5G42250		no
Ghir_A01G001420	Ghir_A01G008160	0.216384	red	Ghir_A01G013570	AT1G14685	BPC2	no
Ghir_A01G001420	Ghir_A01G008240	0.230441	red	Ghir_A01G016010	AT4G38620	ATMYB4	no
Ghir_A01G001420	Ghir_A01G009540	0.207206	red	Ghir_A01G016640	AT1G20550		no
Ghir_A01G001420	Ghir_A01G009620	0.207225	red	Ghir_A01G020750	AT5G03160	ATP58IPK	no
Ghir_A01G001420	Ghir_A01G013570	0.2066	red	Ghir_A02G002080	AT3G23770		no
Ghir_A01G001420	Ghir_A02G002080	0.222046	red	Ghir_A02G002270	NoHits		no
Ghir_A01G001420	Ghir_A02G002270	0.213467	red	Ghir_A02G003370	AT3G22520		no
Ghir_A01G001420	Ghir_A02G006530	0.223943	red	Ghir_A02G003790	AT1G04300		no
Ghir_A01G001420	Ghir_A02G016150	0.224114	red	Ghir_A02G006530	AT1G22770	GI	no
Ghir_A01G001420	Ghir_A02G016160	0.212044	red	Ghir_A02G008420	AT5G26780	SHM2	no
Ghir_A01G001420	Ghir_A03G001300	0.230856	red	Ghir_A02G011900	AT1G21660		no
Ghir_A01G001420	Ghir_A03G010660	0.208123	red	Ghir_A02G012830	AT3G13870	RHD3	no
Ghir_A01G001420	Ghir_A03G011130	0.226684	red	Ghir_A02G013380	AT2G34750		no
Ghir_A01G001420	Ghir_A03G019510	0.208088	red	Ghir_A02G016150	AT4G37900		no
Ghir_A01G001420	Ghir_A03G020680	0.226712	red	Ghir_A02G016160	NoHits		no
Ghir_A01G001420	Ghir_A04G000280	0.21997	red	Ghir_A03G001300	NoHits		no
Ghir_A01G001420	Ghir_A04G014000	0.245457	red	Ghir_A03G004550	AT5G59740		no
Ghir_A01G001420	Ghir_A04G014690	0.203443	red	Ghir_A03G007160	AT5G07440	GDH2	no
Ghir_A01G001420	Ghir_A05G005570	0.223688	red	Ghir_A03G008750	AT4G24740	AFC2	no
Ghir_A01G001420	Ghir_A05G008990	0.207617	red	Ghir_A03G010660	AT1G05520		no
Ghir_A01G001420	Ghir_A05G011020	0.219566	red	Ghir_A03G011130	AT2G02820	MYB88	no
Ghir_A01G001420	Ghir_A05G013370	0.212422	red	Ghir_A03G013020	AT1G75060		no
Ghir_A01G001420	Ghir_A05G013580	0.203225	red	Ghir_A03G014090	AT1G67340		no
Ghir_A01G001420	Ghir_A05G020070	0.213446	red	Ghir_A03G014690	AT1G13180	DIS1	no
Ghir_A01G001420	Ghir_A05G022330	0.212771	red	Ghir_A03G016890	AT1G28110	SCPL45	no
Ghir_A01G001420	Ghir_A05G022520	0.224744	red	Ghir_A03G019510	AT4G33580	ATBCA5	no
Ghir_A01G001420	Ghir_A05G024090	0.214836	red	Ghir_A03G020680	AT4G34000	ABF3	no
Ghir_A01G001420	Ghir_A05G026420	0.21856	red	Ghir_A03G021700	AT4G34660		no
Ghir_A01G001420	Ghir_A05G032430	0.225976	red	Ghir_A04G001330	AT5G55100		no
Ghir_A01G001420	Ghir_A05G034270	0.211269	red	Ghir_A04G008470	AT5G02880	UPL4	no
Ghir_A01G001420	Ghir_A05G034730	0.208109	red	Ghir_A04G010460	AT1G10430	PP2A-2	no
Ghir_A01G001420	Ghir_A05G039110	0.20097	red	Ghir_A04G012390	AT1G78300	GRF2	no
Ghir_A01G001420	Ghir_A05G042880	0.216855	red	Ghir_A04G014000	AT1G10790		no
Ghir_A01G001420	Ghir_A06G000260	0.203818	red	Ghir_A04G014690	AT1G24030		no
Ghir_A01G001420	Ghir_A06G004750	0.230019	red	Ghir_A05G000740	AT5G57710		no
Ghir_A01G001420	Ghir_A06G005550	0.213457	red	Ghir_A05G000990	AT5G57870	eIFiso4G1	no
Ghir_A01G001420	Ghir_A06G005730	0.232735	red	Ghir_A05G005570	AT2G25430		no
Ghir_A01G001420	Ghir_A06G005920	0.21237	red	Ghir_A05G006840	AT4G31150		no
Ghir_A01G001420	Ghir_A06G010970	0.216671	red	Ghir_A05G007090	AT5G13070		no
Ghir_A01G001420	Ghir_A06G016230	0.255274	red	Ghir_A05G008990	AT5G58620		no
Ghir_A01G001420	Ghir_A06G018660	0.222266	red	Ghir_A05G011020	AT3G51780	ATBAG4	no
Ghir_A01G001420	Ghir_A06G018820	0.219316	red	Ghir_A05G011650	AT2G18840		no
Ghir_A01G001420	Ghir_A07G001880	0.208302	red	Ghir_A05G011800	AT1G78910		no
Ghir_A01G001420	Ghir_A07G002760	0.220233	red	Ghir_A05G013130	AT1G52360		no
Ghir_A01G001420	Ghir_A07G005270	0.225324	red	Ghir_A05G013150	AT1G79990		no
Ghir_A01G001420	Ghir_A07G015040	0.202562	red	Ghir_A05G013370	AT1G79830	GC5	no
Ghir_A01G001420	Ghir_A07G017300	0.219227	red	Ghir_A05G013550	AT1G52150	ATHB-15	no
Ghir_A01G001420	Ghir_A07G019860	0.211995	red	Ghir_A05G013580	AT2G25760		no
Ghir_A01G001420	Ghir_A07G021790	0.235759	red	Ghir_A05G014070	AT1G72710	CKL2	no
Ghir_A01G001420	Ghir_A07G024330	0.205409	red	Ghir_A05G019390	AT5G42990	UBC18	no
Ghir_A01G001420	Ghir_A08G005690	0.212435	red	Ghir_A05G020070	AT1G19330		no
Ghir_A01G001420	Ghir_A08G011300	0.209649	red	Ghir_A05G020970	AT1G45180		no
Ghir_A01G001420	Ghir_A08G013280	0.214358	red	Ghir_A05G022330	AT1G58250	SAB	no
Ghir_A01G001420	Ghir_A08G015680	0.214948	red	Ghir_A05G022520	AT4G24610		no
Ghir_A01G001420	Ghir_A08G015750	0.207135	red	Ghir_A05G024090	AT3G57040	ARR9	no
Ghir_A01G001420	Ghir_A08G016240	0.205908	red	Ghir_A05G026420	AT1G75030	ATLP-3	no
Ghir_A01G001420	Ghir_A08G021650	0.217897	red	Ghir_A05G028810	AT3G27890	NQR	no
Ghir_A01G001420	Ghir_A08G024280	0.224748	red	Ghir_A05G032430	AT1G60800	NIK3	no
Ghir_A01G001420	Ghir_A08G024290	0.227045	red	Ghir_A05G034270	AT3G11130		no
Ghir_A01G001420	Ghir_A09G006340	0.239686	red	Ghir_A05G034730	AT2G33500		no
Ghir_A01G001420	Ghir_A09G006980	0.213857	red	Ghir_A05G037200	AT3G27870		no
Ghir_A01G001420	Ghir_A09G007610	0.203827	red	Ghir_A05G038260	AT5G39360	EDL2	no
Ghir_A01G001420	Ghir_A09G010050	0.206362	red	Ghir_A05G038500	AT5G47900		no
Ghir_A01G001420	Ghir_A09G011580	0.245071	red	Ghir_A05G039110	AT2G42880	ATMPK20	no
Ghir_A01G001420	Ghir_A09G013380	0.200412	red	Ghir_A05G041350	AT5G09850		no
Ghir_A01G001420	Ghir_A09G013860	0.224985	red	Ghir_A05G041400	AT3G56230		no
Ghir_A01G001420	Ghir_A09G014360	0.200583	red	Ghir_A05G042880	AT5G24470	APRR5	no
Ghir_A01G001420	Ghir_A10G003210	0.205264	red	Ghir_A06G000260	AT4G24190	SHD	no
Ghir_A01G001420	Ghir_A10G005840	0.209459	red	Ghir_A06G001120	AT5G42620		no
Ghir_A01G001420	Ghir_A10G006000	0.202225	red	Ghir_A06G001760	AT5G09890		no
Ghir_A01G001420	Ghir_A10G012960	0.217394	red	Ghir_A06G004750	AT3G57040	ARR9	no
Ghir_A01G001420	Ghir_A10G020560	0.206884	red	Ghir_A06G005550	AT5G20260		no
Ghir_A01G001420	Ghir_A10G021220	0.206517	red	Ghir_A06G005730	AT2G26600		no
Ghir_A01G001420	Ghir_A11G001580	0.210081	red	Ghir_A06G005920	AT1G52600		no
Ghir_A01G001420	Ghir_A11G001590	0.231824	red	Ghir_A06G006080	AT1G68680		no
Ghir_A01G001420	Ghir_A11G004060	0.204054	red	Ghir_A06G006950	AT5G19690	STT3A	no
Ghir_A01G001420	Ghir_A11G004400	0.201602	red	Ghir_A06G010970	AT4G31860		no
Ghir_A01G001420	Ghir_A11G006320	0.216949	red	Ghir_A06G012300	AT3G20790		no
Ghir_A01G001420	Ghir_A11G006810	0.23122	red	Ghir_A06G012490	AT4G16130	ARA1	no
Ghir_A01G001420	Ghir_A11G007540	0.206343	red	Ghir_A06G016230	AT4G22080	RHS14	no
Ghir_A01G001420	Ghir_A11G008240	0.227162	red	Ghir_A06G018660	AT5G04910		no
Ghir_A01G001420	Ghir_A11G008510	0.203787	red	Ghir_A06G018820	AT4G16660		no
Ghir_A01G001420	Ghir_A11G011860	0.210719	red	Ghir_A06G021360	AT2G34250		no
Ghir_A01G001420	Ghir_A11G015790	0.200605	red	Ghir_A06G022330	AT4G16460		no
Ghir_A01G001420	Ghir_A11G016180	0.200515	red	Ghir_A06G022580	AT4G20410	GSNAP	no
Ghir_A01G001420	Ghir_A11G020450	0.245888	red	Ghir_A07G001880	AT3G13000		no
Ghir_A01G001420	Ghir_A11G026530	0.219831	red	Ghir_A07G002760	AT3G08790		no
Ghir_A01G001420	Ghir_A11G026850	0.216674	red	Ghir_A07G003540	AT2G25220		no
Ghir_A01G001420	Ghir_A11G033430	0.222585	red	Ghir_A07G003600	AT2G32070		no
Ghir_A01G001420	Ghir_A11G035550	0.222132	red	Ghir_A07G004050	AT2G26690		no
Ghir_A01G001420	Ghir_A11G035600	0.207249	red	Ghir_A07G005190	AT5G07340		no
Ghir_A01G001420	Ghir_A12G000560	0.208423	red	Ghir_A07G005270	AT5G61960	AML1	no
Ghir_A01G001420	Ghir_A12G001180	0.213362	red	Ghir_A07G005440	AT3G48730	GSA2	no
Ghir_A01G001420	Ghir_A12G001350	0.200807	red	Ghir_A07G007110	AT5G06770		no
Ghir_A01G001420	Ghir_A12G001610	0.213791	red	Ghir_A07G015040	AT2G46000		no
Ghir_A01G001420	Ghir_A12G002350	0.213083	red	Ghir_A07G015430	AT3G61130	GAUT1	no
Ghir_A01G001420	Ghir_A12G003710	0.214989	red	Ghir_A07G017300	AT4G12770		no
Ghir_A01G001420	Ghir_A12G004640	0.201872	red	Ghir_A07G019860	AT3G21620		no
Ghir_A01G001420	Ghir_A12G005280	0.234276	red	Ghir_A07G021790	AT2G20180	PIL5	no
Ghir_A01G001420	Ghir_A12G007710	0.201782	red	Ghir_A07G024330	AT5G40760	G6PD6	no
Ghir_A01G001420	Ghir_A12G012140	0.220976	red	Ghir_A08G005690	AT3G02360		no
Ghir_A01G001420	Ghir_A12G019040	0.215351	red	Ghir_A08G011300	AT5G42020	BIP	no
Ghir_A01G001420	Ghir_A12G019760	0.201681	red	Ghir_A08G013280	AT3G18750	WNK6	no
Ghir_A01G001420	Ghir_A12G028800	0.217363	red	Ghir_A08G015680	AT1G31650	ATROPGEF14	no
Ghir_A01G001420	Ghir_A13G003220	0.206395	red	Ghir_A08G015750	AT5G45340	CYP707A3	no
Ghir_A01G001420	Ghir_A13G007260	0.223133	red	Ghir_A08G015920	AT4G19110		no
Ghir_A01G001420	Ghir_A13G009620	0.205304	red	Ghir_A08G016240	AT1G32230	RCD1	no
Ghir_A01G001420	Ghir_A13G009940	0.234053	red	Ghir_A08G017770	AT5G47490		no
Ghir_A01G001420	Ghir_A13G011790	0.210703	red	Ghir_A08G019520	AT4G02715		no
Ghir_A01G001420	Ghir_A13G013620	0.219791	red	Ghir_A08G021650	AT4G11420	EIF3A	no
Ghir_A01G001420	Ghir_A13G014490	0.208319	red	Ghir_A08G024280	AT1G33420		no
Ghir_A01G001420	Ghir_A13G016260	0.23916	red	Ghir_A08G024290	AT1G33430		no
Ghir_A01G001420	Ghir_A13G021190	0.216041	red	Ghir_A09G003090	AT3G27670	RST1	no
Ghir_A01G001420	Ghir_D01G000720	0.220876	red	Ghir_A09G006340	AT3G06100	NLM6	no
Ghir_A01G001420	Ghir_D01G001420	0.200638	red	Ghir_A09G006980	AT4G02570	ATCUL1	no
Ghir_A01G001420	Ghir_D01G007130	0.207979	red	Ghir_A09G007610	AT1G11950		no
Ghir_A01G001420	Ghir_D01G014560	0.201961	red	Ghir_A09G010050	AT5G22770	alpha-ADR	no
Ghir_A01G001420	Ghir_D01G019350	0.205249	red	Ghir_A09G011420	AT3G45300	IVD	no
Ghir_A01G001420	Ghir_D01G020150	0.207787	red	Ghir_A09G011580	AT2G27020	PAG1	no
Ghir_A01G001420	Ghir_D01G023080	0.215011	red	Ghir_A09G013380	AT3G57790		no
Ghir_A01G001420	Ghir_D02G003750	0.20863	red	Ghir_A09G014360	AT5G52340	ATEXO70A2	no
Ghir_A01G001420	Ghir_D02G005230	0.221571	red	Ghir_A09G017510	AT3G08970	ATERDJ3A	no
Ghir_A01G001420	Ghir_D02G006910	0.219767	red	Ghir_A09G022080	AT3G59510		no
Ghir_A01G001420	Ghir_D02G008750	0.206834	red	Ghir_A09G022150	AT3G07565		no
Ghir_A01G001420	Ghir_D02G014200	0.222399	red	Ghir_A10G003210	AT5G45750	AtRABA1c	no
Ghir_A01G001420	Ghir_D02G015990	0.20325	red	Ghir_A10G003540	AT1G29400	AML5	no
Ghir_A01G001420	Ghir_D02G019320	0.209048	red	Ghir_A10G005840	AT1G17710		no
Ghir_A01G001420	Ghir_D02G020910	0.221669	red	Ghir_A10G006000	AT5G40850	UPM1	no
Ghir_A01G001420	Ghir_D03G000070	0.216797	red	Ghir_A10G007790	AT3G16060		no
Ghir_A01G001420	Ghir_D03G001570	0.210686	red	Ghir_A10G012960	AT4G13930	SHM4	no
Ghir_A01G001420	Ghir_D03G003430	0.200504	red	Ghir_A10G020560	AT2G36840		no
Ghir_A01G001420	Ghir_D03G004050	0.204078	red	Ghir_A10G021220	AT3G55020		no
Ghir_A01G001420	Ghir_D03G009660	0.203419	red	Ghir_A10G023100	AT5G05960		no
Ghir_A01G001420	Ghir_D03G016870	0.201171	red	Ghir_A11G001580	AT4G27720		no
Ghir_A01G001420	Ghir_D04G001610	0.23278	red	Ghir_A11G001590	AT3G49350		no
Ghir_A01G001420	Ghir_D04G002680	0.232987	red	Ghir_A11G001960	AT5G42020	BIP	no
Ghir_A01G001420	Ghir_D04G005750	0.215147	red	Ghir_A11G002000	AT5G42020	BIP	no
Ghir_A01G001420	Ghir_D04G007270	0.203697	red	Ghir_A11G002420	AT3G61600	ATPOB1	no
Ghir_A01G001420	Ghir_D04G010640	0.212932	red	Ghir_A11G003730	AT5G07740		no
Ghir_A01G001420	Ghir_D04G014270	0.248688	red	Ghir_A11G004060	AT3G48440		no
Ghir_A01G001420	Ghir_D04G018460	0.227151	red	Ghir_A11G004400	AT5G62000	ARF2	no
Ghir_A01G001420	Ghir_D04G019390	0.216533	red	Ghir_A11G006320	AT1G43850	SEU	no
Ghir_A01G001420	Ghir_D05G005820	0.218706	red	Ghir_A11G006810	AT3G29770	ATMES11	no
Ghir_A01G001420	Ghir_D05G006250	0.245278	red	Ghir_A11G006990	AT3G26810	AFB2	no
Ghir_A01G001420	Ghir_D05G015820	0.229635	red	Ghir_A11G007540	AT5G15050		no
Ghir_A01G001420	Ghir_D05G017870	0.237953	red	Ghir_A11G008240	AT2G35680		no
Ghir_A01G001420	Ghir_D05G020110	0.217607	red	Ghir_A11G008510	AT2G45130	ATSPX3	no
Ghir_A01G001420	Ghir_D05G022430	0.205321	red	Ghir_A11G011860	AT3G62600	ATERDJ3B	no
Ghir_A01G001420	Ghir_D05G025020	0.212663	red	Ghir_A11G014500	AT1G04750	VAMP7B	no
Ghir_A01G001420	Ghir_D05G028670	0.231613	red	Ghir_A11G015790	AT5G48230	EMB1276	no
Ghir_A01G001420	Ghir_D05G032390	0.238723	red	Ghir_A11G016180	AT1G04980	ATPDIL2-2	no
Ghir_A01G001420	Ghir_D05G039280	0.206677	red	Ghir_A11G017090	AT3G03380	DegP7	no
Ghir_A01G001420	Ghir_D06G000830	0.206043	red	Ghir_A11G018870	AT5G66320	GATA5	no
Ghir_A01G001420	Ghir_D06G001770	0.217593	red	Ghir_A11G020450	AT4G36980		no
Ghir_A01G001420	Ghir_D06G004800	0.238032	red	Ghir_A11G026530	AT5G18480	PGSIP6	no
Ghir_A01G001420	Ghir_D06G004990	0.20809	red	Ghir_A11G026850	AT1G08630	THA1	no
Ghir_A01G001420	Ghir_D06G005570	0.224767	red	Ghir_A11G029540	AT1G56340	CRT1	no
Ghir_A01G001420	Ghir_D06G005790	0.229068	red	Ghir_A11G033430	AT3G56480		no
Ghir_A01G001420	Ghir_D06G006980	0.22209	red	Ghir_A11G033580	AT3G10250		no
Ghir_A01G001420	Ghir_D06G007100	0.22226	red	Ghir_A11G035550	AT2G40110		no
Ghir_A01G001420	Ghir_D06G011090	0.203675	red	Ghir_A11G035600	AT2G43240		no
Ghir_A01G001420	Ghir_D06G017050	0.250741	red	Ghir_A12G000560	AT4G02880		no
Ghir_A01G001420	Ghir_D06G019840	0.216352	red	Ghir_A12G001180	AT1G76670		no
Ghir_A01G001420	Ghir_D07G002320	0.216569	red	Ghir_A12G001350	AT1G20670		no
Ghir_A01G001420	Ghir_D07G002560	0.202284	red	Ghir_A12G001610	AT1G12680	PEPKR2	no
Ghir_A01G001420	Ghir_D07G003610	0.21464	red	Ghir_A12G002350	AT3G19290	ABF4	no
Ghir_A01G001420	Ghir_D07G005760	0.200387	red	Ghir_A12G004640	AT1G30450	CCC1	no
Ghir_A01G001420	Ghir_D07G007100	0.212257	red	Ghir_A12G005280	AT5G26830		no
Ghir_A01G001420	Ghir_D07G013010	0.215105	red	Ghir_A12G007710	AT5G67260	CYCD3;2	no
Ghir_A01G001420	Ghir_D07G022170	0.22393	red	Ghir_A12G008010	AT4G37300	MEE59	no
Ghir_A01G001420	Ghir_D07G023990	0.218211	red	Ghir_A12G017680	AT2G02800	APK2B	no
Ghir_A01G001420	Ghir_D08G001220	0.211351	red	Ghir_A12G019040	AT5G61340		no
Ghir_A01G001420	Ghir_D08G001800	0.23176	red	Ghir_A12G019760	AT5G14420	RGLG2	no
Ghir_A01G001420	Ghir_D08G005830	0.219947	red	Ghir_A12G021130	AT4G25230	RIN2	no
Ghir_A01G001420	Ghir_D08G008600	0.233651	red	Ghir_A12G021320	AT5G45300	BMY2	no
Ghir_A01G001420	Ghir_D08G012060	0.210871	red	Ghir_A12G021890	AT1G32230	RCD1	no
Ghir_A01G001420	Ghir_D08G012610	0.202294	red	Ghir_A12G027390	AT4G25500	ATRSP35	no
Ghir_A01G001420	Ghir_D08G015570	0.200355	red	Ghir_A12G028800	AT5G62960		no
Ghir_A01G001420	Ghir_D08G016580	0.226113	red	Ghir_A13G002550	AT1G67960		no
Ghir_A01G001420	Ghir_D08G016720	0.214889	red	Ghir_A13G003220	AT4G34490	ATCAP1	no
Ghir_A01G001420	Ghir_D08G017080	0.238324	red	Ghir_A13G006850	AT5G10360	EMB3010	no
Ghir_A01G001420	Ghir_D08G020950	0.21525	red	Ghir_A13G007220	AT1G14380	IQD28	no
Ghir_A01G001420	Ghir_D08G025180	0.21977	red	Ghir_A13G007260	AT1G74690	IQD31	no
Ghir_A01G001420	Ghir_D09G004170	0.203288	red	Ghir_A13G009620	AT1G69010	BIM2	no
Ghir_A01G001420	Ghir_D09G005990	0.235859	red	Ghir_A13G009940	AT3G25570		no
Ghir_A01G001420	Ghir_D09G007400	0.229093	red	Ghir_A13G011790	AT5G26850		no
Ghir_A01G001420	Ghir_D09G009050	0.217851	red	Ghir_A13G013620	AT5G55970		no
Ghir_A01G001420	Ghir_D09G013920	0.213835	red	Ghir_A13G014490	AT5G54860		no
Ghir_A01G001420	Ghir_D09G020600	0.214445	red	Ghir_A13G014570	AT5G54800	GPT1	no
Ghir_A01G001420	Ghir_D09G020940	0.248735	red	Ghir_A13G015260	AT3G15350		no
Ghir_A01G001420	Ghir_D10G004000	0.223096	red	Ghir_A13G016260	AT3G02830	ZFN1	no
Ghir_A01G001420	Ghir_D10G007220	0.23845	red	Ghir_A13G021190	NoHits		no
Ghir_A01G001420	Ghir_D10G014710	0.221119	red	Ghir_D01G000720	AT1G49670	NQR	no
Ghir_A01G001420	Ghir_D10G014740	0.236926	red	Ghir_D01G001420	AT5G08390		no
Ghir_A01G001420	Ghir_D10G014860	0.203538	red	Ghir_D01G001930	AT1G03790	SOM	no
Ghir_A01G001420	Ghir_D11G001590	0.22211	red	Ghir_D01G007130	AT3G47860	CHL	no
Ghir_A01G001420	Ghir_D11G001970	0.206581	red	Ghir_D01G010560	AT5G66100		no
Ghir_A01G001420	Ghir_D11G003690	0.200614	red	Ghir_D01G010960	AT4G39080	VHA-A3	no
Ghir_A01G001420	Ghir_D11G006720	0.219571	red	Ghir_D01G014560	AT1G60070		no
Ghir_A01G001420	Ghir_D11G008240	0.201932	red	Ghir_D01G018240	AT1G20550		no
Ghir_A01G001420	Ghir_D11G008440	0.205175	red	Ghir_D01G019350	AT1G09840	ATSK41	no
Ghir_A01G001420	Ghir_D11G011810	0.205591	red	Ghir_D01G019830	AT1G77510	ATPDIL1-2	no
Ghir_A01G001420	Ghir_D11G014960	0.222573	red	Ghir_D01G020150	AT5G04140	GLU1	no
Ghir_A01G001420	Ghir_D11G019020	0.205285	red	Ghir_D01G023080	AT5G02230		no
Ghir_A01G001420	Ghir_D12G001380	0.204653	red	Ghir_D02G001660	AT2G43160		no
Ghir_A01G001420	Ghir_D12G002720	0.202192	red	Ghir_D02G003750	AT3G22520		no
Ghir_A01G001420	Ghir_D12G003620	0.228409	red	Ghir_D02G005230	AT1G09020	SNF4	no
Ghir_A01G001420	Ghir_D12G004570	0.201791	red	Ghir_D02G006910	AT1G22770	GI	no
Ghir_A01G001420	Ghir_D12G009990	0.222549	red	Ghir_D02G008750	AT1G58230		no
Ghir_A01G001420	Ghir_D12G012350	0.237419	red	Ghir_D02G010310	AT1G20693	HMGB2	no
Ghir_A01G001420	Ghir_D12G016560	0.212612	red	Ghir_D02G011400	AT2G43490		no
Ghir_A01G001420	Ghir_D12G016850	0.201178	red	Ghir_D02G011610	AT3G13340		no
Ghir_A01G001420	Ghir_D12G019850	0.214963	red	Ghir_D02G014200	AT2G01910	ATMAP65-6	no
Ghir_A01G001420	Ghir_D12G020010	0.213102	red	Ghir_D02G015990	AT1G24460		no
Ghir_A01G001420	Ghir_D12G020020	0.211702	red	Ghir_D02G018230	AT5G13960	SUVH4	no
Ghir_A01G001420	Ghir_D12G021340	0.214923	red	Ghir_D02G019320	AT3G22104		no
Ghir_A01G001420	Ghir_D12G022840	0.200704	red	Ghir_D02G020910	AT4G33580	ATBCA5	no
Ghir_A01G001420	Ghir_D12G025770	0.204514	red	Ghir_D02G025120	AT5G44650	CEST	no
Ghir_A01G001420	Ghir_D12G027040	0.204195	red	Ghir_D03G000070	AT5G65960		no
Ghir_A01G001420	Ghir_D12G027430	0.222576	red	Ghir_D03G001560	AT3G50690		no
Ghir_A01G001420	Ghir_D12G028950	0.220273	red	Ghir_D03G001570	AT4G36660		no
Ghir_A01G001420	Ghir_D13G003490	0.205992	red	Ghir_D03G003430	AT4G37900		no
Ghir_A01G001420	Ghir_D13G005370	0.203385	red	Ghir_D03G004050	AT5G10980		no
Ghir_A01G001420	Ghir_D13G008780	0.239955	red	Ghir_D03G006470	AT1G21460	SWEET1	no
Ghir_A01G001420	Ghir_D13G010290	0.249863	red	Ghir_D03G009660	AT5G42020	BIP	no
Ghir_A01G001420	Ghir_D13G012330	0.227555	red	Ghir_D03G016870	AT1G63100		no
Ghir_A01G001420	Ghir_D13G012370	0.236282	red	Ghir_D04G001610	AT5G09850		no
Ghir_A01G001420	Ghir_D13G017580	0.200944	red	Ghir_D04G002680	AT3G02830	ZFN1	no
Ghir_A01G001420	Ghir_D13G018590	0.209385	red	Ghir_D04G004810	AT5G39380		no
Ghir_A01G001420	Ghir_D13G019430	0.21432	red	Ghir_D04G005750	AT5G14790		no
Ghir_A01G001420	Ghir_D13G022050	0.220236	red	Ghir_D04G005850	AT3G27870		no
Ghir_A01G001420	Ghir_D11G036690	0.207385	red	Ghir_D04G007220	AT5G05740	ATEGY2	no
Ghir_A01G001420	Ghir_D11G036800	0.229613	red	Ghir_D04G007270	AT2G40095		no
Ghir_A01G002100	Ghir_A04G014000	0.209416	red	Ghir_D04G010640	AT3G58050		no
Ghir_A01G002100	Ghir_A06G004750	0.200005	red	Ghir_D04G012520	AT5G02880	UPL4	no
Ghir_A01G002100	Ghir_A06G016230	0.216198	red	Ghir_D04G014270	AT3G10220		no
Ghir_A01G002100	Ghir_A09G006340	0.201849	red	Ghir_D04G017550	AT2G15900		no
Ghir_A01G002100	Ghir_A09G011580	0.204027	red	Ghir_D04G018460	AT1G10790		no
Ghir_A01G002100	Ghir_A12G005280	0.205167	red	Ghir_D04G019390	AT1G24030		no
Ghir_A01G002100	Ghir_A13G016260	0.201081	red	Ghir_D05G001140	AT4G32400	EMB104	no
Ghir_A01G002100	Ghir_D04G014270	0.207382	red	Ghir_D05G004640	AT1G17720	ATB BETA	no
Ghir_A01G002100	Ghir_D05G006250	0.205729	red	Ghir_D05G005820	AT2G25430		no
Ghir_A01G002100	Ghir_D06G004800	0.204632	red	Ghir_D05G006250	AT4G31820	ENP	no
Ghir_A01G002100	Ghir_D06G017050	0.208556	red	Ghir_D05G015820	AT1G26480	GRF12	no
Ghir_A01G002100	Ghir_D09G005990	0.203324	red	Ghir_D05G017310	AT4G04860	DER2.2	no
Ghir_A01G002100	Ghir_D09G020940	0.206018	red	Ghir_D05G017870	AT1G12050		no
Ghir_A01G002100	Ghir_D10G007220	0.203597	red	Ghir_D05G020080	AT1G19330		no
Ghir_A01G002100	Ghir_D13G010290	0.215971	red	Ghir_D05G020110	AT1G75050		no
Ghir_A01G002240	Ghir_A04G014000	0.203887	red	Ghir_D05G022430	AT4G24610		no
Ghir_A01G002240	Ghir_A06G016230	0.202531	red	Ghir_D05G025020	AT1G22770	GI	no
Ghir_A01G002240	Ghir_D04G014270	0.203891	red	Ghir_D05G027680	AT4G09810		no
Ghir_A01G002240	Ghir_D05G006250	0.200797	red	Ghir_D05G028670	AT2G38760	ANNAT3	no
Ghir_A01G002240	Ghir_D06G017050	0.202207	red	Ghir_D05G031530	AT1G69010	BIM2	no
Ghir_A01G002300	Ghir_A06G016230	0.208057	red	Ghir_D05G031720	AT2G01970		no
Ghir_A01G002300	Ghir_A09G011580	0.202837	red	Ghir_D05G032280	AT1G70590		no
Ghir_A01G002300	Ghir_D06G017050	0.205242	red	Ghir_D05G032390	AT1G60800	NIK3	no
Ghir_A01G002300	Ghir_D09G020940	0.204915	red	Ghir_D06G000070	AT4G24190	SHD	no
Ghir_A01G002300	Ghir_D13G010290	0.201427	red	Ghir_D06G000830	AT1G75170		no
Ghir_A01G004860	Ghir_A06G016230	0.204696	red	Ghir_D06G001490	AT1G47380		no
Ghir_A01G004860	Ghir_D06G017050	0.200488	red	Ghir_D06G001770	AT5G42940		no
Ghir_A01G008160	Ghir_A04G014000	0.225598	red	Ghir_D06G004800	AT3G57040	ARR9	no
Ghir_A01G008160	Ghir_A06G004750	0.222783	red	Ghir_D06G004990	AT5G25530		no
Ghir_A01G008160	Ghir_A06G005730	0.216874	red	Ghir_D06G005570	AT5G20270	HHP1	no
Ghir_A01G008160	Ghir_A06G016230	0.239509	red	Ghir_D06G005790	AT2G26600		no
Ghir_A01G008160	Ghir_A09G006340	0.226273	red	Ghir_D06G006980	AT4G28910	NINJA	no
Ghir_A01G008160	Ghir_A09G011580	0.230702	red	Ghir_D06G007100	AT5G19690	STT3A	no
Ghir_A01G008160	Ghir_A11G001590	0.20637	red	Ghir_D06G007330	AT2G19760	PFN1	no
Ghir_A01G008160	Ghir_A11G006810	0.21829	red	Ghir_D06G011090	AT5G11040	TRS120	no
Ghir_A01G008160	Ghir_A11G008240	0.200653	red	Ghir_D06G017050	AT4G22080	RHS14	no
Ghir_A01G008160	Ghir_A12G005280	0.219174	red	Ghir_D06G019840	AT4G16660		no
Ghir_A01G008160	Ghir_A13G016260	0.220243	red	Ghir_D06G020630	AT1G21080		no
Ghir_A01G008160	Ghir_D04G014270	0.225718	red	Ghir_D06G022430	AT2G34250		no
Ghir_A01G008160	Ghir_D05G006250	0.225307	red	Ghir_D07G002320	AT5G11850		no
Ghir_A01G008160	Ghir_D05G017870	0.217775	red	Ghir_D07G002560	AT2G25850	PAPS2	no
Ghir_A01G008160	Ghir_D05G028670	0.214597	red	Ghir_D07G002750	AT3G08790		no
Ghir_A01G008160	Ghir_D06G004800	0.227822	red	Ghir_D07G003430	AT4G32140		no
Ghir_A01G008160	Ghir_D06G005790	0.218363	red	Ghir_D07G003540	AT4G32030		no
Ghir_A01G008160	Ghir_D06G017050	0.234567	red	Ghir_D07G003610	AT2G32070		no
Ghir_A01G008160	Ghir_D07G022170	0.214673	red	Ghir_D07G005760	AT4G02480		no
Ghir_A01G008160	Ghir_D09G005990	0.222234	red	Ghir_D07G007100	AT5G06770		no
Ghir_A01G008160	Ghir_D09G007400	0.221981	red	Ghir_D07G010290	AT1G07810	ECA1	no
Ghir_A01G008160	Ghir_D09G013920	0.211232	red	Ghir_D07G013010	AT2G03120	ATSPP	no
Ghir_A01G008160	Ghir_D09G020940	0.232486	red	Ghir_D07G022170	NoHits		no
Ghir_A01G008160	Ghir_D10G007220	0.216713	red	Ghir_D07G023990	AT5G14550		no
Ghir_A01G008160	Ghir_D12G003620	0.205294	red	Ghir_D08G001220	AT2G27030	CAM5	no
Ghir_A01G008160	Ghir_D12G012350	0.223175	red	Ghir_D08G001800	AT5G13030		no
Ghir_A01G008160	Ghir_D13G010290	0.234854	red	Ghir_D08G005830	AT3G02360		no
Ghir_A01G008160	Ghir_D13G012370	0.216046	red	Ghir_D08G008600	AT1G55320	AAE18	no
Ghir_A01G008240	Ghir_A04G014000	0.243622	red	Ghir_D08G012060	AT5G42020	BIP	no
Ghir_A01G008240	Ghir_A06G004750	0.22327	red	Ghir_D08G012610	AT4G01100	ADNT1	no
Ghir_A01G008240	Ghir_A06G005730	0.223972	red	Ghir_D08G015380	AT3G60540		no
Ghir_A01G008240	Ghir_A06G016230	0.247862	red	Ghir_D08G015570	AT1G02120	VAD1	no
Ghir_A01G008240	Ghir_A09G006340	0.231108	red	Ghir_D08G015830	AT3G63460		no
Ghir_A01G008240	Ghir_A09G011580	0.237908	red	Ghir_D08G016580	AT5G45340	CYP707A3	no
Ghir_A01G008240	Ghir_A11G001590	0.2297	red	Ghir_D08G016720	AT4G19110		no
Ghir_A01G008240	Ghir_A11G006810	0.225704	red	Ghir_D08G017080	AT1G32230	RCD1	no
Ghir_A01G008240	Ghir_A11G008240	0.225465	red	Ghir_D08G018650	AT5G47490		no
Ghir_A01G008240	Ghir_A11G026850	0.219153	red	Ghir_D08G020950	AT2G20300	ALE2	no
Ghir_A01G008240	Ghir_A12G005280	0.229913	red	Ghir_D08G025180	AT1G33430		no
Ghir_A01G008240	Ghir_A13G016260	0.232067	red	Ghir_D08G025600	AT1G53300	TTL1	no
Ghir_A01G008240	Ghir_D04G014270	0.245399	red	Ghir_D09G002750	AT5G14790		no
Ghir_A01G008240	Ghir_D05G006250	0.241873	red	Ghir_D09G004170	AT1G24300		no
Ghir_A01G008240	Ghir_D05G017870	0.233058	red	Ghir_D09G005980	AT3G06100	NLM6	no
Ghir_A01G008240	Ghir_D05G028670	0.230712	red	Ghir_D09G005990	AT5G27600	LACS7	no
Ghir_A01G008240	Ghir_D06G004800	0.229866	red	Ghir_D09G007400	AT1G11950		no
Ghir_A01G008240	Ghir_D06G005790	0.218763	red	Ghir_D09G009020	AT5G25360		no
Ghir_A01G008240	Ghir_D06G017050	0.245054	red	Ghir_D09G009050	AT3G11290		no
Ghir_A01G008240	Ghir_D07G022170	0.21707	red	Ghir_D09G013920	AT5G06270		no
Ghir_A01G008240	Ghir_D09G005990	0.227492	red	Ghir_D09G020600	AT1G04750	VAMP7B	no
Ghir_A01G008240	Ghir_D09G007400	0.220935	red	Ghir_D09G025470	AT5G61790	CNX1	no
Ghir_A01G008240	Ghir_D09G013920	0.204829	red	Ghir_D10G000240	AT1G78900	VHA-A	no
Ghir_A01G008240	Ghir_D09G020940	0.242238	red	Ghir_D10G000780	AT4G19490	ATVPS54	no
Ghir_A01G008240	Ghir_D10G007220	0.23538	red	Ghir_D10G001750	AT3G20530		no
Ghir_A01G008240	Ghir_D12G003620	0.223617	red	Ghir_D10G004000	AT5G45750	AtRABA1c	no
Ghir_A01G008240	Ghir_D12G012350	0.231079	red	Ghir_D10G005320	AT2G30070	ATKT1	no
Ghir_A01G008240	Ghir_D12G020010	0.201929	red	Ghir_D10G007220	AT5G04930	ALA1	no
Ghir_A01G008240	Ghir_D13G010290	0.242758	red	Ghir_D10G012900	AT3G59690	IQD13	no
Ghir_A01G008240	Ghir_D13G012370	0.228014	red	Ghir_D10G013230	AT2G43490		no
Ghir_A01G009540	Ghir_A04G014000	0.222144	red	Ghir_D10G014710	AT4G13930	SHM4	no
Ghir_A01G009540	Ghir_A06G004750	0.21391	red	Ghir_D10G014740	AT4G13940	HOG1	no
Ghir_A01G009540	Ghir_A06G005730	0.206735	red	Ghir_D10G014860	AT2G32810	BGAL9	no
Ghir_A01G009540	Ghir_A06G016230	0.230409	red	Ghir_D10G016070	AT3G22380	TIC	no
Ghir_A01G009540	Ghir_A09G006340	0.216792	red	Ghir_D10G023080	AT3G55020		no
Ghir_A01G009540	Ghir_A09G011580	0.2217	red	Ghir_D11G000430	AT4G38510		no
Ghir_A01G009540	Ghir_A11G001590	0.20382	red	Ghir_D11G001590	AT3G49350		no
Ghir_A01G009540	Ghir_A11G006810	0.210536	red	Ghir_D11G001970	AT5G42020	BIP	no
Ghir_A01G009540	Ghir_A12G005280	0.210392	red	Ghir_D11G002860	AT1G02130	ATRAB1B	no
Ghir_A01G009540	Ghir_A13G016260	0.210618	red	Ghir_D11G003690	AT5G07740		no
Ghir_A01G009540	Ghir_D04G014270	0.219885	red	Ghir_D11G006720	AT3G29770	ATMES11	no
Ghir_A01G009540	Ghir_D05G006250	0.21952	red	Ghir_D11G008240	AT2G35680		no
Ghir_A01G009540	Ghir_D05G017870	0.210473	red	Ghir_D11G008440	AT3G60540		no
Ghir_A01G009540	Ghir_D05G028670	0.209829	red	Ghir_D11G011810	AT3G62600	ATERDJ3B	no
Ghir_A01G009540	Ghir_D06G004800	0.216432	red	Ghir_D11G014960	AT3G25150		no
Ghir_A01G009540	Ghir_D06G005790	0.206124	red	Ghir_D11G016250	AT1G04980	ATPDIL2-2	no
Ghir_A01G009540	Ghir_D06G017050	0.228466	red	Ghir_D11G019020	AT5G66320	GATA5	no
Ghir_A01G009540	Ghir_D07G022170	0.20957	red	Ghir_D11G020460	AT4G36980		no
Ghir_A01G009540	Ghir_D09G005990	0.210227	red	Ghir_D11G029520	AT3G05710	SYP43	no
Ghir_A01G009540	Ghir_D09G007400	0.212214	red	Ghir_D11G036470	AT2G43240		no
Ghir_A01G009540	Ghir_D09G013920	0.200776	red	Ghir_D12G001380	AT1G20670		no
Ghir_A01G009540	Ghir_D09G020940	0.225211	red	Ghir_D12G002720	AT1G10950	TMN1	no
Ghir_A01G009540	Ghir_D10G007220	0.211725	red	Ghir_D12G004570	AT1G30450	CCC1	no
Ghir_A01G009540	Ghir_D12G012350	0.214203	red	Ghir_D12G005760	AT5G37790		no
Ghir_A01G009540	Ghir_D13G010290	0.221845	red	Ghir_D12G009990	AT5G65210	TGA1	no
Ghir_A01G009540	Ghir_D13G012370	0.20561	red	Ghir_D12G016560	AT1G68060	ATMAP70-1	no
Ghir_A01G009620	Ghir_A04G014000	0.218287	red	Ghir_D12G016850	AT1G10850		no
Ghir_A01G009620	Ghir_A06G004750	0.211501	red	Ghir_D12G019850	AT1G73805		no
Ghir_A01G009620	Ghir_A06G005730	0.21071	red	Ghir_D12G020010	AT5G14420	RGLG2	no
Ghir_A01G009620	Ghir_A06G016230	0.228434	red	Ghir_D12G020020	AT1G14430		no
Ghir_A01G009620	Ghir_A09G006340	0.216175	red	Ghir_D12G021340	AT5G45300	BMY2	no
Ghir_A01G009620	Ghir_A09G011580	0.221787	red	Ghir_D12G022840	AT4G16760	ACX1	no
Ghir_A01G009620	Ghir_A11G001590	0.202144	red	Ghir_D12G023170	AT1G62530		no
Ghir_A01G009620	Ghir_A11G006810	0.205368	red	Ghir_D12G025770	AT5G24610		no
Ghir_A01G009620	Ghir_A12G005280	0.20861	red	Ghir_D12G025810	AT5G54090		no
Ghir_A01G009620	Ghir_A13G016260	0.210262	red	Ghir_D12G027040	AT3G53740		no
Ghir_A01G009620	Ghir_D04G014270	0.218747	red	Ghir_D12G027200	AT4G25540	MSH3	no
Ghir_A01G009620	Ghir_D05G006250	0.219561	red	Ghir_D12G027430	AT4G25500	ATRSP35	no
Ghir_A01G009620	Ghir_D05G017870	0.212796	red	Ghir_D12G028950	AT5G62960		no
Ghir_A01G009620	Ghir_D05G028670	0.207255	red	Ghir_D13G002050	AT3G12560	TRFL9	no
Ghir_A01G009620	Ghir_D06G004800	0.213575	red	Ghir_D13G003430	AT2G21660	ATGRP7	no
Ghir_A01G009620	Ghir_D06G005790	0.209691	red	Ghir_D13G003490	AT4G34490	ATCAP1	no
Ghir_A01G009620	Ghir_D06G017050	0.226602	red	Ghir_D13G005370	AT5G10360	EMB3010	no
Ghir_A01G009620	Ghir_D07G022170	0.201939	red	Ghir_D13G008780	AT1G69170		no
Ghir_A01G009620	Ghir_D09G005990	0.210031	red	Ghir_D13G010290	AT5G03040	iqd2	no
Ghir_A01G009620	Ghir_D09G007400	0.212487	red	Ghir_D13G012330	AT1G56340	CRT1	no
Ghir_A01G009620	Ghir_D09G020940	0.225172	red	Ghir_D13G012370	AT5G26850		no
Ghir_A01G009620	Ghir_D10G007220	0.206583	red	Ghir_D13G017580	AT3G03570		no
Ghir_A01G009620	Ghir_D12G012350	0.216181	red	Ghir_D13G018590	AT1G09770	ATCDC5	no
Ghir_A01G009620	Ghir_D13G010290	0.220566	red	Ghir_D13G019430	AT1G56340	CRT1	no
Ghir_A01G009620	Ghir_D13G012370	0.208558	red	Ghir_D13G022050	AT2G02160		no
Ghir_A01G013570	Ghir_A04G014000	0.217826	red	Ghir_D11G036690	AT1G65430	ARI8	no
Ghir_A01G013570	Ghir_A06G004750	0.206414	red	Ghir_D11G036800	AT3G56480		no
Ghir_A01G013570	Ghir_A06G016230	0.225833	red	Ghir_D13G013410	AT5G01430		no
Ghir_A01G013570	Ghir_A09G006340	0.212478	red	Ghir_D12G029510	AT5G07440	GDH2	no
Ghir_A01G013570	Ghir_A09G011580	0.215347	red	Ghir_A07G016320	AT1G04120	ATMRP5	no
Ghir_A01G013570	Ghir_A11G001590	0.203798	red	Ghir_A08G026180	AT5G25950		no
Ghir_A01G013570	Ghir_A11G006810	0.205729	red	Ghir_A10G020920	AT2G01720		no
Ghir_A01G013570	Ghir_A12G005280	0.211208	red	Ghir_A13G022120	AT4G30060		no
Ghir_A01G013570	Ghir_A13G016260	0.207117	red	Ghir_D04G004000	AT2G42880	ATMPK20	no
Ghir_A01G013570	Ghir_D04G014270	0.217284	red	Ghir_D04G018330	AT2G17200	DSK2	no
Ghir_A01G013570	Ghir_D05G006250	0.213941	red	Ghir_D07G001110	AT4G29520		no
Ghir_A01G013570	Ghir_D05G017870	0.207074	red	Ghir_D07G018940	AT5G38480	GRF3	no
Ghir_A01G013570	Ghir_D05G028670	0.207207	red	Ghir_D09G012330	AT2G41490	GPT	no
Ghir_A01G013570	Ghir_D06G004800	0.213165	red	Ghir_D10G007530	AT3G14470		no
Ghir_A01G013570	Ghir_D06G017050	0.220484	red	Ghir_D10G010900	NoHits		no
Ghir_A01G013570	Ghir_D07G022170	0.200432	red	Ghir_D12G002090	AT3G19540		no
Ghir_A01G013570	Ghir_D09G005990	0.208851	red	Ghir_D12G009460	AT4G36960		no
Ghir_A01G013570	Ghir_D09G007400	0.202499	red	Ghir_D13G002840	AT1G67960		no
Ghir_A01G013570	Ghir_D09G020940	0.215588	red	Ghir_D13G010690	AT3G59360	UTR6	no
Ghir_A01G013570	Ghir_D10G007220	0.21147	red	Ghir_D09G025440	AT5G23720	PHS1	no
Ghir_A01G013570	Ghir_D12G003620	0.20216	red	Ghir_D11G000350	AT1G18260		no
Ghir_A01G013570	Ghir_D12G012350	0.206377	red	Ghir_D11G000350	AT1G18260		no
Ghir_A01G013570	Ghir_D13G010290	0.222696	red	Ghir_A01G003480	NoHits		no
Ghir_A01G013570	Ghir_D13G012370	0.204111	red	Ghir_A01G010770	AT5G42890	ATSCP2	no
Ghir_A01G016010	Ghir_D04G014270	0.201437	red	Ghir_A01G017990	AT1G36160	ACC1	no
Ghir_A01G016640	Ghir_A04G014000	0.202253	red	Ghir_A01G018620	AT3G10740	ASD1	no
Ghir_A01G016640	Ghir_D04G014270	0.203157	red	Ghir_A02G005920	AT3G17365		no
Ghir_A01G016640	Ghir_D10G007220	0.201478	red	Ghir_A02G006000	AT5G18500		no
Ghir_A01G020750	Ghir_A04G014000	0.200558	red	Ghir_A02G006180	AT1G48320		no
Ghir_A01G020750	Ghir_A06G016230	0.206979	red	Ghir_A02G008900	AT5G48810	ATB5-B	no
Ghir_A01G020750	Ghir_D06G017050	0.200215	red	Ghir_A02G009250	AT1G09780		no
Ghir_A01G020750	Ghir_D13G010290	0.201868	red	Ghir_A02G010270	AT4G10850	SWEET7	no
Ghir_A02G002080	Ghir_A04G014000	0.227619	red	Ghir_A02G013470	AT1G15240		no
Ghir_A02G002080	Ghir_A06G004750	0.223089	red	Ghir_A02G013610	AT3G15940		no
Ghir_A02G002080	Ghir_A06G005730	0.225716	red	Ghir_A03G000330	AT5G46910		no
Ghir_A02G002080	Ghir_A06G016230	0.241771	red	Ghir_A03G002840	AT5G35360	CAC2	no
Ghir_A02G002080	Ghir_A09G006340	0.229203	red	Ghir_A03G003090	AT5G58370		no
Ghir_A02G002080	Ghir_A09G011580	0.235483	red	Ghir_A03G007000	AT5G04620	ATBIOF	no
Ghir_A02G002080	Ghir_A11G001590	0.209652	red	Ghir_A03G007550	AT5G62670	AHA11	no
Ghir_A02G002080	Ghir_A11G006810	0.217437	red	Ghir_A03G010340	AT1G48480	RKL1	no
Ghir_A02G002080	Ghir_A11G008240	0.202002	red	Ghir_A03G014130	AT1G67370	ASY1	no
Ghir_A02G002080	Ghir_A12G005280	0.218083	red	Ghir_A03G015880	AT1G70230	TBL27	no
Ghir_A02G002080	Ghir_A13G016260	0.224413	red	Ghir_A03G020600	AT2G23360		no
Ghir_A02G002080	Ghir_D04G014270	0.230474	red	Ghir_A04G003670	AT4G27190		no
Ghir_A02G002080	Ghir_D05G006250	0.230571	red	Ghir_A04G005890	AT2G42230		no
Ghir_A02G002080	Ghir_D05G017870	0.223931	red	Ghir_A04G007340	ATMG00820	ORF170	no
Ghir_A02G002080	Ghir_D05G028670	0.214306	red	Ghir_A04G008870	AT5G02540		no
Ghir_A02G002080	Ghir_D06G004800	0.227176	red	Ghir_A04G011240	AT3G51000		no
Ghir_A02G002080	Ghir_D06G005790	0.224614	red	Ghir_A04G013480	AT4G39050		no
Ghir_A02G002080	Ghir_D06G017050	0.239431	red	Ghir_A05G000100	AT1G55510	BCDH BETA1	no
Ghir_A02G002080	Ghir_D07G022170	0.213249	red	Ghir_A05G012710	AT1G15520	PDR12	no
Ghir_A02G002080	Ghir_D09G005990	0.22409	red	Ghir_A05G017350	AT1G11530	ATCXXS1	no
Ghir_A02G002080	Ghir_D09G007400	0.224773	red	Ghir_A05G018420	AT1G76250		no
Ghir_A02G002080	Ghir_D09G013920	0.211224	red	Ghir_A05G021640	AT3G25230	ROF1	no
Ghir_A02G002080	Ghir_D09G020940	0.238714	red	Ghir_A05G023050	AT1G78230		no
Ghir_A02G002080	Ghir_D10G007220	0.217338	red	Ghir_A05G023330	AT4G30100		no
Ghir_A02G002080	Ghir_D12G003620	0.206376	red	Ghir_A05G023350	AT1G22170		no
Ghir_A02G002080	Ghir_D12G012350	0.228545	red	Ghir_A05G026930	AT1G58250	SAB	no
Ghir_A02G002080	Ghir_D12G020010	0.205396	red	Ghir_A05G027290	AT1G36160	ACC1	no
Ghir_A02G002080	Ghir_D13G010290	0.233603	red	Ghir_A06G000200	AT4G35070		no
Ghir_A02G002080	Ghir_D13G012370	0.223036	red	Ghir_A06G003490	AT1G22460		no
Ghir_A02G002270	Ghir_A04G014000	0.2175	red	Ghir_A06G006580	AT4G36670		no
Ghir_A02G002270	Ghir_A06G004750	0.207589	red	Ghir_A06G010500	AT2G25490	EBF1	no
Ghir_A02G002270	Ghir_A06G005730	0.208714	red	Ghir_A06G017050	AT2G31210		no
Ghir_A02G002270	Ghir_A06G016230	0.229382	red	Ghir_A06G017240	AT3G56130		no
Ghir_A02G002270	Ghir_A09G006340	0.216799	red	Ghir_A06G019710	AT3G12740	ALIS1	no
Ghir_A02G002270	Ghir_A09G011580	0.221532	red	Ghir_A06G020250	AT1G12220	RPS5	no
Ghir_A02G002270	Ghir_A11G001590	0.203633	red	Ghir_A07G005550	AT1G15520	PDR12	no
Ghir_A02G002270	Ghir_A11G006810	0.209185	red	Ghir_A07G007000	AT1G26850		no
Ghir_A02G002270	Ghir_A12G005280	0.212084	red	Ghir_A07G015340	AT4G00750		no
Ghir_A02G002270	Ghir_A13G016260	0.213685	red	Ghir_A07G015760	AT3G60520		no
Ghir_A02G002270	Ghir_D04G014270	0.22128	red	Ghir_A07G021130	AT5G48410	ATGLR1.3	no
Ghir_A02G002270	Ghir_D05G006250	0.217431	red	Ghir_A07G022140	AT5G46050	ATPTR3	no
Ghir_A02G002270	Ghir_D05G017870	0.211299	red	Ghir_A08G007250	AT3G63130	RANGAP1	no
Ghir_A02G002270	Ghir_D05G028670	0.207599	red	Ghir_A08G007500	AT1G54790		no
Ghir_A02G002270	Ghir_D06G004800	0.219035	red	Ghir_A08G009450	AT5G25280		no
Ghir_A02G002270	Ghir_D06G005790	0.208339	red	Ghir_A08G010310	AT2G15580		no
Ghir_A02G002270	Ghir_D06G017050	0.224412	red	Ghir_A08G012650	AT2G47500		no
Ghir_A02G002270	Ghir_D07G022170	0.20014	red	Ghir_A08G016410	AT2G23910		no
Ghir_A02G002270	Ghir_D09G005990	0.213441	red	Ghir_A08G016960	AT1G32740		no
Ghir_A02G002270	Ghir_D09G007400	0.207631	red	Ghir_A09G002650	AT5G14920		no
Ghir_A02G002270	Ghir_D09G020940	0.220904	red	Ghir_A09G003680	AT5G40760	G6PD6	no
Ghir_A02G002270	Ghir_D10G007220	0.213838	red	Ghir_A09G010930	AT1G08470	SSL3	no
Ghir_A02G002270	Ghir_D12G003620	0.203896	red	Ghir_A09G012990	AT2G41540	GPDHC1	no
Ghir_A02G002270	Ghir_D12G012350	0.212303	red	Ghir_A09G014760	AT2G36320		no
Ghir_A02G002270	Ghir_D13G010290	0.227394	red	Ghir_A10G001590	AT2G31180	ATMYB14	no
Ghir_A02G002270	Ghir_D13G012370	0.212921	red	Ghir_A10G004760	AT3G06840		no
Ghir_A02G003370	Ghir_A06G016230	0.200988	red	Ghir_A10G016100	AT3G21180	ACA9	no
Ghir_A02G003370	Ghir_D06G017050	0.200615	red	Ghir_A10G016230	AT5G40870	ATUK/UPRT1	no
Ghir_A02G003790	Ghir_A04G014000	0.203307	red	Ghir_A11G007100	AT3G27090		no
Ghir_A02G003790	Ghir_A06G016230	0.201208	red	Ghir_A11G009660	AT2G45970	CYP86A8	no
Ghir_A02G003790	Ghir_D04G014270	0.201461	red	Ghir_A11G015430	AT3G07560	APM2	no
Ghir_A02G006530	Ghir_A04G014000	0.228787	red	Ghir_A11G025350	NoHits		no
Ghir_A02G006530	Ghir_A06G004750	0.223719	red	Ghir_A11G028360	AT1G54730		no
Ghir_A02G006530	Ghir_A06G005730	0.225824	red	Ghir_A11G028640	AT1G08990	PGSIP5	no
Ghir_A02G006530	Ghir_A06G016230	0.243635	red	Ghir_A11G029830	AT1G09430	ACLA-3	no
Ghir_A02G006530	Ghir_A09G006340	0.231165	red	Ghir_A11G035130	AT5G02810	PRR7	no
Ghir_A02G006530	Ghir_A09G011580	0.236236	red	Ghir_A12G003860	AT2G17840	ERD7	no
Ghir_A02G006530	Ghir_A11G001590	0.214307	red	Ghir_A12G006120	AT5G66190	ATLFNR1	no
Ghir_A02G006530	Ghir_A11G006810	0.218465	red	Ghir_A12G009760	AT2G22600		no
Ghir_A02G006530	Ghir_A11G008240	0.205169	red	Ghir_A12G012430	AT4G00850	GIF3	no
Ghir_A02G006530	Ghir_A12G005280	0.220178	red	Ghir_A12G015490	AT2G05790		no
Ghir_A02G006530	Ghir_A13G016260	0.224485	red	Ghir_A12G016840	AT3G25560	NIK2	no
Ghir_A02G006530	Ghir_D04G014270	0.233012	red	Ghir_A12G017980	AT1G25510		no
Ghir_A02G006530	Ghir_D05G006250	0.232671	red	Ghir_A12G018380	AT1G76160	sks5	no
Ghir_A02G006530	Ghir_D05G017870	0.227772	red	Ghir_A12G028730	AT4G32180	ATPANK2	no
Ghir_A02G006530	Ghir_D05G028670	0.216781	red	Ghir_A13G000660	AT3G10840		no
Ghir_A02G006530	Ghir_D06G004800	0.228782	red	Ghir_A13G003820	AT3G19260	LAG1 HOMOLOG 2	no
Ghir_A02G006530	Ghir_D06G005790	0.224425	red	Ghir_A13G016360	AT1G54130	RSH3	no
Ghir_A02G006530	Ghir_D06G017050	0.239679	red	Ghir_A13G018300	AT3G04940	ATCYSD1	no
Ghir_A02G006530	Ghir_D07G022170	0.213903	red	Ghir_A13G018310	AT3G05090	LRS1	no
Ghir_A02G006530	Ghir_D09G005990	0.225327	red	Ghir_A13G020030	AT2G26150	ATHSFA2	no
Ghir_A02G006530	Ghir_D09G007400	0.224948	red	Ghir_D01G002940	AT5G49460	ACLB-2	no
Ghir_A02G006530	Ghir_D09G013920	0.211727	red	Ghir_D01G003520	NoHits		no
Ghir_A02G006530	Ghir_D09G020940	0.239012	red	Ghir_D01G007260	AT1G32120		no
Ghir_A02G006530	Ghir_D10G007220	0.22009	red	Ghir_D01G009470	AT1G79570		no
Ghir_A02G006530	Ghir_D12G003620	0.211573	red	Ghir_D01G014420	AT5G13260		no
Ghir_A02G006530	Ghir_D12G012350	0.229023	red	Ghir_D01G014970	AT3G42960	ATA1	no
Ghir_A02G006530	Ghir_D12G020010	0.204035	red	Ghir_D01G016900	AT3G48460		no
Ghir_A02G006530	Ghir_D13G010290	0.237343	red	Ghir_D01G019590	AT3G57930		no
Ghir_A02G006530	Ghir_D13G012370	0.224112	red	Ghir_D02G006260	AT3G17365		no
Ghir_A02G008420	Ghir_A04G014000	0.214494	red	Ghir_D02G006960	AT4G09830		no
Ghir_A02G008420	Ghir_A06G004750	0.201601	red	Ghir_D02G009090	AT5G48810	ATB5-B	no
Ghir_A02G008420	Ghir_A06G016230	0.218947	red	Ghir_D02G011180	AT1G09780		no
Ghir_A02G008420	Ghir_A09G006340	0.20561	red	Ghir_D02G015470	AT1G67370	ASY1	no
Ghir_A02G008420	Ghir_A09G011580	0.21054	red	Ghir_D02G024370	NoHits		no
Ghir_A02G008420	Ghir_A12G005280	0.206027	red	Ghir_D03G002600	AT5G67250	SKIP2	no
Ghir_A02G008420	Ghir_A13G016260	0.202964	red	Ghir_D03G005440	AT2G23910		no
Ghir_A02G008420	Ghir_D04G014270	0.210195	red	Ghir_D03G005940	AT1G79730	ELF7	no
Ghir_A02G008420	Ghir_D05G006250	0.210995	red	Ghir_D03G006370	AT2G43945		no
Ghir_A02G008420	Ghir_D05G017870	0.203563	red	Ghir_D03G006980	AT1G76940		no
Ghir_A02G008420	Ghir_D05G028670	0.20352	red	Ghir_D03G007340	AT1G15520	PDR12	no
Ghir_A02G008420	Ghir_D06G004800	0.204401	red	Ghir_D03G010060	AT5G62670	AHA11	no
Ghir_A02G008420	Ghir_D06G017050	0.215743	red	Ghir_D03G011750	AT5G04620	ATBIOF	no
Ghir_A02G008420	Ghir_D09G005990	0.202814	red	Ghir_D03G012200	AT5G13980		no
Ghir_A02G008420	Ghir_D09G007400	0.201383	red	Ghir_D03G018770	AT5G46910		no
Ghir_A02G008420	Ghir_D09G020940	0.212969	red	Ghir_D04G002060	AT3G12480	NF-YC11	no
Ghir_A02G008420	Ghir_D10G007220	0.202959	red	Ghir_D04G006120	AT3G01590		no
Ghir_A02G008420	Ghir_D12G012350	0.202744	red	Ghir_D04G007260	AT2G40110		no
Ghir_A02G008420	Ghir_D13G010290	0.213168	red	Ghir_D04G008660	AT2G37340	RSZ33	no
Ghir_A02G011900	Ghir_A06G016230	0.205375	red	Ghir_D04G012990	AT5G02540		no
Ghir_A02G011900	Ghir_D04G014270	0.20044	red	Ghir_D05G003630	AT3G45310		no
Ghir_A02G011900	Ghir_D05G006250	0.200419	red	Ghir_D05G011820	AT1G16060	ADAP	no
Ghir_A02G011900	Ghir_D06G017050	0.202208	red	Ghir_D05G012490	AT1G15520	PDR12	no
Ghir_A02G011900	Ghir_D09G020940	0.20447	red	Ghir_D05G012610	AT1G15420		no
Ghir_A02G012830	Ghir_A06G016230	0.207867	red	Ghir_D05G016240	AT3G46970	ATPHS2	no
Ghir_A02G012830	Ghir_A09G011580	0.203283	red	Ghir_D05G016350	AT5G49760		no
Ghir_A02G012830	Ghir_D04G014270	0.202116	red	Ghir_D05G017160	AT1G11530	ATCXXS1	no
Ghir_A02G012830	Ghir_D05G006250	0.202097	red	Ghir_D05G020730	AT5G42900	COR27	no
Ghir_A02G012830	Ghir_D06G017050	0.206326	red	Ghir_D05G021890	AT5G49650	XK-2	no
Ghir_A02G012830	Ghir_D09G020940	0.206262	red	Ghir_D05G022940	AT1G78230		no
Ghir_A02G012830	Ghir_D13G010290	0.201652	red	Ghir_D05G023230	AT4G30100		no
Ghir_A02G013380	Ghir_A04G014000	0.201828	red	Ghir_D05G024310	AT1G29470		no
Ghir_A02G013380	Ghir_A06G016230	0.208961	red	Ghir_D05G033270	AT1G10417		no
Ghir_A02G013380	Ghir_D04G014270	0.20088	red	Ghir_D05G035570	AT3G15220		no
Ghir_A02G013380	Ghir_D06G017050	0.203089	red	Ghir_D06G003530	AT1G22460		no
Ghir_A02G013380	Ghir_D09G020940	0.200503	red	Ghir_D06G006700	AT4G36670		no
Ghir_A02G013380	Ghir_D13G010290	0.204164	red	Ghir_D06G010190	AT3G46210		no
Ghir_A02G016150	Ghir_A04G014000	0.231436	red	Ghir_D06G011770	AT5G10630		no
Ghir_A02G016150	Ghir_A06G004750	0.214573	red	Ghir_D07G000880	AT2G25770		no
Ghir_A02G016150	Ghir_A06G005730	0.218651	red	Ghir_D07G001660	AT3G14080		no
Ghir_A02G016150	Ghir_A06G016230	0.23889	red	Ghir_D07G005890	AT1G67580		no
Ghir_A02G016150	Ghir_A09G006340	0.22487	red	Ghir_D07G015610	AT4G00750		no
Ghir_A02G016150	Ghir_A09G011580	0.231363	red	Ghir_D07G024970	AT3G02040	SRG3	no
Ghir_A02G016150	Ghir_A11G001590	0.217608	red	Ghir_D08G000580	AT5G59610		no
Ghir_A02G016150	Ghir_A11G006810	0.217446	red	Ghir_D08G005570	AT3G07670		no
Ghir_A02G016150	Ghir_A11G008240	0.211382	red	Ghir_D08G009420	AT2G18700	ATTPS11	no
Ghir_A02G016150	Ghir_A12G005280	0.218022	red	Ghir_D08G009580	AT2G23910		no
Ghir_A02G016150	Ghir_A13G016260	0.22392	red	Ghir_D08G009760	AT5G20250	DIN10	no
Ghir_A02G016150	Ghir_D04G014270	0.235267	red	Ghir_D08G010040	AT5G25280		no
Ghir_A02G016150	Ghir_D05G006250	0.230523	red	Ghir_D08G010140	AT1G15520	PDR12	no
Ghir_A02G016150	Ghir_D05G017870	0.223852	red	Ghir_D08G010350	AT2G15580		no
Ghir_A02G016150	Ghir_D05G028670	0.217602	red	Ghir_D08G013320	AT2G47500		no
Ghir_A02G016150	Ghir_D06G004800	0.2227	red	Ghir_D08G013670	AT1G02500	SAM1	no
Ghir_A02G016150	Ghir_D06G005790	0.214319	red	Ghir_D08G014830	AT2G45880	BMY4	no
Ghir_A02G016150	Ghir_D06G017050	0.236777	red	Ghir_D08G016360	AT2G38250		no
Ghir_A02G016150	Ghir_D07G022170	0.20942	red	Ghir_D08G017850	AT4G17140		no
Ghir_A02G016150	Ghir_D09G005990	0.219158	red	Ghir_D08G019670	AT1G12780	UGE1	no
Ghir_A02G016150	Ghir_D09G007400	0.214038	red	Ghir_D08G020250	AT2G48030		no
Ghir_A02G016150	Ghir_D09G013920	0.200266	red	Ghir_D09G003580	AT1G13460		no
Ghir_A02G016150	Ghir_D09G020940	0.233797	red	Ghir_D09G010660	AT1G08470	SSL3	no
Ghir_A02G016150	Ghir_D10G007220	0.224788	red	Ghir_D09G012470	AT2G41540	GPDHC1	no
Ghir_A02G016150	Ghir_D12G003620	0.211826	red	Ghir_D09G014360	AT2G36320		no
Ghir_A02G016150	Ghir_D12G012350	0.222568	red	Ghir_D09G016950	AT2G38280	FAC1	no
Ghir_A02G016150	Ghir_D13G010290	0.232788	red	Ghir_D09G022040	AT5G19220	ADG2	no
Ghir_A02G016150	Ghir_D13G012370	0.221447	red	Ghir_D09G023540	AT4G14350		no
Ghir_A02G016160	Ghir_A04G014000	0.222855	red	Ghir_D09G025330	AT5G63530	ATFP3	no
Ghir_A02G016160	Ghir_A06G004750	0.215799	red	Ghir_D10G001050	AT5G49830	EXO84B	no
Ghir_A02G016160	Ghir_A06G005730	0.209198	red	Ghir_D10G002400	AT2G31180	ATMYB14	no
Ghir_A02G016160	Ghir_A06G016230	0.235126	red	Ghir_D10G002880	AT4G27450		no
Ghir_A02G016160	Ghir_A09G006340	0.222665	red	Ghir_D10G004020	AT1G29270		no
Ghir_A02G016160	Ghir_A09G011580	0.226232	red	Ghir_D10G005550	AT1G53800		no
Ghir_A02G016160	Ghir_A11G001590	0.206306	red	Ghir_D10G005580	AT3G06840		no
Ghir_A02G016160	Ghir_A11G006810	0.212626	red	Ghir_D10G006630	AT3G21250	MRP6	no
Ghir_A02G016160	Ghir_A12G005280	0.213877	red	Ghir_D10G014270	AT5G40240		no
Ghir_A02G016160	Ghir_A13G016260	0.212968	red	Ghir_D11G001930	AT4G24130		no
Ghir_A02G016160	Ghir_D04G014270	0.224043	red	Ghir_D11G009620	AT4G00370	ANTR2	no
Ghir_A02G016160	Ghir_D05G006250	0.220866	red	Ghir_D11G009630	AT2G45970	CYP86A8	no
Ghir_A02G016160	Ghir_D05G017870	0.215458	red	Ghir_D11G017460	AT3G09360		no
Ghir_A02G016160	Ghir_D05G028670	0.209833	red	Ghir_D11G022170	AT2G22640	HSPC300	no
Ghir_A02G016160	Ghir_D06G004800	0.220654	red	Ghir_D11G022310	NoHits		no
Ghir_A02G016160	Ghir_D06G005790	0.210425	red	Ghir_D11G023110	AT5G65020	ANNAT2	no
Ghir_A02G016160	Ghir_D06G017050	0.230401	red	Ghir_D11G028830	AT1G54940	PGSIP4	no
Ghir_A02G016160	Ghir_D07G022170	0.208853	red	Ghir_D11G030140	AT3G06720	AT-IMP	no
Ghir_A02G016160	Ghir_D09G005990	0.215711	red	Ghir_D11G031320	AT5G17680		no
Ghir_A02G016160	Ghir_D09G007400	0.213853	red	Ghir_D11G035440	NoHits		no
Ghir_A02G016160	Ghir_D09G013920	0.204166	red	Ghir_D12G004540	AT5G49900		no
Ghir_A02G016160	Ghir_D09G020940	0.226325	red	Ghir_D12G004590	AT1G30410	ATMRP13	no
Ghir_A02G016160	Ghir_D10G007220	0.213612	red	Ghir_D12G015760	AT2G05790		no
Ghir_A02G016160	Ghir_D12G003620	0.20445	red	Ghir_D12G015770	AT1G70480		no
Ghir_A02G016160	Ghir_D12G012350	0.216449	red	Ghir_D12G015820	AT1G60810	ACLA-2	no
Ghir_A02G016160	Ghir_D13G010290	0.228166	red	Ghir_D12G018690	AT1G76160	sks5	no
Ghir_A02G016160	Ghir_D13G012370	0.209702	red	Ghir_D13G010260	AT1G65540		no
Ghir_A03G001300	Ghir_A04G014000	0.24018	red	Ghir_D12G019330	AT5G61290		no
Ghir_A03G001300	Ghir_A06G004750	0.21325	red	Ghir_D13G023170	AT2G19090		no
Ghir_A03G001300	Ghir_A06G005730	0.217471	red	Ghir_D12G006130	AT5G66190	ATLFNR1	no
Ghir_A03G001300	Ghir_A06G016230	0.241908	red	Ghir_D12G012660	AT4G00850	GIF3	no
Ghir_A03G001300	Ghir_A09G006340	0.224273	red	Ghir_D12G019240	AT5G61390		no
Ghir_A03G001300	Ghir_A09G011580	0.230489	red	Ghir_D12G021660	AT4G19040	EDR2	no
Ghir_A03G001300	Ghir_A11G001590	0.230425	red	Ghir_D12G028750	AT3G48210		no
Ghir_A03G001300	Ghir_A11G006810	0.220779	red	Ghir_D12G028880	AT4G32180	ATPANK2	no
Ghir_A03G001300	Ghir_A11G008240	0.219287	red	Ghir_D13G003000	AT5G57890		no
Ghir_A03G001300	Ghir_A11G026850	0.211613	red	Ghir_D13G004000	AT3G19260	LAG1 HOMOLOG 2	no
Ghir_A03G001300	Ghir_A12G005280	0.229649	red	Ghir_D13G018260	AT5G15010		no
Ghir_A03G001300	Ghir_A13G016260	0.23096	red	Ghir_D13G020830	AT2G26150	ATHSFA2	no
Ghir_A03G001300	Ghir_D04G014270	0.243275	red	Ghir_D13G006740	NoHits		no
Ghir_A03G001300	Ghir_D05G006250	0.237699	red	Ghir_D13G010150	AT4G34830	MRL1	no
Ghir_A03G001300	Ghir_D05G017870	0.230112	red	Ghir_D10G007120	AT1G79750	ATNADP-ME4	no
Ghir_A03G001300	Ghir_D05G028670	0.22859	red	Ghir_D10G008780	AT3G21180	ACA9	no
Ghir_A03G001300	Ghir_D06G004800	0.224353	red	Ghir_D12G003250	AT4G34850	LAP5	no
Ghir_A03G001300	Ghir_D06G005790	0.211031	red	Ghir_D13G016460	AT3G14830		no
Ghir_A03G001300	Ghir_D06G017050	0.236836	red	Ghir_D09G024150	AT3G16950	LPD1	no
Ghir_A03G001300	Ghir_D07G022170	0.209154	red	Ghir_D10G006780	AT1G51760	IAR3	no
Ghir_A03G001300	Ghir_D09G005990	0.225018	red	Ghir_D11G022040	AT2G22730		no
Ghir_A03G001300	Ghir_D09G007400	0.21088	red	Ghir_D10G027630	AT1G79020		no
Ghir_A03G001300	Ghir_D09G020940	0.234076	red
Ghir_A03G001300	Ghir_D10G007220	0.236579	red
Ghir_A03G001300	Ghir_D12G003620	0.225196	red
Ghir_A03G001300	Ghir_D12G012350	0.223733	red
Ghir_A03G001300	Ghir_D13G010290	0.241446	red
Ghir_A03G001300	Ghir_D13G012370	0.227431	red
Ghir_A03G004550	Ghir_A04G014000	0.207889	red
Ghir_A03G004550	Ghir_A06G016230	0.21537	red
Ghir_A03G004550	Ghir_A09G006340	0.201933	red
Ghir_A03G004550	Ghir_A09G011580	0.208792	red
Ghir_A03G004550	Ghir_D04G014270	0.208585	red
Ghir_A03G004550	Ghir_D05G006250	0.207542	red
Ghir_A03G004550	Ghir_D06G004800	0.203278	red
Ghir_A03G004550	Ghir_D06G017050	0.214285	red
Ghir_A03G004550	Ghir_D09G020940	0.21132	red
Ghir_A03G004550	Ghir_D12G012350	0.204566	red
Ghir_A03G004550	Ghir_D13G010290	0.209895	red
Ghir_A03G007160	Ghir_A04G014000	0.201308	red
Ghir_A03G007160	Ghir_A06G004750	0.202007	red
Ghir_A03G007160	Ghir_A06G016230	0.214909	red
Ghir_A03G007160	Ghir_A09G006340	0.203671	red
Ghir_A03G007160	Ghir_A09G011580	0.208404	red
Ghir_A03G007160	Ghir_D04G014270	0.200122	red
Ghir_A03G007160	Ghir_D05G006250	0.201479	red
Ghir_A03G007160	Ghir_D06G004800	0.204451	red
Ghir_A03G007160	Ghir_D06G017050	0.211122	red
Ghir_A03G007160	Ghir_D09G005990	0.200229	red
Ghir_A03G007160	Ghir_D09G007400	0.203502	red
Ghir_A03G007160	Ghir_D09G020940	0.209742	red
Ghir_A03G007160	Ghir_D12G012350	0.202458	red
Ghir_A03G007160	Ghir_D13G010290	0.208853	red
Ghir_A03G008750	Ghir_A04G014000	0.202876	red
Ghir_A03G008750	Ghir_A06G016230	0.212957	red
Ghir_A03G008750	Ghir_A09G006340	0.200225	red
Ghir_A03G008750	Ghir_A09G011580	0.204218	red
Ghir_A03G008750	Ghir_D04G014270	0.201541	red
Ghir_A03G008750	Ghir_D06G004800	0.202265	red
Ghir_A03G008750	Ghir_D06G017050	0.206567	red
Ghir_A03G008750	Ghir_D09G020940	0.204375	red
Ghir_A03G008750	Ghir_D13G010290	0.210821	red
Ghir_A03G010660	Ghir_A04G014000	0.219204	red
Ghir_A03G010660	Ghir_A06G004750	0.208406	red
Ghir_A03G010660	Ghir_A06G005730	0.208951	red
Ghir_A03G010660	Ghir_A06G016230	0.226951	red
Ghir_A03G010660	Ghir_A09G006340	0.213335	red
Ghir_A03G010660	Ghir_A09G011580	0.220147	red
Ghir_A03G010660	Ghir_A11G001590	0.203642	red
Ghir_A03G010660	Ghir_A11G006810	0.2043	red
Ghir_A03G010660	Ghir_A12G005280	0.207481	red
Ghir_A03G010660	Ghir_A13G016260	0.211505	red
Ghir_A03G010660	Ghir_D04G014270	0.220485	red
Ghir_A03G010660	Ghir_D05G006250	0.219212	red
Ghir_A03G010660	Ghir_D05G017870	0.213492	red
Ghir_A03G010660	Ghir_D05G028670	0.205357	red
Ghir_A03G010660	Ghir_D06G004800	0.210074	red
Ghir_A03G010660	Ghir_D06G005790	0.205441	red
Ghir_A03G010660	Ghir_D06G017050	0.22474	red
Ghir_A03G010660	Ghir_D07G022170	0.201814	red
Ghir_A03G010660	Ghir_D09G005990	0.209577	red
Ghir_A03G010660	Ghir_D09G007400	0.208287	red
Ghir_A03G010660	Ghir_D09G020940	0.224799	red
Ghir_A03G010660	Ghir_D10G007220	0.20884	red
Ghir_A03G010660	Ghir_D12G012350	0.213437	red
Ghir_A03G010660	Ghir_D13G010290	0.218856	red
Ghir_A03G010660	Ghir_D13G012370	0.208345	red
Ghir_A03G011130	Ghir_A04G014000	0.2397	red
Ghir_A03G011130	Ghir_A06G004750	0.221344	red
Ghir_A03G011130	Ghir_A06G005730	0.222949	red
Ghir_A03G011130	Ghir_A06G016230	0.245459	red
Ghir_A03G011130	Ghir_A09G006340	0.229502	red
Ghir_A03G011130	Ghir_A09G011580	0.237319	red
Ghir_A03G011130	Ghir_A11G001590	0.223701	red
Ghir_A03G011130	Ghir_A11G006810	0.223366	red
Ghir_A03G011130	Ghir_A11G008240	0.215832	red
Ghir_A03G011130	Ghir_A11G026850	0.20684	red
Ghir_A03G011130	Ghir_A12G005280	0.226982	red
Ghir_A03G011130	Ghir_A13G016260	0.229309	red
Ghir_A03G011130	Ghir_D04G014270	0.241279	red
Ghir_A03G011130	Ghir_D05G006250	0.238438	red
Ghir_A03G011130	Ghir_D05G017870	0.230089	red
Ghir_A03G011130	Ghir_D05G028670	0.228037	red
Ghir_A03G011130	Ghir_D06G004800	0.229048	red
Ghir_A03G011130	Ghir_D06G005790	0.219226	red
Ghir_A03G011130	Ghir_D06G017050	0.243855	red
Ghir_A03G011130	Ghir_D07G022170	0.215954	red
Ghir_A03G011130	Ghir_D09G005990	0.224504	red
Ghir_A03G011130	Ghir_D09G007400	0.221974	red
Ghir_A03G011130	Ghir_D09G013920	0.206118	red
Ghir_A03G011130	Ghir_D09G020940	0.241086	red
Ghir_A03G011130	Ghir_D10G007220	0.230275	red
Ghir_A03G011130	Ghir_D12G003620	0.218235	red
Ghir_A03G011130	Ghir_D12G012350	0.230763	red
Ghir_A03G011130	Ghir_D13G010290	0.239428	red
Ghir_A03G011130	Ghir_D13G012370	0.225271	red
Ghir_A03G013020	Ghir_A04G014000	0.208771	red
Ghir_A03G013020	Ghir_A06G016230	0.213396	red
Ghir_A03G013020	Ghir_A09G006340	0.200266	red
Ghir_A03G013020	Ghir_A09G011580	0.207485	red
Ghir_A03G013020	Ghir_D04G014270	0.211872	red
Ghir_A03G013020	Ghir_D05G006250	0.209723	red
Ghir_A03G013020	Ghir_D05G017870	0.202715	red
Ghir_A03G013020	Ghir_D06G017050	0.213603	red
Ghir_A03G013020	Ghir_D09G020940	0.211752	red
Ghir_A03G013020	Ghir_D10G007220	0.200826	red
Ghir_A03G013020	Ghir_D12G012350	0.202911	red
Ghir_A03G013020	Ghir_D13G010290	0.206219	red
Ghir_A03G014030	Ghir_A04G014000	0.203634	red
Ghir_A03G014030	Ghir_A06G016230	0.207216	red
Ghir_A03G014030	Ghir_D04G014270	0.202582	red
Ghir_A03G014030	Ghir_D05G006250	0.201695	red
Ghir_A03G014030	Ghir_D06G017050	0.205504	red
Ghir_A03G014030	Ghir_D09G020940	0.203635	red
Ghir_A03G014030	Ghir_D13G010290	0.201604	red
Ghir_A03G014090	Ghir_A06G016230	0.208822	red
Ghir_A03G014090	Ghir_A09G011580	0.200635	red
Ghir_A03G014090	Ghir_D06G017050	0.203994	red
Ghir_A03G014090	Ghir_D09G020940	0.200579	red
Ghir_A03G014090	Ghir_D13G010290	0.205945	red
Ghir_A03G014690	Ghir_A04G014000	0.201283	red
Ghir_A03G014690	Ghir_A06G016230	0.200537	red
Ghir_A03G014690	Ghir_D04G014270	0.20323	red
Ghir_A03G014690	Ghir_D06G017050	0.200117	red
Ghir_A03G016890	Ghir_A06G016230	0.202093	red
Ghir_A03G016890	Ghir_D04G014270	0.202681	red
Ghir_A03G019510	Ghir_A04G014000	0.214168	red
Ghir_A03G019510	Ghir_A06G016230	0.220144	red
Ghir_A03G019510	Ghir_A09G006340	0.205023	red
Ghir_A03G019510	Ghir_A09G011580	0.20796	red
Ghir_A03G019510	Ghir_A11G001590	0.203909	red
Ghir_A03G019510	Ghir_A11G006810	0.20374	red
Ghir_A03G019510	Ghir_A11G008240	0.200778	red
Ghir_A03G019510	Ghir_A12G005280	0.206745	red
Ghir_A03G019510	Ghir_A13G016260	0.20654	red
Ghir_A03G019510	Ghir_D04G014270	0.217448	red
Ghir_A03G019510	Ghir_D05G006250	0.209036	red
Ghir_A03G019510	Ghir_D05G017870	0.202305	red
Ghir_A03G019510	Ghir_D05G028670	0.202924	red
Ghir_A03G019510	Ghir_D06G004800	0.207118	red
Ghir_A03G019510	Ghir_D06G017050	0.213609	red
Ghir_A03G019510	Ghir_D09G005990	0.203049	red
Ghir_A03G019510	Ghir_D09G020940	0.208876	red
Ghir_A03G019510	Ghir_D10G007220	0.213472	red
Ghir_A03G019510	Ghir_D12G003620	0.201524	red
Ghir_A03G019510	Ghir_D13G010290	0.219411	red
Ghir_A03G019510	Ghir_D13G012370	0.202033	red
Ghir_A03G020680	Ghir_A04G014000	0.238608	red
Ghir_A03G020680	Ghir_A06G004750	0.221204	red
Ghir_A03G020680	Ghir_A06G005730	0.220514	red
Ghir_A03G020680	Ghir_A06G016230	0.244797	red
Ghir_A03G020680	Ghir_A09G006340	0.228182	red
Ghir_A03G020680	Ghir_A09G011580	0.233877	red
Ghir_A03G020680	Ghir_A11G001590	0.224786	red
Ghir_A03G020680	Ghir_A11G006810	0.220816	red
Ghir_A03G020680	Ghir_A11G008240	0.212339	red
Ghir_A03G020680	Ghir_A11G026850	0.203647	red
Ghir_A03G020680	Ghir_A12G005280	0.228176	red
Ghir_A03G020680	Ghir_A13G016260	0.229617	red
Ghir_A03G020680	Ghir_D04G014270	0.23984	red
Ghir_A03G020680	Ghir_D05G006250	0.236547	red
Ghir_A03G020680	Ghir_D05G017870	0.230386	red
Ghir_A03G020680	Ghir_D05G028670	0.226229	red
Ghir_A03G020680	Ghir_D06G004800	0.226466	red
Ghir_A03G020680	Ghir_D06G005790	0.216611	red
Ghir_A03G020680	Ghir_D06G017050	0.239674	red
Ghir_A03G020680	Ghir_D07G022170	0.21478	red
Ghir_A03G020680	Ghir_D09G005990	0.226977	red
Ghir_A03G020680	Ghir_D09G007400	0.219416	red
Ghir_A03G020680	Ghir_D09G013920	0.20299	red
Ghir_A03G020680	Ghir_D09G020940	0.238215	red
Ghir_A03G020680	Ghir_D10G007220	0.229803	red
Ghir_A03G020680	Ghir_D12G003620	0.220526	red
Ghir_A03G020680	Ghir_D12G012350	0.227822	red
Ghir_A03G020680	Ghir_D13G010290	0.24077	red
Ghir_A03G020680	Ghir_D13G012370	0.225027	red
Ghir_A03G021700	Ghir_A04G014000	0.21019	red
Ghir_A03G021700	Ghir_A06G016230	0.216177	red
Ghir_A03G021700	Ghir_A09G006340	0.202899	red
Ghir_A03G021700	Ghir_A09G011580	0.20744	red
Ghir_A03G021700	Ghir_A12G005280	0.205344	red
Ghir_A03G021700	Ghir_A13G016260	0.200424	red
Ghir_A03G021700	Ghir_D04G014270	0.207995	red
Ghir_A03G021700	Ghir_D05G006250	0.207009	red
Ghir_A03G021700	Ghir_D05G017870	0.201432	red
Ghir_A03G021700	Ghir_D05G028670	0.200988	red
Ghir_A03G021700	Ghir_D06G004800	0.204043	red
Ghir_A03G021700	Ghir_D06G017050	0.211422	red
Ghir_A03G021700	Ghir_D09G005990	0.201892	red
Ghir_A03G021700	Ghir_D09G020940	0.207566	red
Ghir_A03G021700	Ghir_D10G007220	0.202068	red
Ghir_A03G021700	Ghir_D13G010290	0.214888	red
Ghir_A04G000280	Ghir_A04G014000	0.229683	red
Ghir_A04G000280	Ghir_A06G004750	0.211152	red
Ghir_A04G000280	Ghir_A06G005730	0.214746	red
Ghir_A04G000280	Ghir_A06G016230	0.235362	red
Ghir_A04G000280	Ghir_A09G006340	0.219136	red
Ghir_A04G000280	Ghir_A09G011580	0.226676	red
Ghir_A04G000280	Ghir_A11G001590	0.217963	red
Ghir_A04G000280	Ghir_A11G006810	0.212702	red
Ghir_A04G000280	Ghir_A11G008240	0.20836	red
Ghir_A04G000280	Ghir_A12G005280	0.218597	red
Ghir_A04G000280	Ghir_A13G016260	0.220989	red
Ghir_A04G000280	Ghir_D04G014270	0.233135	red
Ghir_A04G000280	Ghir_D05G006250	0.231316	red
Ghir_A04G000280	Ghir_D05G017870	0.225244	red
Ghir_A04G000280	Ghir_D05G028670	0.217703	red
Ghir_A04G000280	Ghir_D06G004800	0.216827	red
Ghir_A04G000280	Ghir_D06G005790	0.209619	red
Ghir_A04G000280	Ghir_D06G017050	0.232532	red
Ghir_A04G000280	Ghir_D07G022170	0.203589	red
Ghir_A04G000280	Ghir_D09G005990	0.218654	red
Ghir_A04G000280	Ghir_D09G007400	0.209876	red
Ghir_A04G000280	Ghir_D09G020940	0.230476	red
Ghir_A04G000280	Ghir_D10G007220	0.223501	red
Ghir_A04G000280	Ghir_D12G003620	0.213944	red
Ghir_A04G000280	Ghir_D12G012350	0.220859	red
Ghir_A04G000280	Ghir_D13G010290	0.230642	red
Ghir_A04G000280	Ghir_D13G012370	0.219415	red
Ghir_A04G001330	Ghir_A06G016230	0.203139	red
Ghir_A04G001330	Ghir_D06G017050	0.200684	red
Ghir_A04G001330	Ghir_D09G020940	0.200681	red
Ghir_A04G008470	Ghir_A04G014000	0.20434	red
Ghir_A04G008470	Ghir_A06G016230	0.200884	red
Ghir_A04G008470	Ghir_D04G014270	0.201601	red
Ghir_A04G008470	Ghir_D05G006250	0.201153	red
Ghir_A04G010460	Ghir_A04G014000	0.207786	red
Ghir_A04G010460	Ghir_A06G016230	0.207058	red
Ghir_A04G010460	Ghir_A12G005280	0.200939	red
Ghir_A04G010460	Ghir_D04G014270	0.207507	red
Ghir_A04G010460	Ghir_D05G006250	0.20127	red
Ghir_A04G010460	Ghir_D10G007220	0.206082	red
Ghir_A04G010460	Ghir_D13G010290	0.208299	red
Ghir_A04G012390	Ghir_A06G016230	0.203858	red
Ghir_A04G012390	Ghir_D13G010290	0.204885	red
Ghir_A04G014000	Ghir_A04G014690	0.212342	red
Ghir_A04G014000	Ghir_A05G005570	0.234132	red
Ghir_A04G014000	Ghir_A05G006840	0.203999	red
Ghir_A04G014000	Ghir_A05G007090	0.207976	red
Ghir_A04G014000	Ghir_A05G008990	0.216274	red
Ghir_A04G014000	Ghir_A05G011020	0.224145	red
Ghir_A04G014000	Ghir_A05G013130	0.200284	red
Ghir_A04G014000	Ghir_A05G013150	0.200697	red
Ghir_A04G014000	Ghir_A05G013370	0.219409	red
Ghir_A04G014000	Ghir_A05G013550	0.210239	red
Ghir_A04G014000	Ghir_A05G013580	0.213695	red
Ghir_A04G014000	Ghir_A05G020070	0.22823	red
Ghir_A04G014000	Ghir_A05G022330	0.219589	red
Ghir_A04G014000	Ghir_A05G022520	0.234589	red
Ghir_A04G014000	Ghir_A05G024090	0.220485	red
Ghir_A04G014000	Ghir_A05G026420	0.224558	red
Ghir_A04G014000	Ghir_A05G032430	0.236971	red
Ghir_A04G014000	Ghir_A05G034270	0.224569	red
Ghir_A04G014000	Ghir_A05G034730	0.222287	red
Ghir_A04G014000	Ghir_A05G037200	0.202467	red
Ghir_A04G014000	Ghir_A05G038500	0.204261	red
Ghir_A04G014000	Ghir_A05G039110	0.212416	red
Ghir_A04G014000	Ghir_A05G042880	0.228679	red
Ghir_A04G014000	Ghir_A06G000260	0.216307	red
Ghir_A04G014000	Ghir_A06G001120	0.208573	red
Ghir_A04G014000	Ghir_A06G001760	0.201994	red
Ghir_A04G014000	Ghir_A06G004750	0.230373	red
Ghir_A04G014000	Ghir_A06G005550	0.227042	red
Ghir_A04G014000	Ghir_A06G005730	0.234796	red
Ghir_A04G014000	Ghir_A06G005920	0.225673	red
Ghir_A04G014000	Ghir_A06G006950	0.211131	red
Ghir_A04G014000	Ghir_A06G010970	0.228054	red
Ghir_A04G014000	Ghir_A06G012490	0.201877	red
Ghir_A04G014000	Ghir_A06G016230	0.253993	red
Ghir_A04G014000	Ghir_A06G018660	0.238885	red
Ghir_A04G014000	Ghir_A06G018820	0.230029	red
Ghir_A04G014000	Ghir_A06G022330	0.204865	red
Ghir_A04G014000	Ghir_A06G022580	0.204287	red
Ghir_A04G014000	Ghir_A07G001880	0.217271	red
Ghir_A04G014000	Ghir_A07G002760	0.231147	red
Ghir_A04G014000	Ghir_A07G003540	0.212088	red
Ghir_A04G014000	Ghir_A07G005270	0.235352	red
Ghir_A04G014000	Ghir_A07G005440	0.200589	red
Ghir_A04G014000	Ghir_A07G007110	0.202763	red
Ghir_A04G014000	Ghir_A07G015040	0.214359	red
Ghir_A04G014000	Ghir_A07G015430	0.210015	red
Ghir_A04G014000	Ghir_A07G017300	0.231395	red
Ghir_A04G014000	Ghir_A07G019860	0.223902	red
Ghir_A04G014000	Ghir_A07G021790	0.243094	red
Ghir_A04G014000	Ghir_A07G024330	0.217579	red
Ghir_A04G014000	Ghir_A08G005690	0.229758	red
Ghir_A04G014000	Ghir_A08G011300	0.226948	red
Ghir_A04G014000	Ghir_A08G013280	0.221228	red
Ghir_A04G014000	Ghir_A08G015680	0.229729	red
Ghir_A04G014000	Ghir_A08G015750	0.217685	red
Ghir_A04G014000	Ghir_A08G015920	0.211379	red
Ghir_A04G014000	Ghir_A08G016240	0.219415	red
Ghir_A04G014000	Ghir_A08G019520	0.207804	red
Ghir_A04G014000	Ghir_A08G021650	0.229491	red
Ghir_A04G014000	Ghir_A08G024280	0.232857	red
Ghir_A04G014000	Ghir_A08G024290	0.237949	red
Ghir_A04G014000	Ghir_A09G006340	0.237397	red
Ghir_A04G014000	Ghir_A09G006980	0.223996	red
Ghir_A04G014000	Ghir_A09G007610	0.216841	red
Ghir_A04G014000	Ghir_A09G010050	0.216756	red
Ghir_A04G014000	Ghir_A09G011420	0.200505	red
Ghir_A04G014000	Ghir_A09G011580	0.243268	red
Ghir_A04G014000	Ghir_A09G013380	0.21207	red
Ghir_A04G014000	Ghir_A09G013860	0.232069	red
Ghir_A04G014000	Ghir_A09G014360	0.203824	red
Ghir_A04G014000	Ghir_A09G022080	0.201428	red
Ghir_A04G014000	Ghir_A10G003210	0.21511	red
Ghir_A04G014000	Ghir_A10G003540	0.205771	red
Ghir_A04G014000	Ghir_A10G005840	0.219189	red
Ghir_A04G014000	Ghir_A10G006000	0.215141	red
Ghir_A04G014000	Ghir_A10G007790	0.206062	red
Ghir_A04G014000	Ghir_A10G012960	0.230111	red
Ghir_A04G014000	Ghir_A10G020560	0.213635	red
Ghir_A04G014000	Ghir_A10G021220	0.215666	red
Ghir_A04G014000	Ghir_A10G023100	0.202564	red
Ghir_A04G014000	Ghir_A11G001580	0.221092	red
Ghir_A04G014000	Ghir_A11G001590	0.245442	red
Ghir_A04G014000	Ghir_A11G001960	0.203879	red
Ghir_A04G014000	Ghir_A11G002420	0.206405	red
Ghir_A04G014000	Ghir_A11G003730	0.204005	red
Ghir_A04G014000	Ghir_A11G004060	0.213281	red
Ghir_A04G014000	Ghir_A11G004400	0.212927	red
Ghir_A04G014000	Ghir_A11G006320	0.227466	red
Ghir_A04G014000	Ghir_A11G006810	0.240548	red
Ghir_A04G014000	Ghir_A11G007540	0.216531	red
Ghir_A04G014000	Ghir_A11G008240	0.23884	red
Ghir_A04G014000	Ghir_A11G008510	0.214167	red
Ghir_A04G014000	Ghir_A11G011860	0.223261	red
Ghir_A04G014000	Ghir_A11G014500	0.206605	red
Ghir_A04G014000	Ghir_A11G015790	0.211935	red
Ghir_A04G014000	Ghir_A11G016180	0.211884	red
Ghir_A04G014000	Ghir_A11G017090	0.211444	red
Ghir_A04G014000	Ghir_A11G020450	0.24496	red
Ghir_A04G014000	Ghir_A11G026530	0.227383	red
Ghir_A04G014000	Ghir_A11G026850	0.228958	red
Ghir_A04G014000	Ghir_A11G029540	0.205694	red
Ghir_A04G014000	Ghir_A11G033430	0.232325	red
Ghir_A04G014000	Ghir_A11G033580	0.204242	red
Ghir_A04G014000	Ghir_A11G035550	0.233594	red
Ghir_A04G014000	Ghir_A11G035600	0.216108	red
Ghir_A04G014000	Ghir_A12G000560	0.216619	red
Ghir_A04G014000	Ghir_A12G001180	0.220936	red
Ghir_A04G014000	Ghir_A12G001350	0.21106	red
Ghir_A04G014000	Ghir_A12G001610	0.223508	red
Ghir_A04G014000	Ghir_A12G002350	0.224948	red
Ghir_A04G014000	Ghir_A12G003710	0.227047	red
Ghir_A04G014000	Ghir_A12G004640	0.209572	red
Ghir_A04G014000	Ghir_A12G005280	0.242801	red
Ghir_A04G014000	Ghir_A12G007710	0.210035	red
Ghir_A04G014000	Ghir_A12G012140	0.225152	red
Ghir_A04G014000	Ghir_A12G017480	0.204348	red
Ghir_A04G014000	Ghir_A12G017680	0.21092	red
Ghir_A04G014000	Ghir_A12G019040	0.228439	red
Ghir_A04G014000	Ghir_A12G019760	0.211684	red
Ghir_A04G014000	Ghir_A12G021130	0.21027	red
Ghir_A04G014000	Ghir_A12G021890	0.201798	red
Ghir_A04G014000	Ghir_A12G027390	0.212111	red
Ghir_A04G014000	Ghir_A12G028800	0.229681	red
Ghir_A04G014000	Ghir_A13G003220	0.214622	red
Ghir_A04G014000	Ghir_A13G006850	0.200338	red
Ghir_A04G014000	Ghir_A13G007220	0.207757	red
Ghir_A04G014000	Ghir_A13G007260	0.235107	red
Ghir_A04G014000	Ghir_A13G009620	0.219309	red
Ghir_A04G014000	Ghir_A13G009940	0.237431	red
Ghir_A04G014000	Ghir_A13G011790	0.218156	red
Ghir_A04G014000	Ghir_A13G013620	0.234094	red
Ghir_A04G014000	Ghir_A13G014490	0.217863	red
Ghir_A04G014000	Ghir_A13G015260	0.203343	red
Ghir_A04G014000	Ghir_A13G016260	0.246549	red
Ghir_A04G014000	Ghir_A13G021190	0.228629	red
Ghir_A04G014000	Ghir_D01G000720	0.231695	red
Ghir_A04G014000	Ghir_D01G001420	0.208911	red
Ghir_A04G014000	Ghir_D01G007130	0.21848	red
Ghir_A04G014000	Ghir_D01G010960	0.205861	red
Ghir_A04G014000	Ghir_D01G014560	0.210905	red
Ghir_A04G014000	Ghir_D01G018240	0.207371	red
Ghir_A04G014000	Ghir_D01G019350	0.216743	red
Ghir_A04G014000	Ghir_D01G019830	0.205773	red
Ghir_A04G014000	Ghir_D01G020150	0.219076	red
Ghir_A04G014000	Ghir_D01G023080	0.225145	red
Ghir_A04G014000	Ghir_D02G003750	0.220531	red
Ghir_A04G014000	Ghir_D02G005230	0.233788	red
Ghir_A04G014000	Ghir_D02G006910	0.229393	red
Ghir_A04G014000	Ghir_D02G008750	0.220435	red
Ghir_A04G014000	Ghir_D02G010310	0.206453	red
Ghir_A04G014000	Ghir_D02G011400	0.206183	red
Ghir_A04G014000	Ghir_D02G011610	0.202833	red
Ghir_A04G014000	Ghir_D02G014200	0.236024	red
Ghir_A04G014000	Ghir_D02G015990	0.213222	red
Ghir_A04G014000	Ghir_D02G018230	0.20368	red
Ghir_A04G014000	Ghir_D02G019320	0.212214	red
Ghir_A04G014000	Ghir_D02G020910	0.228208	red
Ghir_A04G014000	Ghir_D03G000070	0.225917	red
Ghir_A04G014000	Ghir_D03G001560	0.203057	red
Ghir_A04G014000	Ghir_D03G001570	0.220347	red
Ghir_A04G014000	Ghir_D03G003430	0.210509	red
Ghir_A04G014000	Ghir_D03G004050	0.217248	red
Ghir_A04G014000	Ghir_D03G006470	0.203903	red
Ghir_A04G014000	Ghir_D03G009660	0.214704	red
Ghir_A04G014000	Ghir_D03G016870	0.215222	red
Ghir_A04G014000	Ghir_D04G001610	0.240194	red
Ghir_A04G014000	Ghir_D04G002680	0.240228	red
Ghir_A04G014000	Ghir_D04G005750	0.227205	red
Ghir_A04G014000	Ghir_D04G007270	0.219055	red
Ghir_A04G014000	Ghir_D04G010640	0.223901	red
Ghir_A04G014000	Ghir_D04G014270	0.251452	red
Ghir_A04G014000	Ghir_D04G018460	0.237906	red
Ghir_A04G014000	Ghir_D04G019390	0.226079	red
Ghir_A04G014000	Ghir_D05G001140	0.202852	red
Ghir_A04G014000	Ghir_D05G005820	0.231103	red
Ghir_A04G014000	Ghir_D05G006250	0.247814	red
Ghir_A04G014000	Ghir_D05G015820	0.241125	red
Ghir_A04G014000	Ghir_D05G017310	0.203581	red
Ghir_A04G014000	Ghir_D05G017870	0.24279	red
Ghir_A04G014000	Ghir_D05G020080	0.215187	red
Ghir_A04G014000	Ghir_D05G020110	0.22757	red
Ghir_A04G014000	Ghir_D05G022430	0.210536	red
Ghir_A04G014000	Ghir_D05G025020	0.225236	red
Ghir_A04G014000	Ghir_D05G028670	0.244331	red
Ghir_A04G014000	Ghir_D05G031530	0.207355	red
Ghir_A04G014000	Ghir_D05G032280	0.201245	red
Ghir_A04G014000	Ghir_D05G032390	0.241508	red
Ghir_A04G014000	Ghir_D05G039280	0.214195	red
Ghir_A04G014000	Ghir_D06G000070	0.203382	red
Ghir_A04G014000	Ghir_D06G000830	0.215763	red
Ghir_A04G014000	Ghir_D06G001770	0.229649	red
Ghir_A04G014000	Ghir_D06G004800	0.239331	red
Ghir_A04G014000	Ghir_D06G004990	0.213538	red
Ghir_A04G014000	Ghir_D06G005570	0.236998	red
Ghir_A04G014000	Ghir_D06G005790	0.229692	red
Ghir_A04G014000	Ghir_D06G006980	0.230831	red
Ghir_A04G014000	Ghir_D06G007100	0.236224	red
Ghir_A04G014000	Ghir_D06G007330	0.21139	red
Ghir_A04G014000	Ghir_D06G011090	0.21103	red
Ghir_A04G014000	Ghir_D06G017050	0.249913	red
Ghir_A04G014000	Ghir_D06G019840	0.226432	red
Ghir_A04G014000	Ghir_D06G020630	0.206739	red
Ghir_A04G014000	Ghir_D07G002320	0.226395	red
Ghir_A04G014000	Ghir_D07G002560	0.214069	red
Ghir_A04G014000	Ghir_D07G002750	0.204725	red
Ghir_A04G014000	Ghir_D07G003540	0.203324	red
Ghir_A04G014000	Ghir_D07G003610	0.228767	red
Ghir_A04G014000	Ghir_D07G005760	0.207847	red
Ghir_A04G014000	Ghir_D07G007100	0.218452	red
Ghir_A04G014000	Ghir_D07G010290	0.206882	red
Ghir_A04G014000	Ghir_D07G013010	0.225838	red
Ghir_A04G014000	Ghir_D07G022170	0.231858	red
Ghir_A04G014000	Ghir_D07G023990	0.225721	red
Ghir_A04G014000	Ghir_D08G001220	0.218067	red
Ghir_A04G014000	Ghir_D08G001800	0.243457	red
Ghir_A04G014000	Ghir_D08G005830	0.232966	red
Ghir_A04G014000	Ghir_D08G008600	0.241147	red
Ghir_A04G014000	Ghir_D08G012060	0.224677	red
Ghir_A04G014000	Ghir_D08G012610	0.21174	red
Ghir_A04G014000	Ghir_D08G015570	0.207214	red
Ghir_A04G014000	Ghir_D08G016580	0.236034	red
Ghir_A04G014000	Ghir_D08G016720	0.226799	red
Ghir_A04G014000	Ghir_D08G017080	0.241933	red
Ghir_A04G014000	Ghir_D08G020950	0.227814	red
Ghir_A04G014000	Ghir_D08G025180	0.231359	red
Ghir_A04G014000	Ghir_D08G025600	0.206705	red
Ghir_A04G014000	Ghir_D09G002750	0.202432	red
Ghir_A04G014000	Ghir_D09G004170	0.209525	red
Ghir_A04G014000	Ghir_D09G005990	0.238835	red
Ghir_A04G014000	Ghir_D09G007400	0.229711	red
Ghir_A04G014000	Ghir_D09G009050	0.231717	red
Ghir_A04G014000	Ghir_D09G013360	0.21087	red
Ghir_A04G014000	Ghir_D09G013920	0.217896	red
Ghir_A04G014000	Ghir_D09G020600	0.222038	red
Ghir_A04G014000	Ghir_D09G020940	0.247024	red
Ghir_A04G014000	Ghir_D09G025470	0.207482	red
Ghir_A04G014000	Ghir_D10G000240	0.200901	red
Ghir_A04G014000	Ghir_D10G001750	0.208652	red
Ghir_A04G014000	Ghir_D10G004000	0.231694	red
Ghir_A04G014000	Ghir_D10G005320	0.200425	red
Ghir_A04G014000	Ghir_D10G007220	0.24765	red
Ghir_A04G014000	Ghir_D10G012900	0.201033	red
Ghir_A04G014000	Ghir_D10G014710	0.230093	red
Ghir_A04G014000	Ghir_D10G014740	0.242243	red
Ghir_A04G014000	Ghir_D10G014860	0.217036	red
Ghir_A04G014000	Ghir_D11G001590	0.234007	red
Ghir_A04G014000	Ghir_D11G001970	0.218344	red
Ghir_A04G014000	Ghir_D11G003690	0.212094	red
Ghir_A04G014000	Ghir_D11G006720	0.23231	red
Ghir_A04G014000	Ghir_D11G008240	0.210944	red
Ghir_A04G014000	Ghir_D11G008440	0.217679	red
Ghir_A04G014000	Ghir_D11G011810	0.212938	red
Ghir_A04G014000	Ghir_D11G014960	0.229629	red
Ghir_A04G014000	Ghir_D11G016250	0.207844	red
Ghir_A04G014000	Ghir_D11G019020	0.212841	red
Ghir_A04G014000	Ghir_D11G020460	0.203486	red
Ghir_A04G014000	Ghir_D11G029520	0.202159	red
Ghir_A04G014000	Ghir_D11G036470	0.208478	red
Ghir_A04G014000	Ghir_D12G001380	0.215304	red
Ghir_A04G014000	Ghir_D12G002720	0.210516	red
Ghir_A04G014000	Ghir_D12G003620	0.241226	red
Ghir_A04G014000	Ghir_D12G004570	0.215566	red
Ghir_A04G014000	Ghir_D12G005760	0.205088	red
Ghir_A04G014000	Ghir_D12G009990	0.232198	red
Ghir_A04G014000	Ghir_D12G012350	0.239204	red
Ghir_A04G014000	Ghir_D12G016560	0.221188	red
Ghir_A04G014000	Ghir_D12G016850	0.212487	red
Ghir_A04G014000	Ghir_D12G019850	0.224623	red
Ghir_A04G014000	Ghir_D12G020010	0.217843	red
Ghir_A04G014000	Ghir_D12G020020	0.21811	red
Ghir_A04G014000	Ghir_D12G021340	0.225455	red
Ghir_A04G014000	Ghir_D12G022840	0.217452	red
Ghir_A04G014000	Ghir_D12G025770	0.216118	red
Ghir_A04G014000	Ghir_D12G025810	0.212092	red
Ghir_A04G014000	Ghir_D12G027040	0.215621	red
Ghir_A04G014000	Ghir_D12G027430	0.235014	red
Ghir_A04G014000	Ghir_D12G028950	0.230364	red
Ghir_A04G014000	Ghir_D13G002050	0.203221	red
Ghir_A04G014000	Ghir_D13G003430	0.210761	red
Ghir_A04G014000	Ghir_D13G003490	0.214441	red
Ghir_A04G014000	Ghir_D13G005370	0.218489	red
Ghir_A04G014000	Ghir_D13G008780	0.241422	red
Ghir_A04G014000	Ghir_D13G010290	0.248899	red
Ghir_A04G014000	Ghir_D13G012330	0.238305	red
Ghir_A04G014000	Ghir_D13G012370	0.243182	red
Ghir_A04G014000	Ghir_D13G013410	0.200897	red
Ghir_A04G014000	Ghir_D13G017580	0.209271	red
Ghir_A04G014000	Ghir_D13G018590	0.21564	red
Ghir_A04G014000	Ghir_D13G019430	0.228107	red
Ghir_A04G014000	Ghir_D13G022050	0.233255	red
Ghir_A04G014000	Ghir_D12G029510	0.205595	red
Ghir_A04G014000	Ghir_D11G036690	0.221452	red
Ghir_A04G014000	Ghir_D11G036800	0.239074	red
Ghir_A04G014690	Ghir_A06G004750	0.206721	red
Ghir_A04G014690	Ghir_A06G005730	0.203336	red
Ghir_A04G014690	Ghir_A06G016230	0.223139	red
Ghir_A04G014690	Ghir_A09G006340	0.210292	red
Ghir_A04G014690	Ghir_A09G011580	0.213702	red
Ghir_A04G014690	Ghir_A11G006810	0.201851	red
Ghir_A04G014690	Ghir_A12G005280	0.206912	red
Ghir_A04G014690	Ghir_A13G016260	0.206874	red
Ghir_A04G014690	Ghir_D04G014270	0.212014	red
Ghir_A04G014690	Ghir_D05G006250	0.212547	red
Ghir_A04G014690	Ghir_D05G017870	0.205733	red
Ghir_A04G014690	Ghir_D05G028670	0.203135	red
Ghir_A04G014690	Ghir_D06G004800	0.211058	red
Ghir_A04G014690	Ghir_D06G005790	0.20362	red
Ghir_A04G014690	Ghir_D06G017050	0.217889	red
Ghir_A04G014690	Ghir_D09G005990	0.207868	red
Ghir_A04G014690	Ghir_D09G007400	0.206668	red
Ghir_A04G014690	Ghir_D09G020940	0.217073	red
Ghir_A04G014690	Ghir_D10G007220	0.203129	red
Ghir_A04G014690	Ghir_D12G012350	0.208187	red
Ghir_A04G014690	Ghir_D13G010290	0.219334	red
Ghir_A04G014690	Ghir_D13G012370	0.204634	red
Ghir_A05G000740	Ghir_A06G016230	0.207681	red
Ghir_A05G000740	Ghir_D06G017050	0.201454	red
Ghir_A05G000740	Ghir_D13G010290	0.204299	red
Ghir_A05G000990	Ghir_A06G016230	0.200031	red
Ghir_A05G005570	Ghir_A06G004750	0.212048	red
Ghir_A05G005570	Ghir_A06G005730	0.217746	red
Ghir_A05G005570	Ghir_A06G016230	0.237861	red
Ghir_A05G005570	Ghir_A09G006340	0.222669	red
Ghir_A05G005570	Ghir_A09G011580	0.230111	red
Ghir_A05G005570	Ghir_A11G001590	0.221625	red
Ghir_A05G005570	Ghir_A11G006810	0.21501	red
Ghir_A05G005570	Ghir_A11G008240	0.210766	red
Ghir_A05G005570	Ghir_A11G026850	0.201841	red
Ghir_A05G005570	Ghir_A12G005280	0.220571	red
Ghir_A05G005570	Ghir_A13G016260	0.225148	red
Ghir_A05G005570	Ghir_D04G014270	0.237182	red
Ghir_A05G005570	Ghir_D05G006250	0.233184	red
Ghir_A05G005570	Ghir_D05G017870	0.226398	red
Ghir_A05G005570	Ghir_D05G028670	0.221214	red
Ghir_A05G005570	Ghir_D06G004800	0.218976	red
Ghir_A05G005570	Ghir_D06G005790	0.211613	red
Ghir_A05G005570	Ghir_D06G017050	0.235921	red
Ghir_A05G005570	Ghir_D07G022170	0.208039	red
Ghir_A05G005570	Ghir_D09G005990	0.218126	red
Ghir_A05G005570	Ghir_D09G007400	0.212807	red
Ghir_A05G005570	Ghir_D09G020940	0.234015	red
Ghir_A05G005570	Ghir_D10G007220	0.225768	red
Ghir_A05G005570	Ghir_D12G003620	0.213172	red
Ghir_A05G005570	Ghir_D12G012350	0.223649	red
Ghir_A05G005570	Ghir_D13G010290	0.231556	red
Ghir_A05G005570	Ghir_D13G012370	0.221096	red
Ghir_A05G006840	Ghir_A06G016230	0.209203	red
Ghir_A05G006840	Ghir_D05G006250	0.200631	red
Ghir_A05G006840	Ghir_D06G017050	0.202578	red
Ghir_A05G006840	Ghir_D13G010290	0.207454	red
Ghir_A05G007090	Ghir_A06G016230	0.21021	red
Ghir_A05G007090	Ghir_A12G005280	0.203925	red
Ghir_A05G007090	Ghir_D04G014270	0.203267	red
Ghir_A05G007090	Ghir_D05G006250	0.200739	red
Ghir_A05G007090	Ghir_D06G017050	0.202942	red
Ghir_A05G007090	Ghir_D10G007220	0.202381	red
Ghir_A05G007090	Ghir_D13G010290	0.210815	red
Ghir_A05G008990	Ghir_A06G004750	0.212138	red
Ghir_A05G008990	Ghir_A06G005730	0.205601	red
Ghir_A05G008990	Ghir_A06G016230	0.229693	red
Ghir_A05G008990	Ghir_A09G006340	0.217692	red
Ghir_A05G008990	Ghir_A09G011580	0.2206	red
Ghir_A05G008990	Ghir_A11G001590	0.200798	red
Ghir_A05G008990	Ghir_A11G006810	0.206861	red
Ghir_A05G008990	Ghir_A12G005280	0.209544	red
Ghir_A05G008990	Ghir_A13G016260	0.207726	red
Ghir_A05G008990	Ghir_D04G014270	0.217957	red
Ghir_A05G008990	Ghir_D05G006250	0.215791	red
Ghir_A05G008990	Ghir_D05G017870	0.211803	red
Ghir_A05G008990	Ghir_D05G028670	0.204366	red
Ghir_A05G008990	Ghir_D06G004800	0.215692	red
Ghir_A05G008990	Ghir_D06G005790	0.206903	red
Ghir_A05G008990	Ghir_D06G017050	0.224392	red
Ghir_A05G008990	Ghir_D07G022170	0.204033	red
Ghir_A05G008990	Ghir_D09G005990	0.212037	red
Ghir_A05G008990	Ghir_D09G007400	0.209772	red
Ghir_A05G008990	Ghir_D09G013920	0.200572	red
Ghir_A05G008990	Ghir_D09G020940	0.221371	red
Ghir_A05G008990	Ghir_D10G007220	0.207326	red
Ghir_A05G008990	Ghir_D12G012350	0.212518	red
Ghir_A05G008990	Ghir_D13G010290	0.223707	red
Ghir_A05G008990	Ghir_D13G012370	0.205033	red
Ghir_A05G011020	Ghir_A06G004750	0.21585	red
Ghir_A05G011020	Ghir_A06G005730	0.216358	red
Ghir_A05G011020	Ghir_A06G016230	0.236407	red
Ghir_A05G011020	Ghir_A09G006340	0.222994	red
Ghir_A05G011020	Ghir_A09G011580	0.227423	red
Ghir_A05G011020	Ghir_A11G001590	0.207652	red
Ghir_A05G011020	Ghir_A11G006810	0.214325	red
Ghir_A05G011020	Ghir_A12G005280	0.21822	red
Ghir_A05G011020	Ghir_A13G016260	0.221766	red
Ghir_A05G011020	Ghir_D04G014270	0.226733	red
Ghir_A05G011020	Ghir_D05G006250	0.223695	red
Ghir_A05G011020	Ghir_D05G017870	0.218156	red
Ghir_A05G011020	Ghir_D05G028670	0.212264	red
Ghir_A05G011020	Ghir_D06G004800	0.223668	red
Ghir_A05G011020	Ghir_D06G005790	0.215764	red
Ghir_A05G011020	Ghir_D06G017050	0.230454	red
Ghir_A05G011020	Ghir_D07G022170	0.207016	red
Ghir_A05G011020	Ghir_D09G005990	0.222269	red
Ghir_A05G011020	Ghir_D09G007400	0.21536	red
Ghir_A05G011020	Ghir_D09G013920	0.20301	red
Ghir_A05G011020	Ghir_D09G020940	0.228966	red
Ghir_A05G011020	Ghir_D10G007220	0.217219	red
Ghir_A05G011020	Ghir_D12G003620	0.207754	red
Ghir_A05G011020	Ghir_D12G012350	0.22011	red
Ghir_A05G011020	Ghir_D13G010290	0.234067	red
Ghir_A05G011020	Ghir_D13G012370	0.218989	red
Ghir_A05G011650	Ghir_A06G016230	0.205003	red
Ghir_A05G011650	Ghir_A09G011580	0.200187	red
Ghir_A05G011650	Ghir_D06G017050	0.205356	red
Ghir_A05G011650	Ghir_D09G020940	0.201651	red
Ghir_A05G011800	Ghir_A06G016230	0.200764	red
Ghir_A05G011800	Ghir_D13G010290	0.200882	red
Ghir_A05G013130	Ghir_A06G016230	0.2071	red
Ghir_A05G013130	Ghir_A09G011580	0.201747	red
Ghir_A05G013130	Ghir_D04G014270	0.200171	red
Ghir_A05G013130	Ghir_D06G017050	0.206795	red
Ghir_A05G013130	Ghir_D09G020940	0.204599	red
Ghir_A05G013150	Ghir_A06G016230	0.203897	red
Ghir_A05G013150	Ghir_D04G014270	0.201809	red
Ghir_A05G013150	Ghir_D05G006250	0.201609	red
Ghir_A05G013150	Ghir_D06G017050	0.201463	red
Ghir_A05G013150	Ghir_D09G020940	0.201804	red
Ghir_A05G013370	Ghir_A06G004750	0.21234	red
Ghir_A05G013370	Ghir_A06G005730	0.213665	red
Ghir_A05G013370	Ghir_A06G016230	0.230745	red
Ghir_A05G013370	Ghir_A09G006340	0.218281	red
Ghir_A05G013370	Ghir_A09G011580	0.223496	red
Ghir_A05G013370	Ghir_A11G001590	0.2036	red
Ghir_A05G013370	Ghir_A11G006810	0.207144	red
Ghir_A05G013370	Ghir_A12G005280	0.20942	red
Ghir_A05G013370	Ghir_A13G016260	0.213888	red
Ghir_A05G013370	Ghir_D04G014270	0.21972	red
Ghir_A05G013370	Ghir_D05G006250	0.221723	red
Ghir_A05G013370	Ghir_D05G017870	0.215528	red
Ghir_A05G013370	Ghir_D05G028670	0.206264	red
Ghir_A05G013370	Ghir_D06G004800	0.21502	red
Ghir_A05G013370	Ghir_D06G005790	0.212054	red
Ghir_A05G013370	Ghir_D06G017050	0.228441	red
Ghir_A05G013370	Ghir_D07G022170	0.20405	red
Ghir_A05G013370	Ghir_D09G005990	0.214144	red
Ghir_A05G013370	Ghir_D09G007400	0.212454	red
Ghir_A05G013370	Ghir_D09G020940	0.226367	red
Ghir_A05G013370	Ghir_D10G007220	0.209974	red
Ghir_A05G013370	Ghir_D12G003620	0.20038	red
Ghir_A05G013370	Ghir_D12G012350	0.215585	red
Ghir_A05G013370	Ghir_D13G010290	0.222842	red
Ghir_A05G013370	Ghir_D13G012370	0.213584	red
Ghir_A05G013550	Ghir_A06G016230	0.216835	red
Ghir_A05G013550	Ghir_A09G006340	0.203342	red
Ghir_A05G013550	Ghir_A09G011580	0.205366	red
Ghir_A05G013550	Ghir_A12G005280	0.20295	red
Ghir_A05G013550	Ghir_A13G016260	0.200251	red
Ghir_A05G013550	Ghir_D04G014270	0.208931	red
Ghir_A05G013550	Ghir_D05G006250	0.205057	red
Ghir_A05G013550	Ghir_D05G017870	0.200075	red
Ghir_A05G013550	Ghir_D06G004800	0.203107	red
Ghir_A05G013550	Ghir_D06G017050	0.210288	red
Ghir_A05G013550	Ghir_D09G005990	0.201798	red
Ghir_A05G013550	Ghir_D09G020940	0.207391	red
Ghir_A05G013550	Ghir_D10G007220	0.202554	red
Ghir_A05G013550	Ghir_D13G010290	0.214391	red
Ghir_A05G013580	Ghir_A06G016230	0.216136	red
Ghir_A05G013580	Ghir_A09G006340	0.203232	red
Ghir_A05G013580	Ghir_A09G011580	0.208155	red
Ghir_A05G013580	Ghir_A11G001590	0.203939	red
Ghir_A05G013580	Ghir_A12G005280	0.200359	red
Ghir_A05G013580	Ghir_A13G016260	0.204819	red
Ghir_A05G013580	Ghir_D04G014270	0.215264	red
Ghir_A05G013580	Ghir_D05G006250	0.212884	red
Ghir_A05G013580	Ghir_D05G017870	0.206533	red
Ghir_A05G013580	Ghir_D05G028670	0.201405	red
Ghir_A05G013580	Ghir_D06G017050	0.213903	red
Ghir_A05G013580	Ghir_D09G020940	0.214311	red
Ghir_A05G013580	Ghir_D10G007220	0.206584	red
Ghir_A05G013580	Ghir_D12G012350	0.202736	red
Ghir_A05G013580	Ghir_D13G010290	0.209678	red
Ghir_A05G013580	Ghir_D13G012370	0.201448	red
Ghir_A05G014070	Ghir_A06G016230	0.20115	red
Ghir_A05G019390	Ghir_A06G016230	0.208912	red
Ghir_A05G019390	Ghir_D06G017050	0.202972	red
Ghir_A05G019390	Ghir_D09G020940	0.203057	red
Ghir_A05G019390	Ghir_D13G010290	0.20505	red
Ghir_A05G020070	Ghir_A06G004750	0.212555	red
Ghir_A05G020070	Ghir_A06G005730	0.209442	red
Ghir_A05G020070	Ghir_A06G016230	0.232348	red
Ghir_A05G020070	Ghir_A09G006340	0.217079	red
Ghir_A05G020070	Ghir_A09G011580	0.222048	red
Ghir_A05G020070	Ghir_A11G001590	0.213927	red
Ghir_A05G020070	Ghir_A11G006810	0.211028	red
Ghir_A05G020070	Ghir_A11G008240	0.202539	red
Ghir_A05G020070	Ghir_A12G005280	0.216472	red
Ghir_A05G020070	Ghir_A13G016260	0.216693	red
Ghir_A05G020070	Ghir_D04G014270	0.226469	red
Ghir_A05G020070	Ghir_D05G006250	0.226729	red
Ghir_A05G020070	Ghir_D05G017870	0.218537	red
Ghir_A05G020070	Ghir_D05G028670	0.215325	red
Ghir_A05G020070	Ghir_D06G004800	0.214611	red
Ghir_A05G020070	Ghir_D06G005790	0.205546	red
Ghir_A05G020070	Ghir_D06G017050	0.228748	red
Ghir_A05G020070	Ghir_D07G022170	0.206823	red
Ghir_A05G020070	Ghir_D09G005990	0.21531	red
Ghir_A05G020070	Ghir_D09G007400	0.209964	red
Ghir_A05G020070	Ghir_D09G020940	0.227007	red
Ghir_A05G020070	Ghir_D10G007220	0.218428	red
Ghir_A05G020070	Ghir_D12G003620	0.206404	red
Ghir_A05G020070	Ghir_D12G012350	0.2161	red
Ghir_A05G020070	Ghir_D13G010290	0.226922	red
Ghir_A05G020070	Ghir_D13G012370	0.211487	red
Ghir_A05G020970	Ghir_A06G016230	0.204788	red
Ghir_A05G020970	Ghir_D06G017050	0.201357	red
Ghir_A05G022330	Ghir_A06G004750	0.205901	red
Ghir_A05G022330	Ghir_A06G005730	0.210359	red
Ghir_A05G022330	Ghir_A06G016230	0.227574	red
Ghir_A05G022330	Ghir_A09G006340	0.213358	red
Ghir_A05G022330	Ghir_A09G011580	0.218183	red
Ghir_A05G022330	Ghir_A11G001590	0.20949	red
Ghir_A05G022330	Ghir_A11G006810	0.20393	red
Ghir_A05G022330	Ghir_A12G005280	0.207824	red
Ghir_A05G022330	Ghir_A13G016260	0.213508	red
Ghir_A05G022330	Ghir_D04G014270	0.222059	red
Ghir_A05G022330	Ghir_D05G006250	0.221755	red
Ghir_A05G022330	Ghir_D05G017870	0.215806	red
Ghir_A05G022330	Ghir_D05G028670	0.206903	red
Ghir_A05G022330	Ghir_D06G004800	0.208816	red
Ghir_A05G022330	Ghir_D06G005790	0.205077	red
Ghir_A05G022330	Ghir_D06G017050	0.224485	red
Ghir_A05G022330	Ghir_D07G022170	0.201457	red
Ghir_A05G022330	Ghir_D09G005990	0.209755	red
Ghir_A05G022330	Ghir_D09G007400	0.206079	red
Ghir_A05G022330	Ghir_D09G020940	0.224751	red
Ghir_A05G022330	Ghir_D10G007220	0.212477	red
Ghir_A05G022330	Ghir_D12G003620	0.201545	red
Ghir_A05G022330	Ghir_D12G012350	0.213017	red
Ghir_A05G022330	Ghir_D13G010290	0.219491	red
Ghir_A05G022330	Ghir_D13G012370	0.211615	red
Ghir_A05G022520	Ghir_A06G004750	0.209492	red
Ghir_A05G022520	Ghir_A06G005730	0.211892	red
Ghir_A05G022520	Ghir_A06G016230	0.235771	red
Ghir_A05G022520	Ghir_A09G006340	0.218614	red
Ghir_A05G022520	Ghir_A09G011580	0.223986	red
Ghir_A05G022520	Ghir_A11G001590	0.224845	red
Ghir_A05G022520	Ghir_A11G006810	0.215352	red
Ghir_A05G022520	Ghir_A11G008240	0.213454	red
Ghir_A05G022520	Ghir_A11G026850	0.201199	red
Ghir_A05G022520	Ghir_A12G005280	0.223929	red
Ghir_A05G022520	Ghir_A13G016260	0.225033	red
Ghir_A05G022520	Ghir_D04G014270	0.236063	red
Ghir_A05G022520	Ghir_D05G006250	0.232024	red
Ghir_A05G022520	Ghir_D05G017870	0.223467	red
Ghir_A05G022520	Ghir_D05G028670	0.222278	red
Ghir_A05G022520	Ghir_D06G004800	0.218305	red
Ghir_A05G022520	Ghir_D06G005790	0.205543	red
Ghir_A05G022520	Ghir_D06G017050	0.231053	red
Ghir_A05G022520	Ghir_D07G022170	0.204845	red
Ghir_A05G022520	Ghir_D09G005990	0.219767	red
Ghir_A05G022520	Ghir_D09G007400	0.205548	red
Ghir_A05G022520	Ghir_D09G020940	0.227989	red
Ghir_A05G022520	Ghir_D10G007220	0.231039	red
Ghir_A05G022520	Ghir_D12G003620	0.218486	red
Ghir_A05G022520	Ghir_D12G012350	0.217038	red
Ghir_A05G022520	Ghir_D13G010290	0.234489	red
Ghir_A05G022520	Ghir_D13G012370	0.221248	red
Ghir_A05G024090	Ghir_A06G004750	0.209025	red
Ghir_A05G024090	Ghir_A06G005730	0.216178	red
Ghir_A05G024090	Ghir_A06G016230	0.23012	red
Ghir_A05G024090	Ghir_A09G006340	0.218012	red
Ghir_A05G024090	Ghir_A09G011580	0.225366	red
Ghir_A05G024090	Ghir_A11G001590	0.20815	red
Ghir_A05G024090	Ghir_A11G006810	0.206972	red
Ghir_A05G024090	Ghir_A12G005280	0.208032	red
Ghir_A05G024090	Ghir_A13G016260	0.214839	red
Ghir_A05G024090	Ghir_D04G014270	0.225837	red
Ghir_A05G024090	Ghir_D05G006250	0.224756	red
Ghir_A05G024090	Ghir_D05G017870	0.219199	red
Ghir_A05G024090	Ghir_D05G028670	0.207925	red
Ghir_A05G024090	Ghir_D06G004800	0.213827	red
Ghir_A05G024090	Ghir_D06G005790	0.211465	red
Ghir_A05G024090	Ghir_D06G017050	0.229285	red
Ghir_A05G024090	Ghir_D07G022170	0.200581	red
Ghir_A05G024090	Ghir_D09G005990	0.211087	red
Ghir_A05G024090	Ghir_D09G007400	0.210568	red
Ghir_A05G024090	Ghir_D09G020940	0.228705	red
Ghir_A05G024090	Ghir_D10G007220	0.212734	red
Ghir_A05G024090	Ghir_D12G003620	0.20216	red
Ghir_A05G024090	Ghir_D12G012350	0.218356	red
Ghir_A05G024090	Ghir_D13G010290	0.222419	red
Ghir_A05G024090	Ghir_D13G012370	0.215235	red
Ghir_A05G026420	Ghir_A06G004750	0.222264	red
Ghir_A05G026420	Ghir_A06G005730	0.220425	red
Ghir_A05G026420	Ghir_A06G016230	0.240615	red
Ghir_A05G026420	Ghir_A09G006340	0.229905	red
Ghir_A05G026420	Ghir_A09G011580	0.233811	red
Ghir_A05G026420	Ghir_A11G001590	0.207003	red
Ghir_A05G026420	Ghir_A11G006810	0.217241	red
Ghir_A05G026420	Ghir_A11G008240	0.202201	red
Ghir_A05G026420	Ghir_A12G005280	0.21487	red
Ghir_A05G026420	Ghir_A13G016260	0.218616	red
Ghir_A05G026420	Ghir_D04G014270	0.228174	red
Ghir_A05G026420	Ghir_D05G006250	0.22636	red
Ghir_A05G026420	Ghir_D05G017870	0.220481	red
Ghir_A05G026420	Ghir_D05G028670	0.210292	red
Ghir_A05G026420	Ghir_D06G004800	0.226275	red
Ghir_A05G026420	Ghir_D06G005790	0.22126	red
Ghir_A05G026420	Ghir_D06G017050	0.237249	red
Ghir_A05G026420	Ghir_D07G022170	0.212352	red
Ghir_A05G026420	Ghir_D09G005990	0.220415	red
Ghir_A05G026420	Ghir_D09G007400	0.221451	red
Ghir_A05G026420	Ghir_D09G013920	0.211801	red
Ghir_A05G026420	Ghir_D09G020940	0.234549	red
Ghir_A05G026420	Ghir_D10G007220	0.215019	red
Ghir_A05G026420	Ghir_D12G003620	0.204593	red
Ghir_A05G026420	Ghir_D12G012350	0.225014	red
Ghir_A05G026420	Ghir_D12G020010	0.203598	red
Ghir_A05G026420	Ghir_D13G010290	0.232051	red
Ghir_A05G026420	Ghir_D13G012370	0.217215	red
Ghir_A05G028810	Ghir_A06G016230	0.201721	red
Ghir_A05G028810	Ghir_D06G017050	0.20043	red
Ghir_A05G032430	Ghir_A06G004750	0.225399	red
Ghir_A05G032430	Ghir_A06G005730	0.222915	red
Ghir_A05G032430	Ghir_A06G016230	0.246604	red
Ghir_A05G032430	Ghir_A09G006340	0.231108	red
Ghir_A05G032430	Ghir_A09G007610	0.20282	red
Ghir_A05G032430	Ghir_A09G011580	0.237497	red
Ghir_A05G032430	Ghir_A11G001590	0.223429	red
Ghir_A05G032430	Ghir_A11G006810	0.222257	red
Ghir_A05G032430	Ghir_A11G008240	0.218058	red
Ghir_A05G032430	Ghir_A11G026850	0.204669	red
Ghir_A05G032430	Ghir_A12G005280	0.228398	red
Ghir_A05G032430	Ghir_A13G016260	0.228766	red
Ghir_A05G032430	Ghir_D04G014270	0.237932	red
Ghir_A05G032430	Ghir_D05G006250	0.236805	red
Ghir_A05G032430	Ghir_D05G017870	0.231021	red
Ghir_A05G032430	Ghir_D05G028670	0.225935	red
Ghir_A05G032430	Ghir_D06G004800	0.230555	red
Ghir_A05G032430	Ghir_D06G005790	0.221304	red
Ghir_A05G032430	Ghir_D06G017050	0.241907	red
Ghir_A05G032430	Ghir_D07G022170	0.216169	red
Ghir_A05G032430	Ghir_D09G005990	0.228551	red
Ghir_A05G032430	Ghir_D09G007400	0.225405	red
Ghir_A05G032430	Ghir_D09G013920	0.210084	red
Ghir_A05G032430	Ghir_D09G020940	0.240034	red
Ghir_A05G032430	Ghir_D10G007220	0.22741	red
Ghir_A05G032430	Ghir_D12G003620	0.223519	red
Ghir_A05G032430	Ghir_D12G012350	0.230054	red
Ghir_A05G032430	Ghir_D12G020010	0.205246	red
Ghir_A05G032430	Ghir_D13G010290	0.242166	red
Ghir_A05G032430	Ghir_D13G012370	0.225607	red
Ghir_A05G034270	Ghir_A06G004750	0.20745	red
Ghir_A05G034270	Ghir_A06G005730	0.20575	red
Ghir_A05G034270	Ghir_A06G016230	0.228795	red
Ghir_A05G034270	Ghir_A09G006340	0.213707	red
Ghir_A05G034270	Ghir_A09G011580	0.219842	red
Ghir_A05G034270	Ghir_A11G001590	0.209175	red
Ghir_A05G034270	Ghir_A11G006810	0.208969	red
Ghir_A05G034270	Ghir_A12G005280	0.215877	red
Ghir_A05G034270	Ghir_A13G016260	0.216081	red
Ghir_A05G034270	Ghir_D04G014270	0.223328	red
Ghir_A05G034270	Ghir_D05G006250	0.221047	red
Ghir_A05G034270	Ghir_D05G017870	0.212783	red
Ghir_A05G034270	Ghir_D05G028670	0.214811	red
Ghir_A05G034270	Ghir_D06G004800	0.214864	red
Ghir_A05G034270	Ghir_D06G005790	0.203432	red
Ghir_A05G034270	Ghir_D06G017050	0.225326	red
Ghir_A05G034270	Ghir_D07G022170	0.200797	red
Ghir_A05G034270	Ghir_D09G005990	0.211862	red
Ghir_A05G034270	Ghir_D09G007400	0.207364	red
Ghir_A05G034270	Ghir_D09G020940	0.221979	red
Ghir_A05G034270	Ghir_D10G007220	0.216788	red
Ghir_A05G034270	Ghir_D12G003620	0.206124	red
Ghir_A05G034270	Ghir_D12G012350	0.213124	red
Ghir_A05G034270	Ghir_D13G010290	0.226146	red
Ghir_A05G034270	Ghir_D13G012370	0.211193	red
Ghir_A05G034730	Ghir_A06G004750	0.201022	red
Ghir_A05G034730	Ghir_A06G016230	0.223175	red
Ghir_A05G034730	Ghir_A09G006340	0.206107	red
Ghir_A05G034730	Ghir_A09G011580	0.211101	red
Ghir_A05G034730	Ghir_A11G001590	0.209198	red
Ghir_A05G034730	Ghir_A11G006810	0.204262	red
Ghir_A05G034730	Ghir_A11G008240	0.200344	red
Ghir_A05G034730	Ghir_A12G005280	0.214071	red
Ghir_A05G034730	Ghir_A13G016260	0.210274	red
Ghir_A05G034730	Ghir_D04G014270	0.220294	red
Ghir_A05G034730	Ghir_D05G006250	0.216863	red
Ghir_A05G034730	Ghir_D05G017870	0.208954	red
Ghir_A05G034730	Ghir_D05G028670	0.210623	red
Ghir_A05G034730	Ghir_D06G004800	0.207284	red
Ghir_A05G034730	Ghir_D06G017050	0.218035	red
Ghir_A05G034730	Ghir_D09G005990	0.208714	red
Ghir_A05G034730	Ghir_D09G020940	0.214221	red
Ghir_A05G034730	Ghir_D10G007220	0.216668	red
Ghir_A05G034730	Ghir_D12G003620	0.204655	red
Ghir_A05G034730	Ghir_D12G012350	0.204709	red
Ghir_A05G034730	Ghir_D13G010290	0.221369	red
Ghir_A05G034730	Ghir_D13G012370	0.204787	red
Ghir_A05G037200	Ghir_A06G016230	0.21195	red
Ghir_A05G037200	Ghir_A09G006340	0.202053	red
Ghir_A05G037200	Ghir_A09G011580	0.205414	red
Ghir_A05G037200	Ghir_D04G014270	0.200606	red
Ghir_A05G037200	Ghir_D06G004800	0.202095	red
Ghir_A05G037200	Ghir_D06G017050	0.207649	red
Ghir_A05G037200	Ghir_D09G020940	0.205452	red
Ghir_A05G037200	Ghir_D13G010290	0.208284	red
Ghir_A05G038260	Ghir_A06G016230	0.201154	red
Ghir_A05G038260	Ghir_D13G010290	0.201234	red
Ghir_A05G038500	Ghir_A06G016230	0.213368	red
Ghir_A05G038500	Ghir_A09G006340	0.20316	red
Ghir_A05G038500	Ghir_A09G011580	0.210223	red
Ghir_A05G038500	Ghir_D04G014270	0.208519	red
Ghir_A05G038500	Ghir_D05G006250	0.205967	red
Ghir_A05G038500	Ghir_D05G017870	0.200774	red
Ghir_A05G038500	Ghir_D06G017050	0.214247	red
Ghir_A05G038500	Ghir_D09G020940	0.212642	red
Ghir_A05G038500	Ghir_D12G012350	0.203626	red
Ghir_A05G038500	Ghir_D13G010290	0.204756	red
Ghir_A05G039110	Ghir_A06G016230	0.218438	red
Ghir_A05G039110	Ghir_A09G006340	0.203957	red
Ghir_A05G039110	Ghir_A09G011580	0.209623	red
Ghir_A05G039110	Ghir_A11G006810	0.201931	red
Ghir_A05G039110	Ghir_A12G005280	0.201597	red
Ghir_A05G039110	Ghir_A13G016260	0.201359	red
Ghir_A05G039110	Ghir_D04G014270	0.213587	red
Ghir_A05G039110	Ghir_D05G006250	0.209685	red
Ghir_A05G039110	Ghir_D05G017870	0.201437	red
Ghir_A05G039110	Ghir_D05G028670	0.202829	red
Ghir_A05G039110	Ghir_D06G004800	0.204914	red
Ghir_A05G039110	Ghir_D06G017050	0.216276	red
Ghir_A05G039110	Ghir_D09G020940	0.212274	red
Ghir_A05G039110	Ghir_D10G007220	0.205656	red
Ghir_A05G039110	Ghir_D12G012350	0.204143	red
Ghir_A05G039110	Ghir_D13G010290	0.21421	red
Ghir_A05G041350	Ghir_A06G016230	0.207778	red
Ghir_A05G041350	Ghir_D06G017050	0.203915	red
Ghir_A05G041350	Ghir_D09G020940	0.20437	red
Ghir_A05G041400	Ghir_D04G014270	0.201171	red
Ghir_A05G042880	Ghir_A06G004750	0.200489	red
Ghir_A05G042880	Ghir_A06G005730	0.207073	red
Ghir_A05G042880	Ghir_A06G016230	0.227557	red
Ghir_A05G042880	Ghir_A09G006340	0.210119	red
Ghir_A05G042880	Ghir_A09G011580	0.218585	red
Ghir_A05G042880	Ghir_A11G001590	0.21872	red
Ghir_A05G042880	Ghir_A11G006810	0.208553	red
Ghir_A05G042880	Ghir_A11G008240	0.207467	red
Ghir_A05G042880	Ghir_A12G005280	0.216152	red
Ghir_A05G042880	Ghir_A13G016260	0.218526	red
Ghir_A05G042880	Ghir_D04G014270	0.231394	red
Ghir_A05G042880	Ghir_D05G006250	0.226091	red
Ghir_A05G042880	Ghir_D05G017870	0.217581	red
Ghir_A05G042880	Ghir_D05G028670	0.219442	red
Ghir_A05G042880	Ghir_D06G004800	0.210615	red
Ghir_A05G042880	Ghir_D06G017050	0.22545	red
Ghir_A05G042880	Ghir_D09G005990	0.209379	red
Ghir_A05G042880	Ghir_D09G007400	0.200443	red
Ghir_A05G042880	Ghir_D09G020940	0.223407	red
Ghir_A05G042880	Ghir_D10G007220	0.223026	red
Ghir_A05G042880	Ghir_D12G003620	0.211345	red
Ghir_A05G042880	Ghir_D12G012350	0.214577	red
Ghir_A05G042880	Ghir_D13G010290	0.225409	red
Ghir_A05G042880	Ghir_D13G012370	0.214628	red
Ghir_A06G000260	Ghir_A06G004750	0.210711	red
Ghir_A06G000260	Ghir_A06G005730	0.209456	red
Ghir_A06G000260	Ghir_A06G016230	0.226083	red
Ghir_A06G000260	Ghir_A09G006340	0.215001	red
Ghir_A06G000260	Ghir_A09G011580	0.221698	red
Ghir_A06G000260	Ghir_A11G006810	0.203811	red
Ghir_A06G000260	Ghir_A12G005280	0.204436	red
Ghir_A06G000260	Ghir_A13G016260	0.206376	red
Ghir_A06G000260	Ghir_D04G014270	0.215891	red
Ghir_A06G000260	Ghir_D05G006250	0.218444	red
Ghir_A06G000260	Ghir_D05G017870	0.210309	red
Ghir_A06G000260	Ghir_D05G028670	0.204832	red
Ghir_A06G000260	Ghir_D06G004800	0.212083	red
Ghir_A06G000260	Ghir_D06G005790	0.208804	red
Ghir_A06G000260	Ghir_D06G017050	0.227037	red
Ghir_A06G000260	Ghir_D07G022170	0.201187	red
Ghir_A06G000260	Ghir_D09G005990	0.206302	red
Ghir_A06G000260	Ghir_D09G007400	0.21203	red
Ghir_A06G000260	Ghir_D09G020940	0.224331	red
Ghir_A06G000260	Ghir_D10G007220	0.203616	red
Ghir_A06G000260	Ghir_D12G012350	0.214322	red
Ghir_A06G000260	Ghir_D13G010290	0.216548	red
Ghir_A06G000260	Ghir_D13G012370	0.205697	red
Ghir_A06G001120	Ghir_A06G016230	0.21681	red
Ghir_A06G001120	Ghir_A09G006340	0.204437	red
Ghir_A06G001120	Ghir_A09G011580	0.207822	red
Ghir_A06G001120	Ghir_A13G016260	0.201826	red
Ghir_A06G001120	Ghir_D04G014270	0.209927	red
Ghir_A06G001120	Ghir_D05G006250	0.209476	red
Ghir_A06G001120	Ghir_D05G017870	0.205208	red
Ghir_A06G001120	Ghir_D06G004800	0.2005	red
Ghir_A06G001120	Ghir_D06G017050	0.212095	red
Ghir_A06G001120	Ghir_D09G005990	0.201748	red
Ghir_A06G001120	Ghir_D09G020940	0.212724	red
Ghir_A06G001120	Ghir_D12G012350	0.203508	red
Ghir_A06G001120	Ghir_D13G010290	0.211601	red
Ghir_A06G001760	Ghir_A06G016230	0.203208	red
Ghir_A06G001760	Ghir_D04G014270	0.200591	red
Ghir_A06G001760	Ghir_D13G010290	0.201126	red
Ghir_A06G004750	Ghir_A06G005550	0.206704	red
Ghir_A06G004750	Ghir_A06G005730	0.229053	red
Ghir_A06G004750	Ghir_A06G005920	0.205966	red
Ghir_A06G004750	Ghir_A06G006950	0.205543	red
Ghir_A06G004750	Ghir_A06G010970	0.220535	red
Ghir_A06G004750	Ghir_A06G016230	0.24456	red
Ghir_A06G004750	Ghir_A06G018660	0.222024	red
Ghir_A06G004750	Ghir_A06G018820	0.222454	red
Ghir_A06G004750	Ghir_A07G001880	0.217952	red
Ghir_A06G004750	Ghir_A07G002760	0.219434	red
Ghir_A06G004750	Ghir_A07G005270	0.212839	red
Ghir_A06G004750	Ghir_A07G015040	0.203532	red
Ghir_A06G004750	Ghir_A07G017300	0.219616	red
Ghir_A06G004750	Ghir_A07G019860	0.205283	red
Ghir_A06G004750	Ghir_A07G021790	0.229531	red
Ghir_A06G004750	Ghir_A08G005690	0.211599	red
Ghir_A06G004750	Ghir_A08G011300	0.208484	red
Ghir_A06G004750	Ghir_A08G013280	0.215351	red
Ghir_A06G004750	Ghir_A08G015680	0.218954	red
Ghir_A06G004750	Ghir_A08G015750	0.212902	red
Ghir_A06G004750	Ghir_A08G015920	0.201555	red
Ghir_A06G004750	Ghir_A08G016240	0.202858	red
Ghir_A06G004750	Ghir_A08G021650	0.215113	red
Ghir_A06G004750	Ghir_A08G024280	0.218569	red
Ghir_A06G004750	Ghir_A08G024290	0.216309	red
Ghir_A06G004750	Ghir_A09G006340	0.232023	red
Ghir_A06G004750	Ghir_A09G006980	0.211716	red
Ghir_A06G004750	Ghir_A09G007610	0.204028	red
Ghir_A06G004750	Ghir_A09G010050	0.200259	red
Ghir_A06G004750	Ghir_A09G011580	0.236146	red
Ghir_A06G004750	Ghir_A09G013860	0.209994	red
Ghir_A06G004750	Ghir_A10G005840	0.2173	red
Ghir_A06G004750	Ghir_A10G006000	0.206259	red
Ghir_A06G004750	Ghir_A10G012960	0.217257	red
Ghir_A06G004750	Ghir_A10G021220	0.204674	red
Ghir_A06G004750	Ghir_A11G001580	0.212357	red
Ghir_A06G004750	Ghir_A11G001590	0.222323	red
Ghir_A06G004750	Ghir_A11G004060	0.209636	red
Ghir_A06G004750	Ghir_A11G006320	0.215446	red
Ghir_A06G004750	Ghir_A11G006810	0.229475	red
Ghir_A06G004750	Ghir_A11G008240	0.217972	red
Ghir_A06G004750	Ghir_A11G008510	0.207003	red
Ghir_A06G004750	Ghir_A11G011860	0.211297	red
Ghir_A06G004750	Ghir_A11G016180	0.210827	red
Ghir_A06G004750	Ghir_A11G020450	0.234474	red
Ghir_A06G004750	Ghir_A11G026530	0.211583	red
Ghir_A06G004750	Ghir_A11G033430	0.223475	red
Ghir_A06G004750	Ghir_A11G035550	0.218955	red
Ghir_A06G004750	Ghir_A11G035600	0.208352	red
Ghir_A06G004750	Ghir_A12G000560	0.201335	red
Ghir_A06G004750	Ghir_A12G001180	0.21558	red
Ghir_A06G004750	Ghir_A12G001610	0.206676	red
Ghir_A06G004750	Ghir_A12G002350	0.206982	red
Ghir_A06G004750	Ghir_A12G003710	0.208339	red
Ghir_A06G004750	Ghir_A12G005280	0.225008	red
Ghir_A06G004750	Ghir_A12G012140	0.214654	red
Ghir_A06G004750	Ghir_A12G019760	0.204511	red
Ghir_A06G004750	Ghir_A12G028800	0.219565	red
Ghir_A06G004750	Ghir_A13G003220	0.200896	red
Ghir_A06G004750	Ghir_A13G007260	0.215678	red
Ghir_A06G004750	Ghir_A13G009620	0.210545	red
Ghir_A06G004750	Ghir_A13G009940	0.229465	red
Ghir_A06G004750	Ghir_A13G011790	0.204843	red
Ghir_A06G004750	Ghir_A13G013620	0.211047	red
Ghir_A06G004750	Ghir_A13G014490	0.207046	red
Ghir_A06G004750	Ghir_A13G015260	0.207448	red
Ghir_A06G004750	Ghir_A13G016260	0.229917	red
Ghir_A06G004750	Ghir_A13G021190	0.21484	red
Ghir_A06G004750	Ghir_D01G000720	0.206184	red
Ghir_A06G004750	Ghir_D01G007130	0.213407	red
Ghir_A06G004750	Ghir_D01G014560	0.211876	red
Ghir_A06G004750	Ghir_D01G019350	0.206415	red
Ghir_A06G004750	Ghir_D01G020150	0.205429	red
Ghir_A06G004750	Ghir_D01G023080	0.216302	red
Ghir_A06G004750	Ghir_D02G003750	0.205128	red
Ghir_A06G004750	Ghir_D02G005230	0.216218	red
Ghir_A06G004750	Ghir_D02G006910	0.221979	red
Ghir_A06G004750	Ghir_D02G008750	0.207858	red
Ghir_A06G004750	Ghir_D02G010310	0.208375	red
Ghir_A06G004750	Ghir_D02G011400	0.202775	red
Ghir_A06G004750	Ghir_D02G014200	0.215757	red
Ghir_A06G004750	Ghir_D02G015990	0.202001	red
Ghir_A06G004750	Ghir_D02G019320	0.201397	red
Ghir_A06G004750	Ghir_D02G020910	0.218044	red
Ghir_A06G004750	Ghir_D03G000070	0.206703	red
Ghir_A06G004750	Ghir_D03G001570	0.202464	red
Ghir_A06G004750	Ghir_D03G004050	0.204356	red
Ghir_A06G004750	Ghir_D03G009660	0.210668	red
Ghir_A06G004750	Ghir_D04G001610	0.224089	red
Ghir_A06G004750	Ghir_D04G002680	0.230131	red
Ghir_A06G004750	Ghir_D04G005750	0.215007	red
Ghir_A06G004750	Ghir_D04G007270	0.207459	red
Ghir_A06G004750	Ghir_D04G010640	0.220027	red
Ghir_A06G004750	Ghir_D04G014270	0.232717	red
Ghir_A06G004750	Ghir_D04G018460	0.225978	red
Ghir_A06G004750	Ghir_D04G019390	0.22114	red
Ghir_A06G004750	Ghir_D05G005820	0.207424	red
Ghir_A06G004750	Ghir_D05G006250	0.232903	red
Ghir_A06G004750	Ghir_D05G015820	0.225996	red
Ghir_A06G004750	Ghir_D05G017870	0.229589	red
Ghir_A06G004750	Ghir_D05G020110	0.222015	red
Ghir_A06G004750	Ghir_D05G025020	0.200319	red
Ghir_A06G004750	Ghir_D05G028670	0.223629	red
Ghir_A06G004750	Ghir_D05G032390	0.228925	red
Ghir_A06G004750	Ghir_D06G001770	0.212737	red
Ghir_A06G004750	Ghir_D06G004800	0.232066	red
Ghir_A06G004750	Ghir_D06G004990	0.20604	red
Ghir_A06G004750	Ghir_D06G005570	0.218769	red
Ghir_A06G004750	Ghir_D06G005790	0.228477	red
Ghir_A06G004750	Ghir_D06G006980	0.207885	red
Ghir_A06G004750	Ghir_D06G007100	0.221646	red
Ghir_A06G004750	Ghir_D06G007330	0.201095	red
Ghir_A06G004750	Ghir_D06G017050	0.240752	red
Ghir_A06G004750	Ghir_D06G019840	0.220006	red
Ghir_A06G004750	Ghir_D06G022430	0.200186	red
Ghir_A06G004750	Ghir_D07G002320	0.213664	red
Ghir_A06G004750	Ghir_D07G003610	0.204926	red
Ghir_A06G004750	Ghir_D07G005760	0.204489	red
Ghir_A06G004750	Ghir_D07G007100	0.203538	red
Ghir_A06G004750	Ghir_D07G013010	0.218787	red
Ghir_A06G004750	Ghir_D07G022170	0.225712	red
Ghir_A06G004750	Ghir_D07G023990	0.210132	red
Ghir_A06G004750	Ghir_D08G001220	0.206864	red
Ghir_A06G004750	Ghir_D08G001800	0.227907	red
Ghir_A06G004750	Ghir_D08G005830	0.216336	red
Ghir_A06G004750	Ghir_D08G008600	0.222299	red
Ghir_A06G004750	Ghir_D08G012060	0.213478	red
Ghir_A06G004750	Ghir_D08G012610	0.202101	red
Ghir_A06G004750	Ghir_D08G016580	0.222963	red
Ghir_A06G004750	Ghir_D08G016720	0.218914	red
Ghir_A06G004750	Ghir_D08G017080	0.228811	red
Ghir_A06G004750	Ghir_D08G020950	0.21055	red
Ghir_A06G004750	Ghir_D08G025180	0.209515	red
Ghir_A06G004750	Ghir_D09G005990	0.230054	red
Ghir_A06G004750	Ghir_D09G007400	0.228308	red
Ghir_A06G004750	Ghir_D09G009050	0.207834	red
Ghir_A06G004750	Ghir_D09G013920	0.221571	red
Ghir_A06G004750	Ghir_D09G020940	0.238852	red
Ghir_A06G004750	Ghir_D09G025470	0.204072	red
Ghir_A06G004750	Ghir_D10G004000	0.206203	red
Ghir_A06G004750	Ghir_D10G007220	0.226154	red
Ghir_A06G004750	Ghir_D10G014710	0.208868	red
Ghir_A06G004750	Ghir_D10G014740	0.229839	red
Ghir_A06G004750	Ghir_D10G014860	0.201022	red
Ghir_A06G004750	Ghir_D11G001590	0.210763	red
Ghir_A06G004750	Ghir_D11G001970	0.215186	red
Ghir_A06G004750	Ghir_D11G003690	0.200716	red
Ghir_A06G004750	Ghir_D11G006720	0.216988	red
Ghir_A06G004750	Ghir_D11G008440	0.213996	red
Ghir_A06G004750	Ghir_D11G011810	0.206138	red
Ghir_A06G004750	Ghir_D11G014960	0.208495	red
Ghir_A06G004750	Ghir_D11G020460	0.204131	red
Ghir_A06G004750	Ghir_D12G001380	0.213146	red
Ghir_A06G004750	Ghir_D12G003620	0.220805	red
Ghir_A06G004750	Ghir_D12G004570	0.202096	red
Ghir_A06G004750	Ghir_D12G009990	0.213308	red
Ghir_A06G004750	Ghir_D12G012350	0.23148	red
Ghir_A06G004750	Ghir_D12G016560	0.203084	red
Ghir_A06G004750	Ghir_D12G016850	0.201946	red
Ghir_A06G004750	Ghir_D12G019850	0.205306	red
Ghir_A06G004750	Ghir_D12G020010	0.21739	red
Ghir_A06G004750	Ghir_D12G021340	0.215238	red
Ghir_A06G004750	Ghir_D12G027040	0.21431	red
Ghir_A06G004750	Ghir_D12G027430	0.217077	red
Ghir_A06G004750	Ghir_D12G028950	0.216564	red
Ghir_A06G004750	Ghir_D13G003490	0.205482	red
Ghir_A06G004750	Ghir_D13G005370	0.211195	red
Ghir_A06G004750	Ghir_D13G008780	0.230364	red
Ghir_A06G004750	Ghir_D13G010290	0.236155	red
Ghir_A06G004750	Ghir_D13G012330	0.218353	red
Ghir_A06G004750	Ghir_D13G012370	0.229068	red
Ghir_A06G004750	Ghir_D13G019430	0.215617	red
Ghir_A06G004750	Ghir_D13G022050	0.216575	red
Ghir_A06G004750	Ghir_D11G036690	0.204646	red
Ghir_A06G004750	Ghir_D11G036800	0.225211	red
Ghir_A06G005550	Ghir_A06G005730	0.20289	red
Ghir_A06G005550	Ghir_A06G016230	0.22892	red
Ghir_A06G005550	Ghir_A09G006340	0.212763	red
Ghir_A06G005550	Ghir_A09G011580	0.21761	red
Ghir_A06G005550	Ghir_A11G001590	0.214075	red
Ghir_A06G005550	Ghir_A11G006810	0.209665	red
Ghir_A06G005550	Ghir_A11G008240	0.204841	red
Ghir_A06G005550	Ghir_A12G005280	0.218514	red
Ghir_A06G005550	Ghir_A13G016260	0.216105	red
Ghir_A06G005550	Ghir_D04G014270	0.225741	red
Ghir_A06G005550	Ghir_D05G006250	0.2224	red
Ghir_A06G005550	Ghir_D05G017870	0.214339	red
Ghir_A06G005550	Ghir_D05G028670	0.214469	red
Ghir_A06G005550	Ghir_D06G004800	0.214118	red
Ghir_A06G005550	Ghir_D06G017050	0.223332	red
Ghir_A06G005550	Ghir_D07G022170	0.201353	red
Ghir_A06G005550	Ghir_D09G005990	0.214413	red
Ghir_A06G005550	Ghir_D09G007400	0.202049	red
Ghir_A06G005550	Ghir_D09G020940	0.219715	red
Ghir_A06G005550	Ghir_D10G007220	0.221784	red
Ghir_A06G005550	Ghir_D12G003620	0.209785	red
Ghir_A06G005550	Ghir_D12G012350	0.20886	red
Ghir_A06G005550	Ghir_D13G010290	0.227644	red
Ghir_A06G005550	Ghir_D13G012370	0.211336	red
Ghir_A06G005730	Ghir_A06G005920	0.204178	red
Ghir_A06G005730	Ghir_A06G010970	0.215139	red
Ghir_A06G005730	Ghir_A06G016230	0.248827	red
Ghir_A06G005730	Ghir_A06G018660	0.216597	red
Ghir_A06G005730	Ghir_A06G018820	0.222508	red
Ghir_A06G005730	Ghir_A07G001880	0.212899	red
Ghir_A06G005730	Ghir_A07G002760	0.217653	red
Ghir_A06G005730	Ghir_A07G005270	0.215825	red
Ghir_A06G005730	Ghir_A07G017300	0.214782	red
Ghir_A06G005730	Ghir_A07G019860	0.204965	red
Ghir_A06G005730	Ghir_A07G021790	0.230868	red
Ghir_A06G005730	Ghir_A08G005690	0.204344	red
Ghir_A06G005730	Ghir_A08G011300	0.205835	red
Ghir_A06G005730	Ghir_A08G013280	0.217615	red
Ghir_A06G005730	Ghir_A08G015680	0.213293	red
Ghir_A06G005730	Ghir_A08G015750	0.206101	red
Ghir_A06G005730	Ghir_A08G021650	0.214425	red
Ghir_A06G005730	Ghir_A08G024280	0.217967	red
Ghir_A06G005730	Ghir_A08G024290	0.21725	red
Ghir_A06G005730	Ghir_A09G006340	0.236298	red
Ghir_A06G005730	Ghir_A09G006980	0.207841	red
Ghir_A06G005730	Ghir_A09G010050	0.204338	red
Ghir_A06G005730	Ghir_A09G011580	0.242028	red
Ghir_A06G005730	Ghir_A09G013860	0.213127	red
Ghir_A06G005730	Ghir_A10G003210	0.200585	red
Ghir_A06G005730	Ghir_A10G005840	0.209852	red
Ghir_A06G005730	Ghir_A10G006000	0.202244	red
Ghir_A06G005730	Ghir_A10G012960	0.213532	red
Ghir_A06G005730	Ghir_A10G021220	0.208642	red
Ghir_A06G005730	Ghir_A11G001580	0.210372	red
Ghir_A06G005730	Ghir_A11G001590	0.223084	red
Ghir_A06G005730	Ghir_A11G001960	0.20019	red
Ghir_A06G005730	Ghir_A11G004060	0.206987	red
Ghir_A06G005730	Ghir_A11G006320	0.212709	red
Ghir_A06G005730	Ghir_A11G006810	0.226117	red
Ghir_A06G005730	Ghir_A11G008240	0.217481	red
Ghir_A06G005730	Ghir_A11G008510	0.202288	red
Ghir_A06G005730	Ghir_A11G011860	0.212968	red
Ghir_A06G005730	Ghir_A11G016180	0.205197	red
Ghir_A06G005730	Ghir_A11G020450	0.237954	red
Ghir_A06G005730	Ghir_A11G026530	0.216448	red
Ghir_A06G005730	Ghir_A11G026850	0.202175	red
Ghir_A06G005730	Ghir_A11G033430	0.222795	red
Ghir_A06G005730	Ghir_A11G035550	0.220457	red
Ghir_A06G005730	Ghir_A11G035600	0.204709	red
Ghir_A06G005730	Ghir_A12G000560	0.203504	red
Ghir_A06G005730	Ghir_A12G001180	0.207715	red
Ghir_A06G005730	Ghir_A12G001350	0.201145	red
Ghir_A06G005730	Ghir_A12G001610	0.208501	red
Ghir_A06G005730	Ghir_A12G002350	0.207087	red
Ghir_A06G005730	Ghir_A12G003710	0.205558	red
Ghir_A06G005730	Ghir_A12G005280	0.223465	red
Ghir_A06G005730	Ghir_A12G012140	0.220895	red
Ghir_A06G005730	Ghir_A12G019040	0.203652	red
Ghir_A06G005730	Ghir_A12G028800	0.211246	red
Ghir_A06G005730	Ghir_A13G003220	0.2024	red
Ghir_A06G005730	Ghir_A13G007260	0.214391	red
Ghir_A06G005730	Ghir_A13G009620	0.201683	red
Ghir_A06G005730	Ghir_A13G009940	0.228451	red
Ghir_A06G005730	Ghir_A13G011790	0.208429	red
Ghir_A06G005730	Ghir_A13G013620	0.209116	red
Ghir_A06G005730	Ghir_A13G014490	0.20875	red
Ghir_A06G005730	Ghir_A13G015260	0.201358	red
Ghir_A06G005730	Ghir_A13G016260	0.231473	red
Ghir_A06G005730	Ghir_A13G021190	0.207392	red
Ghir_A06G005730	Ghir_D01G000720	0.208054	red
Ghir_A06G005730	Ghir_D01G007130	0.20991	red
Ghir_A06G005730	Ghir_D01G014560	0.208599	red
Ghir_A06G005730	Ghir_D01G019350	0.202782	red
Ghir_A06G005730	Ghir_D01G020150	0.202756	red
Ghir_A06G005730	Ghir_D01G023080	0.214272	red
Ghir_A06G005730	Ghir_D02G005230	0.214961	red
Ghir_A06G005730	Ghir_D02G006910	0.219972	red
Ghir_A06G005730	Ghir_D02G008750	0.203364	red
Ghir_A06G005730	Ghir_D02G014200	0.21633	red
Ghir_A06G005730	Ghir_D02G015990	0.206772	red
Ghir_A06G005730	Ghir_D02G019320	0.208884	red
Ghir_A06G005730	Ghir_D02G020910	0.21606	red
Ghir_A06G005730	Ghir_D03G000070	0.212394	red
Ghir_A06G005730	Ghir_D03G001570	0.20674	red
Ghir_A06G005730	Ghir_D03G004050	0.200344	red
Ghir_A06G005730	Ghir_D03G009660	0.209896	red
Ghir_A06G005730	Ghir_D04G001610	0.222128	red
Ghir_A06G005730	Ghir_D04G002680	0.229326	red
Ghir_A06G005730	Ghir_D04G005750	0.2121	red
Ghir_A06G005730	Ghir_D04G010640	0.214335	red
Ghir_A06G005730	Ghir_D04G014270	0.238435	red
Ghir_A06G005730	Ghir_D04G018460	0.22627	red
Ghir_A06G005730	Ghir_D04G019390	0.217178	red
Ghir_A06G005730	Ghir_D05G005820	0.208307	red
Ghir_A06G005730	Ghir_D05G006250	0.238478	red
Ghir_A06G005730	Ghir_D05G015820	0.22754	red
Ghir_A06G005730	Ghir_D05G017870	0.232245	red
Ghir_A06G005730	Ghir_D05G020110	0.219846	red
Ghir_A06G005730	Ghir_D05G025020	0.202451	red
Ghir_A06G005730	Ghir_D05G028670	0.221848	red
Ghir_A06G005730	Ghir_D05G032390	0.23089	red
Ghir_A06G005730	Ghir_D06G001770	0.207687	red
Ghir_A06G005730	Ghir_D06G004800	0.232655	red
Ghir_A06G005730	Ghir_D06G004990	0.205241	red
Ghir_A06G005730	Ghir_D06G005570	0.215782	red
Ghir_A06G005730	Ghir_D06G005790	0.23021	red
Ghir_A06G005730	Ghir_D06G006980	0.209582	red
Ghir_A06G005730	Ghir_D06G007100	0.217262	red
Ghir_A06G005730	Ghir_D06G017050	0.246095	red
Ghir_A06G005730	Ghir_D06G019840	0.220336	red
Ghir_A06G005730	Ghir_D06G022430	0.20293	red
Ghir_A06G005730	Ghir_D07G002320	0.212141	red
Ghir_A06G005730	Ghir_D07G003610	0.20397	red
Ghir_A06G005730	Ghir_D07G007100	0.208232	red
Ghir_A06G005730	Ghir_D07G013010	0.217046	red
Ghir_A06G005730	Ghir_D07G022170	0.219885	red
Ghir_A06G005730	Ghir_D07G023990	0.21203	red
Ghir_A06G005730	Ghir_D08G001220	0.209766	red
Ghir_A06G005730	Ghir_D08G001800	0.226562	red
Ghir_A06G005730	Ghir_D08G005830	0.215385	red
Ghir_A06G005730	Ghir_D08G008600	0.227619	red
Ghir_A06G005730	Ghir_D08G012060	0.210145	red
Ghir_A06G005730	Ghir_D08G012610	0.203533	red
Ghir_A06G005730	Ghir_D08G015570	0.201865	red
Ghir_A06G005730	Ghir_D08G016580	0.225923	red
Ghir_A06G005730	Ghir_D08G016720	0.214397	red
Ghir_A06G005730	Ghir_D08G017080	0.23031	red
Ghir_A06G005730	Ghir_D08G020950	0.207697	red
Ghir_A06G005730	Ghir_D08G025180	0.213853	red
Ghir_A06G005730	Ghir_D09G005990	0.229463	red
Ghir_A06G005730	Ghir_D09G007400	0.230628	red
Ghir_A06G005730	Ghir_D09G009050	0.208041	red
Ghir_A06G005730	Ghir_D09G013920	0.215836	red
Ghir_A06G005730	Ghir_D09G020600	0.201426	red
Ghir_A06G005730	Ghir_D09G020940	0.246067	red
Ghir_A06G005730	Ghir_D10G004000	0.209425	red
Ghir_A06G005730	Ghir_D10G007220	0.225428	red
Ghir_A06G005730	Ghir_D10G014710	0.210043	red
Ghir_A06G005730	Ghir_D10G014740	0.230654	red
Ghir_A06G005730	Ghir_D11G001590	0.213855	red
Ghir_A06G005730	Ghir_D11G001970	0.208602	red
[truncated: 8,523 more rows]
