# Supplementary material for: Single‐Cell Transcriptome Atlas and Regulatory Dynamics in Developing Cotton Anthers
Source: Adv Sci (Weinh). 2023 Nov 17;11(3):2304017. doi: 10.1002/advs.202304017 (PMC10797427; doi:10.1002/advs.202304017)
Supplement: Supplementary file 9 — Supplemental Table 8 [file ADVS-11-2304017-s007.xlsx]

## Sheet: Sheet1
Supplementary Table S8. Primers used in this study
Primer name	Sequence (5’-3’)	Destination
Ghir_A09G017370 (GhCAX3) -F	AACGGGTTGAAGGGATCTAG	in situ hybridization
Ghir_A09G017370 (GhCAX3) -R	TTGAAGATTGGCGAGGAAC	in situ hybridization
Ghir_D01G001240 (GhPRX71) -F	GCGGAATCCATCGTTAAG	in situ hybridization
Ghir_D01G001240 (GhPRX71) -R	GGCTTTCCTCTCCGTATTAG	in situ hybridization
Ghir_D12G003620 (GhAMS) -F	ACTGGCAAGGGGTTCATTAA	in situ hybridization
Ghir_D12G003620 (GhAMS) -R	AGGTTGAGTTGATAGCAATGGTTA	in situ hybridization
Ghir_A02G005650 (GhPRX40) -F	TAAACCACCCCCTTTGCCT	in situ hybridization
Ghir_A02G005650 (GhPRX40)-R	TGTTTCGTTCATGGTGTTTGC	in situ hybridization
Ghir_D04G015160 (GhNAC083) -F	ACCCTTCTATAAAGACGCCACA	in situ hybridization
Ghir_D04G015160 (GhNAC083)-R	CTGAACCACTAACTCTTCATCCGT	in situ hybridization
Ghir_A08G007650 (GhHTA3)-F	CACCTTCTCCCTTCTATATAATAAG	in situ hybridization
Ghir_A08G007650 (GhHTA3)-R	GGCAGAGAGATAGACAGGGGA	in situ hybridization
Ghir_A09G023600 (GhKCS11)-F	GGTGGATTTCGCTTGTTATA	in situ hybridization
Ghir_A09G023600 (GhKCS11)-R	CTAAACCAGACCTCTCCAGTAT	in situ hybridization
Ghir_D05G011140 (GhMS5) -F	GATAGACAAGGATCCCAGTAAGG	in situ hybridization
Ghir_D05G011140 (GhMS5) -R	CGGAAAGATTTGATTGCCTC	in situ hybridization
Ghir_D02G025140 (GhQRT3)-F	GGGTCTGTTGAAGGGAATAGCA	in situ hybridization
Ghir_D02G025140 (GhQRT3)-R	TCAGACACATTTCTCAGGGCAT	in situ hybridization
Ghir_D12G012350 (GhCYP703A2) -F	TCAAGAATGTGGAACTCAACATT	in situ hybridization
Ghir_D12G012350 (GhCYP703A2)-R	GCCAAAGCAAAGGTGAATAA	in situ hybridization
Ghir_D05G037260 (GhTPS21)-F	AAGATGATTGTGGCACCGAT	in situ hybridization
Ghir_D05G037260 (GhTPS21)-R	GTTCTCGGCATCATTGTTGTTA	in situ hybridization
62SK-MS188-F	cgctctagaactagtggatccATGGGTCGGATTCCATGTT	Luciferase assay
62SK-MS188-R	cttgatatcgaattcctgcagTTATTCTTTGTTGTTAAAGGCTTCT	Luciferase assay
0800-CYPpro-F	cttgatatcgaattcctgcagTTGGGGGTTGTCGAAATAGA	Luciferase assay
0800-CYPpro-R	cgctctagaactagtggatccGTTATCAAGGGGAAAAATATGGG	Luciferase assay
